# Supplementary material for: Comparative Transcriptome Analysis Revealed Candidate Genes Potentially Related to Desiccation Sensitivity of Recalcitrant Quercus variabilis Seeds
Source: Front Plant Sci. 2021 Sep 20;12:717563. doi: 10.3389/fpls.2021.717563 (PMC8488369; doi:10.3389/fpls.2021.717563)
Supplement: Supplementary Figure S1 — The correlated analysis between IAA and moisture contents of Q. variabilis seeds. [file Data_Sheet_1.ZIP]

Archive with 13 entries (12 files):
- Supplementary Files/
- Supplementary Files/Figure S1 The correlated analysis between IAA and moisture contents of Q. variabilis seeds.tif
- Supplementary Files/Figure S2 The correlated analysis between IAA content and germination percentage of Q. variabilis seeds.tif
- Supplementary Files/Figure S3 The correlated analysis between ABA and moisture contents of Q. variabilis seeds.tif
- Supplementary Files/Figure S4 The correlated analysis between ABA content and germination percentage of Q. variabilis seeds.tif
- Supplementary Files/Figure S5 GO enrichment analysis of group specific DEGs.tif
- Supplementary Files/Figure S6 KEGG enrichment analysis of group specific DEGs.tif
- Supplementary Files/Supplementary Table S1 Primer sequences for qRT-PCR.docx
- Supplementary Files/Supplementary Table S2 Statistics of transcriptome sequencing data.docx
- Supplementary Files/Supplementary Table S3 Differentially expressed genes in Quercus variabilis seeds during desiccation..xlsx
- Supplementary Files/Supplementary Table S4 Group specific differentially expressed genes in Quercus variabilis seeds during desiccation.xlsx
- Supplementary Files/Supplementary Table S5 Gene Ontology (GO) annotation of DEGs in Quercus variabilis seeds during desiccation.xlsx
- Supplementary Files/Supplementary Table S6 Kyoto Encyclopaedia of Genes and Genomes (KEGG) annotation of DEGs in Quercus variabilis seeds during desiccation.xlsx
