# Supplementary material for: Comparative Transcriptome Analysis Revealed Candidate Genes Potentially Related to Desiccation Sensitivity of Recalcitrant Quercus variabilis Seeds
Source: Front Plant Sci. 2021 Sep 20;12:717563. doi: 10.3389/fpls.2021.717563 (PMC8488369; doi:10.3389/fpls.2021.717563)
Supplement: Supplementary Figure S1 — The correlated analysis between IAA and moisture contents of Q. variabilis seeds. [file Data_Sheet_1.ZIP › Supplementary Files/Supplementary Table S3 Differentially expressed genes in Quercus variabilis seeds during desiccation..xlsx]

## Sheet: Sheet1
SUPPLEMENTARY TABLE S3 Differentially expressed genes in Quercus variabilis seeds during desiccation.
gene_id	chr	start	end	strand	gene_name	transcript_id	GO	KEGG	KO_ENTRY	EC	Description	trans_type	FPKM.CK_1	FPKM.CK_2	FPKM.CK_3	FPKM.T11_1	FPKM.T11_2	FPKM.T11_3	FPKM.T2_1	FPKM.T2_2	FPKM.T2_3	FPKM.T4_1	FPKM.T4_2	FPKM.T4_3	count.CK_1	count.CK_2	count.CK_3	count.T11_1	count.T11_2	count.T11_3	count.T2_1	count.T2_2	count.T2_3	count.T4_1	count.T4_2	count.T4_3	significance
111982925	NW_019816081.1	323197	324305	+	LOC111982925	XM_024014549.1	GO:0005634(nucleus)	NA	NA	NA	VQ motif-containing protein 4-like [Quercus suber]	NA	2.48613	1.7086	2.0242	6.47832	5.4993	4.31711	5.4224	7.41112	6.24489	5.31212	7.23126	7.15607	197	137	158	517	411	335	445	566	462	387	577	547	yes
111982972	NW_019816083.1	335921	340699	+	LOC111982972	XM_024014590.1;XM_024014591.1;XM_024014592.1	GO:0005794(Golgi apparatus);GO:0016021(integral component of membrane);GO:0016757(transferase activity, transferring glycosyl groups);GO:0016757(transferase activity, transferring glycosyl groups)	00514(Other types of O-glycan biosynthesis);00514(Other types of O-glycan biosynthesis)	K13675	EC:2.4.1.-	uncharacterized protein LOC111982972 [Quercus suber]	NA	3.86667	2.84544	3.83919	1.00924	0.938516	0.983403	1.60658	1.65928	1.5683	1.35829	0.63401	1.46854	731	544	714	193	168	183	315	303	277	237	122	269	yes
111983007	NW_019805635.1	993155	995365	-	LOC111983007	XM_024014681.1;XM_024014742.1;XM_024014802.1	NA	NA	NA	NA	RNA-binding motif protein, X-linked-like-3 isoform X1 [Quercus suber]	NA	973.287	888.698	469.426	101.235	126.35	83.6163	120.737	97.2523	193.423	80.1489	93.1715	149.488	153406	141778	72978	16090	18806	12935	19734	14794	28474	11638	14806	22742	yes
111983036	NW_019816085.1	232845	237860	+	LOC111983036	XM_024014684.1	GO:0005739(mitochondrion);GO:0008150(biological_process)	NA	NA	NA	PREDICTED: pentatricopeptide repeat-containing protein At1g08610 [Juglans regia]	NA	10.1436	12.4461	11.827	4.55148	3.98582	2.3518	4.12558	3.90505	4.66063	4.09012	3.25234	4.69568	1938	2407	2229	877	720	441	818	720	832	720	627	866	yes
111983049	NW_019806419.1	7410	11916	+	LOC111983049	XM_024014698.1	NA	NA	NA	NA	uncharacterized protein LOC111983049 [Quercus suber]	NA	9.15951	7.81433	7.47619	35.8901	25.1611	25.9046	14.998	19.9628	15.7348	23.3948	24.9884	20.4308	874	755	704	3452	2267	2425	1484	1838	1402	2056	2403	1881	yes
111983064	NW_019806419.1	707528	722808	+	LOC111983064	XM_024014725.1	GO:0004674(protein serine/threonine kinase activity);GO:0005622(intracellular);GO:0018105(peptidyl-serine phosphorylation);GO:0035556(intracellular signal transduction)	NA	NA	NA	probable serine/threonine protein kinase IRE4 [Quercus suber]	NA	4.20223	3.19792	3.59563	11.1352	10.0697	14.3709	7.21461	8.11725	8.09863	9.48846	9.49893	9.63034	1148	884	969	3067	2597	3852	2044	2140	2066	2388	2616	2539	yes
111983069	NW_019816086.1	227447	228389	-	LOC111983069	XM_024014726.1	GO:0003674(molecular_function);GO:0006979(response to oxidative stress)	NA	NA	NA	uncharacterized protein LOC111983069 [Quercus suber]	NA	10.755	10.3522	19.1864	0.975596	0.765947	0.0001	0.436223	1.13208	0.0001	0.52849	0.111874	0.699889	358	349	629	33	25	0	16	37	0	17	4	23	yes
111983071	NW_019816086.1	44370	53371	-	LOC111983071	XM_024014728.1	GO:0005507(copper ion binding);GO:0016722(oxidoreductase activity, oxidizing metal ions)	NA	NA	NA	laccase-14-like [Quercus suber]	NA	7.29882	7.20258	5.95988	2.5537	3.07452	1.85345	2.97512	2.73529	4.03062	2.69997	0.043585	3.84798	795	794	640	281	317	199	336	288	410	271	5	405	yes
111983078	NW_019816086.1	12241	13333	+	LOC111983078	XM_024014734.1	GO:0000790(nuclear chromatin);GO:0003677(DNA binding);GO:0006342(chromatin silencing)	NA	NA	NA	probable histone H2A.2 [Quercus suber]	NA	3.25023	3.15802	3.63398	1.79757	0.1681	1.50014	1.56304	1.24427	1.83597	1.6622	1.27567	1.80589	224	220	247	125	11	102	112	83	118	106	89	120	yes
111983111	NW_019806419.1	1206220	1217748	-	LOC111983111	XM_024014774.1	GO:0003677(DNA binding);GO:0003906(DNA-(apurinic or apyrimidinic site) lyase activity);GO:0005634(nucleus);GO:0006284(base-excision repair);GO:0006306(DNA methylation);GO:0006349(regulation of gene expression by genetic imprinting);GO:0006351(transcription, DNA-templated);GO:0006355(regulation of transcription, DNA-templated);GO:0009793(embryo development ending in seed dormancy);GO:0019104(DNA N…	NA	NA	NA	transcriptional activator DEMETER-like [Quercus suber]	NA	7.7074	6.81505	8.19134	3.28831	2.75586	3.86327	2.94858	3.7872	4.51131	3.34826	2.88017	4.60043	3355	3003	3517	1444	1133	1651	1331	1591	1834	1343	1264	1933	yes
111983123	NW_019806419.1	1188012	1195168	-	LOC111983123	XM_024014782.1	GO:0003677(DNA binding);GO:0003906(DNA-(apurinic or apyrimidinic site) lyase activity);GO:0005634(nucleus);GO:0006284(base-excision repair);GO:0006306(DNA methylation);GO:0006349(regulation of gene expression by genetic imprinting);GO:0006351(transcription, DNA-templated);GO:0006355(regulation of transcription, DNA-templated);GO:0009793(embryo development ending in seed dormancy);GO:0019104(DNA N…	NA	NA	NA	transcriptional activator DEMETER-like [Quercus suber]	NA	9.1745	7.08753	8.2423	3.96247	2.68273	4.31197	3.76795	3.97161	4.19828	2.98093	3.21377	4.64228	2286	1788	2026	996	632	1055	974	955	977	685	808	1117	yes
111983131	NW_019806419.1	1191380	1197659	+	LOC111983131	XR_002879842.1	GO:0003677(DNA binding);GO:0003906(DNA-(apurinic or apyrimidinic site) lyase activity);GO:0005634(nucleus);GO:0006284(base-excision repair);GO:0006306(DNA methylation);GO:0006349(regulation of gene expression by genetic imprinting);GO:0006351(transcription, DNA-templated);GO:0006355(regulation of transcription, DNA-templated);GO:0009793(embryo development ending in seed dormancy);GO:0019104(DNA N…	NA	NA	NA	transcriptional activator DEMETER-like [Quercus suber]	NA	3.1208	2.0698	4.12324	1.48924	1.0629	1.43681	1.40954	0.924777	1.60921	1.48542	1.36399	1.39716	254	171	331	123	82	115	119	73	123	112	112	110	yes
111983161	NW_019816111.1	44769	47683	-	LOC111983161	XM_024014825.1	GO:0005576(extracellular region);GO:0006949(syncytium formation);GO:0009505(plant-type cell wall);GO:0009664(plant-type cell wall organization);GO:0009826(unidimensional cell growth);GO:0009828(plant-type cell wall loosening);GO:0009831(plant-type cell wall modification involved in multidimensional cell growth);GO:0016020(membrane)	NA	NA	NA	expansin-A6-like [Quercus suber]	NA	6.85032	6.54087	11.1681	0.449179	0.996815	0.354449	0.41649	0.642644	1.00166	0.957781	0.235592	1.36964	648	626	1041	43	89	33	41	59	89	84	23	125	yes
111983178	NW_019816113.1	235764	238550	+	LOC111983178	XM_024014842.1	GO:0004197(cysteine-type endopeptidase activity);GO:0005615(extracellular space);GO:0005764(lysosome);GO:0051603(proteolysis involved in cellular protein catabolic process)	NA	NA	NA	vignain-like [Quercus suber]	NA	1.32003	2.06437	0.49573	4.00287	4.75423	6.64245	3.40106	4.69079	3.44047	6.10396	3.49119	3.18624	141	223	53	430	478	694	376	482	342	599	375	328	yes
111983196	NW_019816114.1	75424	76674	+	LOC111983196	XM_024014856.1	GO:0003777(microtubule motor activity);GO:0005737(cytoplasm);GO:0005875(microtubule associated complex);GO:0007017(microtubule-based process)	NA	NA	NA	dynein light chain 2, cytoplasmic [Quercus suber]	NA	27.0708	17.8052	17.5316	0.958348	2.7008	0.642418	7.37142	7.45184	14.9048	2.87946	2.39662	1.42592	1598	1064	1021	58	151	38	452	425	822	157	143	82	yes
111983199	NW_019816115.1	202233	206443	-	LOC111983199	XM_024014859.1;XM_024014860.1	GO:0000122(negative regulation of transcription by RNA polymerase II);GO:0000978(RNA polymerase II proximal promoter sequence-specific DNA binding);GO:0003700(DNA binding transcription factor activity);GO:0005634(nucleus);GO:0006351(transcription, DNA-templated);GO:0006355(regulation of transcription, DNA-templated);GO:0010055(atrichoblast differentiation);GO:0032107(regulation of response to nut…	04016(MAPK signaling pathway - plant);04626(Plant-pathogen interaction);04626(Plant-pathogen interaction)	K13424	NA	probable WRKY transcription factor 75 isoform X1 [Quercus suber];probable WRKY transcription factor 75 isoform X2 [Quercus suber]	NA	16.0077	8.17875	12.9783	55.3007	57.8564	60.4474	20.4437	29.5326	27.5869	27.1398	29.5647	31.5338	1279	661	1023	4453	4363	4737	1694	2276	2058	1997	2380	2431	yes
111983203	NW_019805635.1	484137	484891	+	LOC111983203	XM_024014898.1	GO:0005634(nucleus);GO:0008270(zinc ion binding);GO:0009741(response to brassinosteroid);GO:0010200(response to chitin);GO:0016021(integral component of membrane);GO:0016567(protein ubiquitination);GO:0043161(proteasome-mediated ubiquitin-dependent protein catabolic process);GO:0061630(ubiquitin protein ligase activity)	NA	NA	NA	E3 ubiquitin-protein ligase RHA1B [Quercus suber]	NA	3.8116	1.73825	3.73081	10.2634	11.2929	14.8136	5.41882	9.20378	6.10664	5.47134	8.99183	9.62763	206	95	199	558	574	783	303	479	307	272	488	501	yes
111983207	NW_019816115.1	81233	85382	-	LOC111983207	XM_024014874.1;XM_024014875.1	GO:0003677(DNA binding);GO:0003700(DNA binding transcription factor activity);GO:0005634(nucleus);GO:0006355(regulation of transcription, DNA-templated);GO:0048653(anther development);GO:0048653(anther development)	NA	NA	NA	squamosa promoter-binding-like protein 16 isoform X1 [Quercus suber];squamosa promoter-binding-like protein 16 isoform X2 [Quercus suber]	NA	0.576892	0.855303	0.551576	1.69657	1.45343	1.32792	2.92851	3.89703	4.42871	4.9883	2.70444	3.47837	111	167	105	329	263	251	583	722	794	882	524	645	yes
111983208	NW_019816115.1	143355	164083	-	LOC111983208	XM_024014876.1;XM_024014877.1	GO:0003674(molecular_function);GO:0005739(mitochondrion);GO:0008150(biological_process);GO:0031307(integral component of mitochondrial outer membrane);GO:0031307(integral component of mitochondrial outer membrane)	NA	NA	NA	uncharacterized protein LOC111983208 isoform X1 [Quercus suber];uncharacterized protein LOC111983208 isoform X2 [Quercus suber]	NA	9.77666	10.4269	10.0638	20.7572	20.881	19.8085	28.6222	27.6189	28.0446	26.6447	26.7948	25.0066	1267	1367	1286	2710	2554	2517	3843	3451	3392	3179	3498	3125	yes
111983232	NW_019816117.1	72387	79162	-	LOC111983232	XM_024014904.1	GO:0003746(translation elongation factor activity);GO:0005634(nucleus);GO:0006414(translational elongation)	03040(Spliceosome);03013(RNA transport);03015(mRNA surveillance pathway)	K12812	EC:3.6.4.13	uncharacterized protein LOC111983232 [Quercus suber]	NA	2.87722	0.450164	0.695493	15.6967	13.819	20.9564	2.52418	5.70233	4.25944	6.20625	9.41793	9.63636	492	78	118	2706	2231	3516	448	941	681	978	1624	1590	yes
111983234	NW_019816117.1	1235	18851	+	LOC111983234	XR_002879854.1;XR_002879855.1;XR_002879856.1;XR_002879857.1;XR_002879858.1;XR_002879859.1;XR_002879860.1;XR_002879861.1;XR_002879862.1;XR_002879863.1;XR_002879864.1;XR_002879865.1;XR_002879866.1	GO:0005507(copper ion binding);GO:0009507(chloroplast);GO:0009570(chloroplast stroma);GO:0009579(thylakoid);GO:0042742(defense response to bacterium);GO:0048046(apoplast);GO:0048046(apoplast)	NA	NA	NA	PREDICTED: putative disease resistance protein RGA3 [Gossypium arboreum];PREDICTED: uncharacterized protein At2g37660, chloroplastic-like [Lupinus angustifolius]	NA	0.391888	0.0758877	0.084191	0.80929	0.572958	0.827503	0.833418	1.10833	0.855713	0.64789	0.528338	0.923291	99	20	21	207	137	206	219	271	202	151	135	226	yes
111983239	NW_019816118.1	270839	272910	-	LOC111983239	XM_024014906.1	GO:0003677(DNA binding);GO:0003700(DNA binding transcription factor activity);GO:0005634(nucleus);GO:0006351(transcription, DNA-templated);GO:0006355(regulation of transcription, DNA-templated);GO:0009409(response to cold);GO:0009416(response to light stimulus);GO:0009845(seed germination);GO:0010030(positive regulation of seed germination);GO:0010161(red light signaling pathway);GO:0010372(posit…	NA	NA	NA	dof zinc finger protein DOF2.5-like [Quercus suber]	NA	4.10292	1.9619	3.00567	19.9608	15.5878	20.5986	6.32969	6.42727	5.69606	8.72108	13.9892	8.88676	428	207	309	2098	1535	2107	685	647	555	838	1470	894	yes
111983268	NW_019816129.1	90740	97188	+	LOC111983268	XM_024014936.1	GO:0005886(plasma membrane)	NA	NA	NA	cysteine-rich receptor-like protein kinase 41 [Quercus suber]	NA	1.32012	0.500018	0.720542	5.51765	4.59456	11.6093	2.69162	4.16341	2.43637	1.67584	3.92289	4.38772	249	96	134	1046	816	2142	525	756	428	291	744	797	yes
111983271	NW_019816129.1	29483	38303	-	LOC111983271	XM_024014938.1	GO:0004842(ubiquitin-protein transferase activity);GO:0005737(cytoplasm);GO:0009966(regulation of signal transduction)	NA	NA	NA	MND1-interacting protein 1-like [Quercus suber]	NA	13.8888	23.2483	23.2707	4.2462	5.20938	3.88821	5.9859	6.10926	6.97291	5.29513	3.80296	5.44924	2573	4359	4251	793	912	707	1150	1092	1207	904	711	975	yes
111983284	NW_019805635.1	17525	19215	-	LOC111983284	XM_024014980.1	GO:0009813(flavonoid biosynthetic process);GO:0043231(intracellular membrane-bounded organelle);GO:0052696(flavonoid glucuronidation);GO:0080043(quercetin 3-O-glucosyltransferase activity);GO:0080044(quercetin 7-O-glucosyltransferase activity)	NA	NA	NA	UDP-glycosyltransferase 73C6-like [Quercus suber]	NA	0.188752	0.498527	5.50436	35.3693	8.93249	29.4834	10.4963	29.1985	13.8313	22.066	24.9473	12.852	23	61	655	4300	1017	3488	1313	3397	1558	2451	3032	1496	yes
111983706	NW_019816134.1	257497	270164	+	LOC111983706	XR_002879885.1	NA	NA	NA	NA		NA	2.61347	5.03302	3.28499	0.88148	0.495572	1.60151	0.0001	0.849049	1.41043	0.212957	0.586251	0.273226	83	162	103	29	15	50	0	26	42	7	19	9	yes
111983710	NW_019816135.1	108866	111391	-	LOC111983710	XM_024015365.1	GO:0016020(membrane);GO:0016709(oxidoreductase activity, acting on paired donors, with incorporation or reduction of molecular oxygen, NAD(P)H as one donor, and incorporation of one atom of oxygen);GO:0044550(secondary metabolite biosynthetic process)	NA	NA	NA	cytochrome P450 CYP82D47-like [Quercus suber]	NA	2.88914	2.39141	1.98727	7.65255	6.59928	9.73784	5.74555	5.02574	6.071	6.33472	6.13168	11.2919	351	294	238	937	757	1161	724	589	689	709	751	1324	yes
111983863	NW_019805635.1	965745	967699	-	LOC111983863	XM_024015549.1	NA	NA	NA	NA	RNA-binding motif protein, X-linked-like-3 [Quercus suber]	NA	257.001	200.63	194.231	68.2019	78.009	47.8768	52.7225	54.1717	97.5237	45.1075	58.8464	101.828	35818	28302	26700	9585	10266	6549	7620	7286	12694	5792	8268	13697	yes
111983933	NW_019816137.1	58075	59398	+	LOC111983933	XM_024015582.1	NA	NA	NA	NA	late embryogenesis abundant protein 2-like [Quercus suber]	NA	827.89	796.103	549.895	157.32	173.39	122.544	121.49	90.9151	192.891	80.566	97.5397	189.692	48926	47620	32053	9375	9676	7108	7445	5186	10647	4387	5812	10820	yes
111983940	NW_019816138.1	143043	143904	+	LOC111983940	XM_024015587.1	GO:0003677(DNA binding);GO:0003700(DNA binding transcription factor activity);GO:0005634(nucleus);GO:0006355(regulation of transcription, DNA-templated);GO:0046983(protein dimerization activity)	NA	NA	NA	transcription factor bHLH117 [Quercus suber]	NA	1.33052	1.20628	1.82216	0.635862	0.420967	0.46607	0.057753	0.317021	0.910256	0.407003	0.474796	0.110384	82	76	111	40	25	29	4	19	53	24	30	7	yes
111983970	NW_019816138.1	356759	360203	-	LOC111983970	XM_024015613.1	NA	NA	NA	NA	uncharacterized protein LOC111983970 [Quercus suber]	NA	0.149311	0.15803	0.0001	0.94978	1.24045	0.80223	0.963158	0.62683	0.80685	0.653997	0.837048	0.553188	35	38	0	225	275	185	235	142	177	142	198	126	yes
111983996	NW_019816185.1	84066	89426	-	LOC111983996	XM_024015635.1	GO:0005507(copper ion binding);GO:0016722(oxidoreductase activity, oxidizing metal ions)	NA	NA	NA	putative laccase-1 [Quercus suber]	NA	0.292418	0.0001	0.0001	2.24794	0.757832	1.0919	4.21897	3.35955	3.32494	1.93686	1.31605	0.919246	30	0	0	231	73	110	446	330	316	182	135	91	yes
111984042	NW_019816301.1	126306	127737	+	LOC111984042	XM_024015674.1	GO:0004722(protein serine/threonine phosphatase activity);GO:0005267(potassium channel activity);GO:0005886(plasma membrane);GO:0006470(protein dephosphorylation);GO:0009788(negative regulation of abscisic acid-activated signaling pathway);GO:0009939(positive regulation of gibberellic acid mediated signaling pathway);GO:0010030(positive regulation of seed germination);GO:0046872(metal ion binding…	04016(MAPK signaling pathway - plant);04075(Plant hormone signal transduction)	K14497	EC:3.1.3.16	probable protein phosphatase 2C 51 [Quercus suber]	NA	8.39943	3.46285	2.59542	0.92439	1.79968	1.03599	0.635356	1.47266	1.02503	0.949024	0.779338	0.61581	858	358	262	96	174	104	68	146	98	90	81	61	yes
111984059	NW_019816304.1	83623	91233	-	LOC111984059	XM_024015688.1	GO:0005515(protein binding);GO:0009507(chloroplast);GO:0009528(plastid inner membrane);GO:0009706(chloroplast inner membrane);GO:0010020(chloroplast fission);GO:0016021(integral component of membrane);GO:0043572(plastid fission);GO:0043621(protein self-association)	00020(Citrate cycle (TCA cycle));00640(Propanoate metabolism)	K01899	EC:6.2.1.4;EC:6.2.1.5	plastid division protein CDP1, chloroplastic [Quercus suber]	NA	6.99817	8.30138	5.85188	2.31918	3.11654	1.71667	2.57641	2.64943	3.14717	2.61309	2.78457	2.23099	1487	1785	1226	497	625	358	568	543	625	512	597	458	yes
111984061	NW_019816304.1	19008	30297	-	LOC111984061	XM_024015689.1	GO:0003674(molecular_function);GO:0005634(nucleus)	NA	NA	NA	uncharacterized protein LOC111984061 [Quercus suber]	NA	60.9517	68.7406	58.2311	15.7125	18.2859	16.0923	12.3221	11.8805	19.2213	16.0393	13.5626	15.7257	8721	9955	8218	2267	2471	2260	1829	1641	2569	2115	1957	2172	yes
111984070	NW_019816306.1	125391	127529	+	LOC111984070	XM_024015697.1	GO:0009813(flavonoid biosynthetic process);GO:0043231(intracellular membrane-bounded organelle);GO:0052696(flavonoid glucuronidation);GO:0080043(quercetin 3-O-glucosyltransferase activity);GO:0080044(quercetin 7-O-glucosyltransferase activity)	NA	NA	NA	7-deoxyloganetic acid glucosyltransferase-like [Quercus suber]	NA	1.41526	3.95362	3.59267	1.43822	0.580697	0.852045	1.42251	1.30751	1.00597	1.25124	1.02347	0.685069	174	492	436	179	68	103	182	155	116	142	127	82	yes
111984082	NW_019816306.1	212215	214307	-	LOC111984082	XM_024015706.1	GO:0003674(molecular_function);GO:0005575(cellular_component);GO:0008150(biological_process)	NA	NA	NA	uncharacterized protein LOC111984082 [Quercus suber]	NA	7.09004	10.8261	8.54921	22.6479	20.9809	15.6851	33.3576	35.5886	42.4525	34.9131	31.3769	34.0047	827	1278	984	2664	2311	1796	4035	4006	4625	3752	3690	3828	yes
111984086	NW_019816306.1	170728	172440	-	LOC111984086	XM_024015710.1	GO:0005515(protein binding);GO:0005524(ATP binding);GO:0005576(extracellular region);GO:0006952(defense response);GO:0043531(ADP binding)	NA	NA	NA	putative disease resistance RPP13-like protein 1 isoform X1 [Quercus suber]	NA	0.295999	0.179418	0.492979	0.852754	1.23438	1.12174	1.41184	2.84342	1.38252	2.51339	1.41577	1.76236	27	17	44	77	104	98	130	243	115	205	127	151	yes
111984150	NW_019816368.1	340124	343384	-	LOC111984150	XM_024015779.1	GO:0005509(calcium ion binding);GO:0005544(calcium-dependent phospholipid binding);GO:0005886(plasma membrane)	00270(Cysteine and methionine metabolism);00450(Selenocompound metabolism)	K00549	EC:2.1.1.14	protein QUIRKY [Quercus suber]	NA	25.8227	18.6685	17.294	0.253345	0.935344	0.674264	0.277666	0.297817	1.06821	0.386512	0.262731	0.574654	6003	4393	3966	60	206	154	67	67	232	83	62	129	yes
111984219	NW_019816370.1	376924	382485	-	LOC111984219	XM_024015845.1	GO:0005737(cytoplasm);GO:0009793(embryo development ending in seed dormancy);GO:0009933(meristem structural organization);GO:0010074(maintenance of meristem identity);GO:0032876(negative regulation of DNA endoreduplication)	NA	NA	NA	uncharacterized protein LOC111993640 [Quercus suber]	NA	2.72121	2.691	2.86709	8.16467	5.77612	3.6606	5.44116	6.14975	6.11877	6.1507	6.2539	5.85619	432	432	449	1305	865	570	895	941	906	898	1000	896	yes
111984223	NW_019816370.1	437287	439497	+	LOC111984223	XM_024015849.1;XM_024015850.1	GO:0005575(cellular_component);GO:0008150(biological_process);GO:0016020(membrane);GO:0016021(integral component of membrane);GO:0016209(antioxidant activity);GO:0016491(oxidoreductase activity);GO:0045454(cell redox homeostasis);GO:0055114(oxidation-reduction process);GO:0055114(oxidation-reduction process)	NA	NA	NA	peroxiredoxin Q, chloroplastic-like isoform X1 [Quercus suber];peroxiredoxin Q, chloroplastic-like isoform X2 [Quercus suber]	NA	11.1322	15.862	10.8861	3.12542	4.23222	2.37818	6.19247	4.50222	5.07464	3.15105	3.10693	3.77882	891	1285	859	253	320	187	514	348	380	233	251	292	yes
111984232	NW_019816370.1	533492	534372	-	LOC111984232	XM_024015862.1	GO:0004857(enzyme inhibitor activity)	00040(Pentose and glucuronate interconversions)	K01051	EC:3.1.1.11	pectinesterase inhibitor 3-like [Quercus suber]	NA	5.5625	12.3868	11.2559	1.0506	0.6936	0.359537	2.46277	1.89322	3.0374	3.18419	0.658086	2.54225	350	788	698	67	42	23	161	115	179	185	42	155	yes
111984289	NW_019816373.1	607642	609974	-	LOC111984289	XM_024015909.1	GO:0005524(ATP binding);GO:0005634(nucleus);GO:0006952(defense response);GO:0043531(ADP binding)	NA	NA	NA	putative disease resistance protein At3g14460 [Quercus suber]	NA	1.67643	0.914541	1.18809	2.78314	4.30617	4.15389	4.23607	4.90653	4.07026	3.27995	4.61596	3.67511	266	147	186	445	644	646	696	750	602	479	737	562	yes
111984311	NW_019816373.1	610012	612451	-	LOC111984311	XM_024015929.1	GO:0005515(protein binding);GO:0005524(ATP binding);GO:0005576(extracellular region);GO:0006952(defense response);GO:0043531(ADP binding)	03040(Spliceosome)	K12818	EC:3.6.4.13	putative disease resistance RPP13-like protein 1 [Quercus suber]	NA	0.827702	1.30515	0.826474	2.91371	3.32651	2.97356	2.88609	4.36904	3.54628	3.72807	3.59721	3.06667	142	226	140	502	536	498	511	720	566	586	619	505	yes
111984320	NW_019816373.1	579559	590868	-	LOC111984320	XM_024015940.1;XM_024015941.1;XM_024015936.1;XM_024015937.1;XM_024015938.1;XM_024015939.1	GO:0005737(cytoplasm);GO:0005783(endoplasmic reticulum);GO:0016787(hydrolase activity);GO:0048471(perinuclear region of cytoplasm);GO:0048471(perinuclear region of cytoplasm)	NA	NA	NA	uncharacterized protein LOC111984320 isoform X4 [Quercus suber];uncharacterized protein LOC111984320 isoform X1 [Quercus suber]	NA	0.851518	0.358497	0.42465	1.41651	1.90789	1.07854	1.78609	2.08117	2.71791	2.08729	1.57722	1.49378	167	71	82	280	354	208	364	394	499	376	312	282	yes
111984322	NW_019816373.1	1027040	1027763	+	LOC111984322	XM_024015943.1	GO:0005576(extracellular region);GO:0006869(lipid transport);GO:0008289(lipid binding);GO:0009535(chloroplast thylakoid membrane)	NA	NA	NA	14 kDa proline-rich protein DC2.15-like [Quercus suber]	NA	2.36612	1.94233	2.14695	0.0001	0.0001	0.0001	0.029896	0.0001	0.022682	0.0001	0.0001	0.152569	123	102	110	0	0	0	2	0	2	0	0	8	yes
111984339	NW_019816373.1	246443	248939	+	LOC111984339	XM_024015971.1	GO:0003674(molecular_function);GO:0005634(nucleus);GO:0009793(embryo development ending in seed dormancy)	NA	NA	NA	F-box protein PP2-B10-like [Quercus suber]	NA	1.11753	0.349921	0.396744	7.51418	7.61137	8.2119	2.16913	4.04826	2.4318	4.4279	7.23651	3.88671	104	33	37	701	665	745	208	361	210	377	675	347	yes
111984351	NW_019816374.1	107869	119595	+	LOC111984351	XM_024015983.1	GO:0019745(pentacyclic triterpenoid biosynthetic process);GO:0042300(beta-amyrin synthase activity)	00909(Sesquiterpenoid and triterpenoid biosynthesis)	K15813	EC:5.4.99.39	beta-amyrin synthase-like [Quercus suber]	NA	2.73708	3.18135	4.42756	0.475133	0.715799	0.38324	0.270626	1.12247	1.00452	0.227039	0.366771	1.0874	524	617	836	92	130	72	54	208	180	41	71	201	yes
111984352	NW_019816374.1	224859	235005	-	LOC111984352	XM_024015984.1	GO:0019745(pentacyclic triterpenoid biosynthetic process);GO:0042300(beta-amyrin synthase activity)	00909(Sesquiterpenoid and triterpenoid biosynthesis)	K15813	EC:5.4.99.39	beta-amyrin synthase-like [Quercus suber]	NA	5.65945	5.37409	6.53896	0.860769	0.9915	0.550349	0.865849	1.80114	1.06964	0.477697	0.311266	1.1346	1150	1106	1311	177	191	110	183	354	203	90	64	223	yes
111984353	NW_019816374.1	137587	151140	+	LOC111984353	XM_024015985.1	GO:0019745(pentacyclic triterpenoid biosynthetic process);GO:0042300(beta-amyrin synthase activity)	00909(Sesquiterpenoid and triterpenoid biosynthesis)	K15813	EC:5.4.99.39	beta-amyrin synthase-like [Quercus suber]	NA	4.16821	3.29657	3.53351	1.29102	1.84882	0.389298	1.41959	1.0402	2.53282	0.755801	1.05831	1.12391	769	615	643	240	322	71	272	185	436	129	197	200	yes
111984354	NW_019816374.1	193597	207089	-	LOC111984354	XM_024015986.1	GO:0019745(pentacyclic triterpenoid biosynthetic process);GO:0042300(beta-amyrin synthase activity)	00909(Sesquiterpenoid and triterpenoid biosynthesis)	K15813	EC:5.4.99.39	beta-amyrin synthase-like [Quercus suber]	NA	0.530477	0.369876	1.06282	0.104794	0.092842	0.048454	0.0001	0.240476	0.170875	0.0001	0.050831	0.142477	99	70	194	20	17	9	0	43	30	0	10	26	yes
111984389	NW_019816383.1	89995	108791	+	LOC111984389	XM_024016019.1	GO:0005515(protein binding)	NA	NA	NA	TMV resistance protein N-like [Quercus suber]	NA	0.066061	0.114086	0.022398	0.158994	0.24185	0.316707	0.337967	0.172969	0.214945	0.286021	0.35457	0.182562	23	40	8	55	78	106	120	57	69	90	122	60	yes
111984548	NW_019816385.1	146836	154996	-	LOC111984548	XM_024016173.1	GO:0004185(serine-type carboxypeptidase activity);GO:0016747(transferase activity, transferring acyl groups other than amino-acyl groups);GO:0019748(secondary metabolic process);GO:0051603(proteolysis involved in cellular protein catabolic process)	NA	NA	NA	serine carboxypeptidase-like 18 [Quercus suber]	NA	17.6186	11.9741	14.2484	5.49925	5.22606	3.16326	5.93388	7.92148	5.58733	6.25988	3.76212	7.54521	1877	1291	1497	591	526	331	656	815	556	615	404	776	yes
111984571	NW_019816385.1	602418	605378	+	LOC111984571	XM_024016199.1	GO:0005515(protein binding);GO:0005524(ATP binding);GO:0005576(extracellular region);GO:0006952(defense response);GO:0043531(ADP binding)	NA	NA	NA	putative disease resistance protein RGA3 [Quercus suber]	NA	0.12826	0.190843	0.0545	0.472174	0.710488	0.543079	1.03981	1.00852	0.526804	1.12337	0.739668	1.00688	28	41	12	101	142	113	228	206	104	219	158	206	yes
111984607	NW_019816386.1	96718	100247	-	LOC111984607	XM_024016227.1	GO:0000166(nucleotide binding);GO:0005515(protein binding);GO:0005524(ATP binding);GO:0005886(plasma membrane);GO:0006952(defense response);GO:0007165(signal transduction);GO:0009626(plant-type hypersensitive response);GO:0012505(endomembrane system);GO:0019897(extrinsic component of plasma membrane);GO:0043531(ADP binding)	04626(Plant-pathogen interaction)	K13457	NA	disease resistance protein RPM1-like [Quercus suber]	NA	0.357567	0.363915	0.313536	1.64965	1.14853	1.06737	0.755751	1.08019	0.72895	0.817767	1.45429	1.41948	67	69	58	309	202	195	146	194	127	140	272	255	yes
111984615	NW_019816386.1	289538	296060	+	LOC111984615	XM_024016232.1;XM_024016234.1	GO:0005509(calcium ion binding);GO:0005811(lipid droplet);GO:0009507(chloroplast);GO:0009737(response to abscisic acid);GO:0009819(drought recovery);GO:0046872(metal ion binding);GO:0055114(oxidation-reduction process);GO:1990137(plant seed peroxidase activity);GO:1990137(plant seed peroxidase activity)	00073(Cutin, suberine and wax biosynthesis);00073(Cutin, suberine and wax biosynthesis)	K17991	EC:1.11.2.3	probable peroxygenase 4 isoform X1 [Quercus suber];probable peroxygenase 4 isoform X2 [Quercus suber]	NA	39.2767	42.4965	17.5566	9.27402	4.49019	6.97143	9.39321	5.10364	16.4042	11.0779	5.80874	12.6049	4016	4399	1771	957	435	700	997	505	1567	1044	600	1245	yes
111984630	NW_019816388.1	58594	68357	+	LOC111984630	XM_024016248.1	GO:0003674(molecular_function);GO:0005634(nucleus);GO:0005886(plasma membrane);GO:0008150(biological_process)	NA	NA	NA	uncharacterized protein LOC111984630 [Quercus suber]	NA	5.79466	6.90716	6.15948	15.5552	15.5405	15.1635	21.9511	16.4231	17.4721	18.9729	22.2322	14.2227	1393	1680	1460	3769	3526	3576	5469	3808	3921	4199	5385	3298	yes
111984636	NW_019816388.1	163343	170204	-	LOC111984636	XM_024016255.1	GO:0005783(endoplasmic reticulum);GO:0008150(biological_process);GO:0016021(integral component of membrane)	NA	NA	NA	uncharacterized membrane protein At4g09580 [Quercus suber]	NA	20.1871	18.8773	21.2612	7.61505	8.80183	10.6732	8.16928	8.66244	8.13436	7.24388	7.06904	12.6873	2222	2104	2309	846	915	1153	933	921	837	735	785	1348	yes
111984661	NW_019816389.1	560421	566164	-	LOC111984661	XM_024016281.1;XM_024016282.1	GO:0000973(posttranscriptional tethering of RNA polymerase II gene DNA at nuclear periphery);GO:0003723(RNA binding);GO:0006405(RNA export from nucleus);GO:0006606(protein import into nucleus);GO:0008139(nuclear localization sequence binding);GO:0017056(structural constituent of nuclear pore);GO:0034398(telomere tethering at nuclear periphery);GO:0044614(nuclear pore cytoplasmic filaments);GO:004…	03013(RNA transport);03013(RNA transport)	K14297	NA	nuclear pore complex protein NUP98A-like isoform X1 [Quercus suber];nuclear pore complex protein NUP98A-like isoform X2 [Quercus suber]	NA	0.469139	0.197505	0.212606	0.722512	0.562346	0.712451	1.24651	1.69196	1.81752	1.86375	0.814086	1.92863	129	55	58	201	146	193	355	449	466	472	226	512	yes
111984673	NW_019816389.1	265966	268203	+	LOC111984673	XM_024016291.1	GO:0004004(ATP-dependent RNA helicase activity);GO:0005739(mitochondrion);GO:0010501(RNA secondary structure unwinding)	03040(Spliceosome)	K12823	EC:3.6.4.13	DEAD-box ATP-dependent RNA helicase 14-like [Quercus suber]	NA	2.09826	7.62998	10.1405	20.4228	17.8451	18.7739	16.4344	17.3222	16.3957	15.9391	19.7248	19.7213	136	498	644	1326	1085	1187	1098	1077	986	946	1281	1226	yes
111984735	NW_019816390.1	120481	124349	+	LOC111984735	XM_024016351.1	GO:0004674(protein serine/threonine kinase activity);GO:0005515(protein binding);GO:0005524(ATP binding);GO:0005634(nucleus);GO:0005886(plasma membrane);GO:0006468(protein phosphorylation);GO:0009506(plasmodesma);GO:0009755(hormone-mediated signaling pathway);GO:0010183(pollen tube guidance);GO:0016020(membrane);GO:0016021(integral component of membrane);GO:0016301(kinase activity);GO:0090406(pol…	NA	NA	NA	MDIS1-interacting receptor like kinase 2-like [Quercus suber]	NA	0.88954	0.301629	0.174532	1.63376	1.71	1.67443	1.11693	1.8691	1.19162	1.0168	1.66511	2.46945	232	80	45	430	421	429	302	470	290	245	438	622	yes
111984737	NW_019816390.1	21402	25572	+	LOC111984737	XM_024016354.1;XM_024016353.1	GO:0004674(protein serine/threonine kinase activity);GO:0005515(protein binding);GO:0005524(ATP binding);GO:0005634(nucleus);GO:0005886(plasma membrane);GO:0006468(protein phosphorylation);GO:0009506(plasmodesma);GO:0009755(hormone-mediated signaling pathway);GO:0010183(pollen tube guidance);GO:0016020(membrane);GO:0016021(integral component of membrane);GO:0016301(kinase activity);GO:0090406(pol…	NA	NA	NA	probable leucine-rich repeat receptor-like protein kinase At1g35710 isoform X2 [Quercus suber];MDIS1-interacting receptor like kinase 2-like isoform X1 [Quercus suber]	NA	0.304489	0.159575	0.358447	1.24584	3.04214	2.8211	0.74516	1.08141	0.953475	0.881331	1.22263	1.25635	86	46	99	352	806	776	217	293	250	228	346	340	yes
111984769	NW_019806441.1	10000	11066	+	LOC111984769	XM_024016385.1	GO:0046658(anchored component of plasma membrane)	NA	NA	NA	umecyanin-like [Quercus suber]	NA	0.586495	0.986776	2.29777	8.77034	4.14203	12.3319	4.82393	8.35957	2.99025	1.93343	2.82294	11.1343	30	50	114	442	196	604	250	403	140	89	143	537	yes
111984784	NW_019816391.1	1201052	1202627	-	LOC111984784	XM_024016399.1	GO:0003674(molecular_function);GO:0005829(cytosol);GO:0009269(response to desiccation);GO:0009611(response to wounding);GO:0009644(response to high light intensity);GO:0009793(embryo development ending in seed dormancy);GO:0050832(defense response to fungus)	NA	NA	NA	desiccation protectant protein Lea14 homolog [Quercus suber]	NA	1182.9	1043.02	1405.25	166.878	283.617	192.244	225.726	147.387	215.312	154.273	196.305	218.246	61558	54939	72129	8757	13937	9819	12181	7402	10465	7396	10299	10962	yes
111984786	NW_019816391.1	450100	455293	+	LOC111984786	XM_024016401.1	GO:0005887(integral component of plasma membrane);GO:0015179(L-amino acid transmembrane transporter activity);GO:0015297(antiporter activity)	NA	NA	NA	cationic amino acid transporter 7, chloroplastic-like [Quercus suber]	NA	13.9477	22.0257	8.54388	3.09524	2.25819	1.71293	2.78818	2.47085	2.98286	2.52706	1.18487	3.84157	1796	2871	1085	402	275	217	373	307	359	300	154	478	yes
111984793	NW_019816391.1	291998	300030	-	LOC111984793	XM_024016415.1;XM_024016414.1	GO:0004674(protein serine/threonine kinase activity);GO:0005886(plasma membrane);GO:0006468(protein phosphorylation);GO:0006468(protein phosphorylation)	NA	NA	NA	G-type lectin S-receptor-like serine/threonine-protein kinase At1g34300 isoform X1 [Quercus suber]	NA	0.627474	0.477556	0.658725	2.77784	3.05428	2.91174	1.50747	1.06885	1.34137	1.48272	1.71389	1.66137	175	135	181	779	802	794	435	288	349	380	481	446	yes
111984807	NW_019816392.1	477891	490303	-	LOC111984807	XM_024016429.1	GO:0003723(RNA binding);GO:0005515(protein binding);GO:0005634(nucleus)	03015(mRNA surveillance pathway)	K14405	NA	FIP1[V]-like protein [Quercus suber]	NA	27.7389	24.5816	25.7172	91.5488	84.8141	88.8377	67.3698	73.9388	64.8711	103.456	96.8986	86.9421	9935	8911	9085	33062	28684	31225	25020	25556	21699	34134	34987	30053	yes
111984847	NW_019816392.1	247003	250672	+	LOC111984847	XM_024016465.1	GO:0005576(extracellular region);GO:0005618(cell wall);GO:0009664(plant-type cell wall organization);GO:0009826(unidimensional cell growth);GO:0009828(plant-type cell wall loosening);GO:0009831(plant-type cell wall modification involved in multidimensional cell growth);GO:0016020(membrane)	NA	NA	NA	expansin-A13 [Quercus suber]	NA	1.94061	3.47099	2.95041	1.13804	1.03415	0.620289	1.12246	0.986811	1.18274	0.618643	0.491311	1.47668	171	309	256	101	86	54	103	84	98	51	44	126	yes
111984858	NW_019816392.1	765118	771891	-	LOC111984858	XM_024016476.1;XM_024016477.1;XM_024016478.1	GO:0003779(actin binding);GO:0005737(cytoplasm);GO:0005884(actin filament);GO:0007623(circadian rhythm);GO:0032432(actin filament bundle);GO:0046872(metal ion binding);GO:0051015(actin filament binding);GO:0051017(actin filament bundle assembly);GO:0051639(actin filament network formation);GO:0051764(actin crosslink formation);GO:0051764(actin crosslink formation)	NA	NA	NA	fimbrin-1-like [Quercus suber]	NA	3.0456	2.78035	2.06222	1.01123	1.04221	0.754084	1.17905	0.756978	1.98995	0.875701	0.947029	1.13983	549	507	367	184	178	135	221	132	336	146	172	199	yes
111984880	NW_019816392.1	1498855	1514712	-	LOC111984880	XM_024016509.1;XM_024016510.1	GO:0003723(RNA binding);GO:0004525(ribonuclease III activity);GO:0005634(nucleus);GO:0005737(cytoplasm);GO:0016442(RISC complex);GO:0030422(production of siRNA involved in RNA interference);GO:0030422(production of siRNA involved in RNA interference)	NA	NA	NA	endoribonuclease Dicer homolog 2 isoform X1 [Quercus suber];endoribonuclease Dicer homolog 2 isoform X2 [Quercus suber]	NA	2.12383	2.27609	2.70484	5.26368	5.25083	4.78041	6.90313	7.68953	7.52931	6.52814	7.5675	6.42965	725	786	910	1810	1691	1600	2441	2530	2398	2051	2601	2116	yes
111984885	NW_019816392.1	324376	338786	+	LOC111984885	XM_024016515.1	GO:0005773(vacuole);GO:0005794(Golgi apparatus);GO:0005886(plasma membrane);GO:0046872(metal ion binding)	04120(Ubiquitin mediated proteolysis)	K10615	EC:2.3.2.26	PREDICTED: uncharacterized protein LOC108987924 [Juglans regia]	NA	2.20692	1.7199	1.8908	5.63718	5.53649	4.86513	9.6303	7.87516	10.2947	6.83298	7.27426	6.56602	683	539	578	1760	1618	1478	3091	2352	2976	1948	2270	1962	yes
111984889	NW_019816392.1	1341578	1344010	-	LOC111984889	XR_002879972.1	NA	NA	NA	NA		NA	4.20025	5.28726	2.49437	9.72065	11.3375	8.94634	10.9441	8.73145	8.62447	9.38298	11.9157	10.3052	267	340	157	622	680	558	721	535	512	549	763	632	yes
111984902	NW_019816392.1	415825	415946	+	LOC111984902	XR_002879978.1	NA	NA	NA	NA		NA	0.205465	0.197222	0.164852	0.181019	19.4758	14.7495	12.7083	0.201877	23.7768	19.5476	0.189169	16.491	2	2	2	2	160	126	115	2	194	157	2	139	yes
111984906	NW_019816393.1	586206	609582	-	LOC111984906	XM_024016527.1	GO:0005515(protein binding)	NA	NA	NA	MADS-box transcription factor 14-like [Quercus suber]	NA	6.38547	7.23076	10.1497	1.10131	2.15173	0.954552	1.94377	3.00394	2.33498	3.18404	1.41395	2.13763	483	554	757	84	154	71	153	220	165	222	108	156	yes
111984917	NW_019816393.1	277848	279663	+	LOC111984917	XM_024016537.1	GO:0005886(plasma membrane);GO:0015205(nucleobase transmembrane transporter activity);GO:0015851(nucleobase transport)	NA	NA	NA	purine-uracil permease NCS1 [Quercus suber]	NA	0.305789	0.15467	0.357122	1.22415	1.498	1.29799	1.12077	0.59018	0.937917	1.48449	0.997416	1.66525	40	21	46	160	184	165	151	74	114	178	131	209	yes
111984936	NW_019816393.1	205589	206627	+	LOC111984936	XM_024016554.1	GO:0003674(molecular_function);GO:0005576(extracellular region);GO:0008150(biological_process)	NA	NA	NA	non-classical arabinogalactan protein 31 [Quercus suber]	NA	3.20996	2.18384	1.71024	7.54927	9.91121	9.70297	7.69413	8.30847	8.27771	8.8467	11.2421	9.74362	219	151	115	519	638	649	544	547	527	556	773	641	yes
111984946	NW_019816393.1	347475	357361	+	LOC111984946	XM_024016564.1	GO:0005634(nucleus)	NA	NA	NA	putative uncharacterized protein MYH16 [Quercus suber]	NA	0.411458	0.31975	0.418631	0.975453	0.894172	0.684853	1.11203	0.887851	1.08676	1.83701	1.30505	0.837391	137	108	137	326	280	223	382	284	336	561	436	268	yes
111984974	NW_019816394.1	772297	773800	+	LOC111984974	XM_024016590.1	GO:0008270(zinc ion binding);GO:0016021(integral component of membrane);GO:0016567(protein ubiquitination);GO:0046872(metal ion binding)	NA	NA	NA	RING-H2 finger protein ATL11-like [Quercus suber]	NA	5.86332	4.13749	3.83849	0.894751	1.19635	0.898308	1.80097	2.03668	2.00785	2.04097	0.84647	2.01998	629	450	406	97	122	95	201	211	202	202	92	210	yes
111984980	NW_019816394.1	654388	656656	-	LOC111984980	XM_024016599.1;XM_024016600.1	NA	NA	NA	NA	uncharacterized protein LOC111984980 isoform X1 [Quercus suber];uncharacterized protein LOC111984980 isoform X2 [Quercus suber]	NA	3.74914	0.933432	1.99359	6.57883	6.23482	16.4008	2.86124	10.6348	3.5498	2.89995	4.98218	15.5798	293	74	153	517	459	1252	231	799	258	208	392	1171	yes
111985006	NW_019816394.1	394208	398919	-	LOC111985006	XM_024016625.1	GO:0004674(protein serine/threonine kinase activity);GO:0005524(ATP binding);GO:0005886(plasma membrane);GO:0006468(protein phosphorylation);GO:0016021(integral component of membrane);GO:0016301(kinase activity);GO:0016310(phosphorylation)	NA	NA	NA	putative leucine-rich repeat receptor-like protein kinase At2g19210 [Quercus suber]	NA	1.38517	0.401135	1.41957	0.182727	0.085251	0.308737	0.218371	0.544478	0.242385	0.141258	0.085636	0.298488	265	78	268	36	16	58	44	101	44	25	17	56	yes
111985016	NW_019816394.1	493702	496153	-	LOC111985016	XM_024016636.1;XM_024016637.1	GO:0003677(DNA binding);GO:0003700(DNA binding transcription factor activity);GO:0005515(protein binding);GO:0005634(nucleus);GO:0006351(transcription, DNA-templated);GO:0006355(regulation of transcription, DNA-templated);GO:0009414(response to water deprivation);GO:0009738(abscisic acid-activated signaling pathway);GO:0009788(negative regulation of abscisic acid-activated signaling pathway);GO:0…	NA	NA	NA	homeobox-leucine zipper protein ATHB-6-like [Quercus suber]	NA	5.71693	9.1068	5.97982	16.9254	14.8588	9.9922	24.6621	26.0497	21.3771	21.47	17.8269	11.2249	602	971	621	1796	1476	1032	2690	2644	2100	2081	1891	1140	yes
111985064	NW_019816396.1	971603	981376	+	LOC111985064	XM_024016692.1	GO:0003700(DNA binding transcription factor activity);GO:0005515(protein binding);GO:0005516(calmodulin binding);GO:0005634(nucleus);GO:0006355(regulation of transcription, DNA-templated);GO:0031347(regulation of defense response);GO:0045892(negative regulation of transcription, DNA-templated)	NA	NA	NA	NAC domain-containing protein 62-like [Quercus suber]	NA	0.978988	2.07134	0.92476	6.8535	5.29292	4.85536	3.17673	3.84332	5.29983	5.05319	5.81487	3.36305	141	301	131	991	717	683	473	532	710	668	840	466	yes
111985109	NW_019816396.1	965862	971471	+	LOC111985109	XM_024016758.1	GO:0003700(DNA binding transcription factor activity);GO:0005515(protein binding);GO:0005516(calmodulin binding);GO:0005634(nucleus);GO:0006355(regulation of transcription, DNA-templated);GO:0031347(regulation of defense response);GO:0045892(negative regulation of transcription, DNA-templated)	NA	NA	NA	NAC domain-containing protein 30-like [Quercus suber]	NA	1.04309	1.17043	0.609833	5.71661	3.66273	5.20806	5.67645	6.64215	6.97673	6.08033	5.86038	3.8003	196	222	113	1080	648	957	1102	1200	1220	1049	1106	687	yes
111985112	NW_019816396.1	148191	152577	-	LOC111985112	XM_024016763.1;XM_024016764.1;XM_024016765.1	GO:0004089(carbonate dehydratase activity);GO:0008270(zinc ion binding);GO:0009507(chloroplast);GO:0015976(carbon utilization);GO:0015976(carbon utilization)	00910(Nitrogen metabolism);00910(Nitrogen metabolism)	K01673	EC:4.2.1.1	beta carbonic anhydrase 5, chloroplastic isoform X1 [Quercus suber];beta carbonic anhydrase 5, chloroplastic isoform X2 [Quercus suber];beta carbonic anhydrase 5, chloroplastic isoform X3 [Quercus suber]	NA	8.17664	8.28901	4.27533	2.09456	2.48427	2.26958	2.81749	2.36116	2.77501	1.5142	1.1359	2.62351	865	888	447	224	249	237	310	242	275	148	122	269	yes
111985131	NW_019816397.1	1110774	1136882	-	LOC111985131	XR_002880016.1;XR_002880013.1;XR_002880015.1;XR_002880017.1;XR_002880014.1	NA	NA	NA	NA	MADS-box transcription factor 23-like isoform X3 [Quercus suber]	NA	1.55909	0.699005	0.934526	2.14521	3.06403	3.0702	4.0089	4.00481	3.80927	3.10401	2.63178	3.92069	135	62	80	188	250	261	360	334	309	248	230	327	yes
111985145	NW_019816397.1	1303078	1304802	+	LOC111985145	XM_024016794.1	GO:0009416(response to light stimulus);GO:0009535(chloroplast thylakoid membrane);GO:0009768(photosynthesis, light harvesting in photosystem I);GO:0009941(chloroplast envelope);GO:0010287(plastoglobule);GO:0016168(chlorophyll binding);GO:0031409(pigment binding)	00196(Photosynthesis - antenna proteins)	K08907	NA	chlorophyll a-b binding protein 6A, chloroplastic [Quercus suber]	NA	0.508093	1.40538	1.19769	0.201918	0.0001	0.105797	0.050064	0.0001	0.0001	0.164463	0.098973	0.365645	37	104	86	15	0	8	4	0	0	11	8	26	yes
111985180	NW_019816399.1	372691	386749	-	LOC111985180	XM_024016821.1	GO:0005874(microtubule);GO:0005886(plasma membrane)	NA	NA	NA	protein SPIRAL1-like 2 [Quercus suber]	NA	6.6147	8.85175	8.94603	2.05623	1.59356	1.79547	2.89124	2.85861	4.51229	2.96664	1.88539	2.76969	344	465	458	108	79	92	156	144	219	142	99	139	yes
111985428	NW_019816404.1	164114	165248	-	LOC111985428	XM_024017077.1	GO:0003674(molecular_function);GO:0005634(nucleus);GO:0010075(regulation of meristem growth)	NA	NA	NA	protein FANTASTIC FOUR 1-like [Quercus suber]	NA	2.76864	1.23378	1.04422	0.0001	0.0001	0.047352	0.022408	0.039103	0.395061	0.050445	0.046096	0.048149	225	102	84	0	0	4	2	4	30	4	4	4	yes
111985466	NW_019816425.1	210268	216323	+	LOC111985466	XM_024017105.1	GO:0000325(plant-type vacuole);GO:0005524(ATP binding);GO:0005774(vacuolar membrane);GO:0008559(xenobiotic transmembrane transporting ATPase activity);GO:0009506(plasmodesma);GO:0016021(integral component of membrane);GO:0042626(ATPase activity, coupled to transmembrane movement of substances);GO:0055085(transmembrane transport)	02010(ABC transporters)	K05666	NA	putative ABC transporter C family member 15 [Quercus suber]	NA	1.38724	0.825426	0.937186	0.101097	0.349365	0.26846	0.413397	0.236276	0.364461	0.196263	0.213578	0.257865	460	277	307	34	110	88	142	76	113	60	72	83	yes
111985492	NW_019816426.1	298314	299253	-	LOC111985492	XM_024017138.1	GO:0005737(cytoplasm);GO:0030001(metal ion transport);GO:0046914(transition metal ion binding);GO:0046916(cellular transition metal ion homeostasis)	NA	NA	NA	heavy metal-associated isoprenylated plant protein 47-like [Quercus suber]	NA	0.556134	2.21638	1.89278	3.26919	7.30465	4.69578	3.71471	9.50179	5.07597	3.53255	3.08348	7.93137	21	84	70	123	256	171	143	340	176	121	116	284	yes
111985574	NW_019816430.1	200758	202950	-	LOC111985574	XM_024017228.1	GO:0005576(extracellular region);GO:0005615(extracellular space);GO:0006629(lipid metabolic process);GO:0016298(lipase activity);GO:0048046(apoplast)	NA	NA	NA	protein EXORDIUM-like 5 [Quercus suber]	NA	65.6847	55.7595	111.464	15.2347	12.8085	14.6436	34.6096	17.7488	20.1626	15.3065	10.0127	19.9575	7226	6208	12093	1690	1331	1581	3948	1885	2072	1552	1111	2119	yes
111985647	NW_019816433.1	216479	225383	-	LOC111985647	XM_024017301.1	GO:0000398(mRNA splicing, via spliceosome)	03040(Spliceosome)	K11092	NA	U2 small nuclear ribonucleoprotein A' [Quercus suber]	NA	72.8922	73.2804	72.649	34.2942	37.5414	30.8173	35.5898	29.1527	33.0111	30.231	30.5242	35.0344	7015	7139	6896	3328	3412	2911	3552	2708	2968	2681	2962	3255	yes
111985663	NW_019816446.1	454	1349	+	LOC111985663	XM_024017317.1	GO:0003735(structural constituent of ribosome);GO:0006412(translation)	03010(Ribosome)	K02935	NA	50S ribosomal protein L12, chloroplastic-like [Quercus suber]	NA	2.69137	2.74978	3.14287	0.999475	1.31601	0.824662	1.18812	0.780863	1.99036	1.25421	0.875252	1.58449	172	178	199	65	80	52	79	49	119	74	57	98	yes
111985677	NW_019816460.1	177161	180497	-	LOC111985677	XM_024017335.1	GO:0003955(NAD(P)H dehydrogenase (quinone) activity);GO:0005737(cytoplasm);GO:0005886(plasma membrane);GO:0055114(oxidation-reduction process)	00130(Ubiquinone and other terpenoid-quinone biosynthesis)	K03809	EC:1.6.5.2	probable NAD(P)H dehydrogenase (quinone) FQR1-like 3 [Quercus suber]	NA	81.8044	98.9852	52.0964	36.6804	32.7796	28.4146	33.8838	36.5983	38.5063	28.5792	27.5981	29.8172	7302	8943	4587	3302	2763	2489	3136	3153	3210	2350	2484	2569	yes
111985755	NW_019816612.1	125956	129116	-	LOC111985755	XM_024017403.1	GO:0003924(GTPase activity);GO:0005200(structural constituent of cytoskeleton);GO:0005525(GTP binding);GO:0005737(cytoplasm);GO:0005874(microtubule);GO:0005886(plasma membrane);GO:0007017(microtubule-based process);GO:0009409(response to cold);GO:0009651(response to salt stress);GO:0015630(microtubule cytoskeleton)	04145(Phagosome)	K07375	NA	tubulin beta chain-like [Quercus suber]	NA	16.9459	11.8041	20.6883	1.68326	0.735006	1.37291	1.92749	1.49159	1.62787	1.9613	1.12586	2.39234	2171	1531	2615	218	89	173	257	185	195	232	146	296	yes
111985760	NW_019806468.1	696	2723	-	LOC111985760	XM_024017407.1	GO:0003700(DNA binding transcription factor activity);GO:0005634(nucleus);GO:0006351(transcription, DNA-templated);GO:0006355(regulation of transcription, DNA-templated);GO:0009555(pollen development);GO:0009793(embryo development ending in seed dormancy);GO:0043565(sequence-specific DNA binding)	04016(MAPK signaling pathway - plant);04626(Plant-pathogen interaction)	K13425	NA	probable WRKY transcription factor 69 [Quercus suber]	NA	3.03836	1.54387	1.43568	6.20636	3.29648	4.84689	7.60914	8.83466	7.65059	9.42531	8.43106	6.07714	327	168	153	673	335	512	849	917	769	934	914	631	yes
111985773	NW_019816612.1	283091	285609	+	LOC111985773	XM_024017421.1	GO:0005385(zinc ion transmembrane transporter activity);GO:0016020(membrane);GO:0071577(zinc II ion transmembrane transport)	NA	NA	NA	zinc transporter 11 [Quercus suber]	NA	9.66367	8.12586	10.8012	43.5871	55.2492	34.4368	22.5062	29.1594	29.1177	40.793	36.4665	23.6534	992	844	1093	4509	5352	3467	2395	2887	2790	3855	3772	2342	yes
111985777	NW_019816612.1	339750	345388	-	LOC111985777	XM_024017425.1	GO:0009107(lipoate biosynthetic process);GO:0009249(protein lipoylation);GO:0009507(chloroplast);GO:0016992(lipoate synthase activity)	00785(Lipoic acid metabolism)	K03644	EC:2.8.1.8	lipoyl synthase 2, mitochondrial-like [Quercus suber]	NA	5.50171	6.24149	5.97922	2.81048	1.9958	1.96547	2.14255	2.77236	2.38424	1.84845	1.6258	2.91341	568	653	609	293	195	200	230	277	230	176	170	291	yes
111985818	NW_019816644.1	1138	3170	-	LOC111985818	XM_024017475.1	GO:0004497(monooxygenase activity);GO:0044550(secondary metabolite biosynthetic process)	00906(Carotenoid biosynthesis)	K09838	EC:1.14.15.21	monooxygenase 2-like [Quercus suber]	NA	7.46021	15.6208	11.7828	87.6022	38.8355	94.2574	50.8772	49.0933	28.611	37.3694	36.1439	38.8469	547	1158	851	6468	2685	6773	3863	3469	1957	2521	2668	2745	yes
111985830	NW_019816654.1	37162	42353	-	LOC111985830	XM_024017489.1	GO:0005198(structural molecule activity);GO:0005783(endoplasmic reticulum);GO:0005789(endoplasmic reticulum membrane);GO:0005886(plasma membrane);GO:0016021(integral component of membrane)	NA	NA	NA	vesicle-associated protein 2-1 [Quercus suber]	NA	34.5483	48.3612	39.3758	18.0537	16.3229	15.6664	17.533	20.3889	22.1473	15.5903	16.9441	16.0759	3261	4621	3666	1719	1455	1452	1716	1858	1953	1356	1613	1465	yes
111985915	NW_019816743.1	19845	21128	-	LOC111985915	XM_024017561.1	GO:0003777(microtubule motor activity);GO:0005737(cytoplasm);GO:0005875(microtubule associated complex);GO:0007017(microtubule-based process);GO:0008574(ATP-dependent microtubule motor activity, plus-end-directed);GO:2000582(positive regulation of ATP-dependent microtubule motor activity, plus-end-directed)	NA	NA	NA	dynein light chain 1, cytoplasmic-like [Quercus suber]	NA	47.7123	28.6385	35.3781	122.634	117.161	84.6209	75.5702	83.1041	91.1955	91.5384	87.4861	75.79	3283	1995	2401	8507	7611	5713	5391	5518	5860	5802	6068	5033	yes
111985933	NW_019816744.1	129937	131444	-	LOC111985933	XM_024017574.1	NA	NA	NA	NA	uncharacterized protein LOC111985933 [Quercus suber]	NA	0.698677	0.254017	0.280775	2.22107	2.62834	6.83684	1.17532	2.2411	2.86634	1.38149	2.47354	2.61836	51	19	21	163	180	487	89	157	195	93	181	184	yes
111985938	NW_019816744.1	365030	367305	+	LOC111985938	XM_024017578.1	GO:0006952(defense response);GO:0007165(signal transduction);GO:0016020(membrane);GO:0016021(integral component of membrane)	NA	NA	NA	receptor-like protein Cf-9 homolog [Quercus suber]	NA	0.45283	0.212492	0.289222	0.772591	1.43187	1.38685	1.82612	1.55838	1.27529	3.42979	0.945759	2.67876	66	31	41	112	195	196	273	217	172	455	138	372	yes
111985948	NW_019816745.1	100551	102583	-	LOC111985948	XM_024017589.1	GO:0004601(peroxidase activity);GO:0005515(protein binding);GO:0005576(extracellular region);GO:0005618(cell wall);GO:0005794(Golgi apparatus);GO:0005829(cytosol);GO:0006979(response to oxidative stress);GO:0009809(lignin biosynthetic process);GO:0010089(xylem development);GO:0020037(heme binding);GO:0042744(hydrogen peroxide catabolic process);GO:0046872(metal ion binding);GO:0048046(apoplast);G…	00940(Phenylpropanoid biosynthesis)	K00430	EC:1.11.1.7	cationic peroxidase 1-like [Quercus suber]	NA	0.263526	0.957079	5.41988	0.0001	0.0001	0.0001	0.030897	0.18654	0.0001	0.211103	0.039249	0.040851	26	93	508	0	0	0	4	18	0	19	4	4	yes
111985954	NW_019816746.1	62030	65780	+	LOC111985954	XM_024017597.1	GO:0007275(multicellular organism development);GO:0009687(abscisic acid metabolic process);GO:0010268(brassinosteroid homeostasis);GO:0016125(sterol metabolic process);GO:0016132(brassinosteroid biosynthetic process);GO:0016709(oxidoreductase activity, acting on paired donors, with incorporation or reduction of molecular oxygen, NAD(P)H as one donor, and incorporation of one atom of oxygen)	00906(Carotenoid biosynthesis)	K09843	EC:1.14.13.93	abscisic acid 8'-hydroxylase 2-like [Quercus suber]	NA	237.551	222.553	153.749	56.9482	53.521	75.2725	29.0437	34.8393	50.6678	37.2781	36.8766	49.8248	24098	22851	15384	5826	5127	7494	3056	3411	4801	3484	3772	4879	yes
111986007	NW_019816816.1	53465	62284	-	LOC111986007	XM_024017646.1;XM_024017644.1	GO:0008836(diaminopimelate decarboxylase activity);GO:0008836(diaminopimelate decarboxylase activity)	00300(Lysine biosynthesis);00300(Lysine biosynthesis)	K01586	EC:4.1.1.20	diaminopimelate decarboxylase 2, chloroplastic-like isoform X2 [Quercus suber];diaminopimelate decarboxylase 2, chloroplastic-like isoform X1 [Quercus suber]	NA	0.810401	0.797146	0.635907	1.99929	2.40897	1.31853	2.40756	3.48475	2.47223	4.23891	3.28485	2.9363	253	252	197	630	710	404	779	1049	720	1218	1033	884	yes
111986043	NW_019816884.1	32039	35970	-	LOC111986043	XM_024017682.1	GO:0005634(nucleus)	NA	NA	NA	putative F-box protein At1g49610 [Quercus suber]	NA	4.87694	5.75355	5.35668	11.9859	11.8089	13.6863	15.7597	10.762	10.1754	12.0431	14.5051	12.4951	615	734	666	1523	1405	1692	2059	1309	1198	1398	1842	1520	yes
111986077	NW_019816891.1	173183	176982	+	LOC111986077	XM_024017712.1	GO:0000502(proteasome complex);GO:0004298(threonine-type endopeptidase activity);GO:0005634(nucleus);GO:0005737(cytoplasm);GO:0005773(vacuole);GO:0005839(proteasome core complex);GO:0006511(ubiquitin-dependent protein catabolic process);GO:0008233(peptidase activity);GO:0009507(chloroplast);GO:0019773(proteasome core complex, alpha-subunit complex)	03050(Proteasome)	K02731	EC:3.4.25.1	proteasome subunit alpha type-7-like [Quercus suber]	NA	3.13452	4.37574	2.47144	1.24665	2.4007	1.08043	1.11764	1.12601	1.6945	1.1937	1.53477	1.39986	254	359	198	102	184	86	94	88	129	90	126	110	yes
111986080	NW_019805636.1	246871	250929	+	LOC111986080	XR_002880119.1	GO:0003674(molecular_function);GO:0008150(biological_process);GO:0016021(integral component of membrane)	NA	NA	NA	PREDICTED: uncharacterized protein LOC109006860 isoform X1 [Juglans regia]	NA	0.27676	0.464836	0.148464	1.9856	1.8926	1.62064	1.93677	1.98673	1.72967	2.48072	1.47341	1.66545	27	46	15	194	173	154	194	186	157	221	144	156	yes
111986101	NW_019816958.1	143557	144341	-	LOC111986101	XM_024017735.1	GO:0005576(extracellular region);GO:0005886(plasma membrane);GO:0016787(hydrolase activity)	NA	NA	NA	keratin-associated protein 4-9-like, partial [Quercus suber]	NA	4.39418	6.63724	3.09543	10.279	8.96077	9.10362	16.8688	14.3911	15.1482	14.6242	14.6776	11.8307	246	376	171	581	474	500	979	778	792	754	829	639	yes
111986117	NW_019816963.1	63262	67576	+	LOC111986117	XM_024017747.1	GO:0003993(acid phosphatase activity);GO:0005615(extracellular space);GO:0030145(manganese ion binding);GO:0046872(metal ion binding)	00130(Ubiquinone and other terpenoid-quinone biosynthesis)	K03809	EC:1.6.5.2	purple acid phosphatase 2-like [Quercus suber]	NA	3.45445	3.87156	2.40843	5.38289	7.30876	7.61423	11.4616	11.4131	8.79595	10.468	7.79853	8.32087	490	556	337	770	979	1059	1685	1561	1165	1367	1115	1139	yes
111986136	NW_019816964.1	54603	86126	-	LOC111986136	XM_024017763.1	GO:0005515(protein binding)	NA	NA	NA	TMV resistance protein N-like [Quercus suber]	NA	0.163791	0.167823	0.101319	0.492611	0.323509	0.519892	0.559948	0.822311	0.403253	0.890135	0.563064	0.491705	70	73	43	212	131	218	248	339	161	350	243	203	yes
111986213	NW_019816969.1	139474	140237	+	LOC111986213	XM_024017839.1	GO:0003674(molecular_function);GO:0005634(nucleus);GO:0010227(floral organ abscission)	NA	NA	NA	uncharacterized protein LOC111986213 [Quercus suber]	NA	28.6441	22.1027	19.2649	6.2805	4.81213	3.94116	7.39079	6.19455	9.45494	4.82703	4.72149	4.11372	1561	1219	1035	345	248	211	418	326	481	243	260	217	yes
111986244	NW_019816974.1	161453	162305	-	LOC111986244	XM_024017881.1	GO:0009408(response to heat)	04141(Protein processing in endoplasmic reticulum)	K13993	NA	18.5 kDa class I heat shock protein-like [Quercus suber]	NA	13.4928	22.1023	12.7355	38.4538	46.1326	22.3386	104.242	85.2462	82.8101	47.222	56.8234	30.4325	821	1361	764	2358	2649	1334	6573	5003	4703	2646	3484	1787	yes
111986256	NW_019816979.1	9	1987	+	LOC111986256	XM_024017890.1	GO:0005451(monovalent cation:proton antiporter activity);GO:0006885(regulation of pH);GO:0012505(endomembrane system)	NA	NA	NA	cation/H(+) antiporter 15-like, partial [Quercus suber]	NA	0.374379	0.290355	0.100416	1.28182	0.499589	1.53258	0.540971	0.690362	1.59284	0.580866	0.972739	1.93601	50	39	14	170	63	198	74	88	196	71	129	246	yes
111986286	NW_019806478.1	121651	123985	-	LOC111986286	XM_024017920.1	GO:0004553(hydrolase activity, hydrolyzing O-glycosyl compounds);GO:0030247(polysaccharide binding);GO:0046658(anchored component of plasma membrane)	00500(Starch and sucrose metabolism)	K19891	EC:3.2.1.39	glucan endo-1,3-beta-glucosidase, basic vacuolar isoform-like [Quercus suber]	NA	9.19307	3.92857	41.8773	67.1294	34.1664	74.0361	93.8622	81.4139	23.989	21.343	35.8623	107.377	914	396	4105	6727	3207	7221	9673	7808	2227	1954	3593	10299	yes
111986293	NW_019817190.1	98	730	+	LOC111986293	XR_002880148.1	GO:0005737(cytoplasm);GO:0031625(ubiquitin protein ligase binding);GO:0061630(ubiquitin protein ligase activity)	04141(Protein processing in endoplasmic reticulum);04120(Ubiquitin mediated proteolysis)	K10575	EC:2.3.2.23	ubiquitin-conjugating enzyme E2 7-like [Quercus suber]	NA	3.79656	3.1192	1.45233	9.93008	9.19404	6.52605	5.85166	9.68271	9.17698	10.6783	16.5314	3.90393	122	102	46	321	278	205	195	300	275	315	534	121	yes
111986322	NW_019817195.1	57046	61814	-	LOC111986322	XM_024017953.1	GO:0005351(carbohydrate:proton symporter activity);GO:0005355(glucose transmembrane transporter activity);GO:0005887(integral component of plasma membrane);GO:0046323(glucose import)	NA	NA	NA	putative polyol transporter 1 [Quercus suber]	NA	5.64128	3.80415	7.83322	0.957398	2.20495	0.572068	1.39	3.13402	0.470454	1.75477	0.660084	1.20271	734	501	1005	126	271	73	188	394	58	211	87	151	yes
111986353	NW_019806478.1	88708	92153	+	LOC111986353	XM_024017984.1	GO:0005575(cellular_component);GO:0009228(thiamine biosynthetic process);GO:0009229(thiamine diphosphate biosynthetic process);GO:0050334(thiaminase activity)	00730(Thiamine metabolism)	K20896	EC:3.5.1.-;EC:3.5.99.-	probable bifunctional TENA-E protein [Quercus suber]	NA	58.4533	85.6606	64.2716	34.2182	31.1105	25.6639	29.0903	31.7161	31.8544	22.7707	22.527	19.7255	4667	6923	5062	2755	2346	2011	2409	2444	2376	1675	1814	1521	yes
111986376	NW_019817240.1	3792	4336	+	LOC111986376	XM_024018002.1	GO:0003674(molecular_function);GO:0005634(nucleus);GO:0009611(response to wounding)	NA	NA	NA	uncharacterized protein LOC111986376 [Quercus suber]	NA	11.3381	9.0023	1.13952	10.3799	168.135	21.6215	102.49	87.681	49.9196	18.8766	47.6544	76.0775	441	355	44	407	6169	825	4129	3288	1812	676	1867	2853	yes
111986390	NW_019817271.1	2072	3581	-	LOC111986390	XM_024018015.1;XM_024018014.1;XM_024018013.1	GO:0003674(molecular_function);GO:0005634(nucleus);GO:0008150(biological_process);GO:0008150(biological_process)	NA	NA	NA	uncharacterized protein LOC111986390 [Quercus suber]	NA	0.187417	1.63503	0.118877	7.60683	8.49687	8.09292	0.771021	0.451757	11.7011	15.9598	11.7596	10.2702	19	166	12	766	801	793	81	44	1092	1468	1183	989	yes
111986448	NW_019817278.1	90491	94078	-	LOC111986448	XM_024018081.1;XM_024018080.1	GO:0004842(ubiquitin-protein transferase activity);GO:0005515(protein binding);GO:0005789(endoplasmic reticulum membrane);GO:0006970(response to osmotic stress);GO:0009409(response to cold);GO:0009414(response to water deprivation);GO:0009611(response to wounding);GO:0009723(response to ethylene);GO:0016567(protein ubiquitination);GO:0043161(proteasome-mediated ubiquitin-dependent protein catabol…	04141(Protein processing in endoplasmic reticulum);04141(Protein processing in endoplasmic reticulum)	K10666	EC:2.3.2.27	E3 ubiquitin-protein ligase RMA1H1-like [Quercus suber]	NA	147.414	213.325	185.161	80.1154	50.9137	74.5344	47.3515	58.1088	56.5935	57.2853	71.4842	44.0662	15470	22658	19165	8478	5045	7676	5153	5886	5548	5539	7563	4464	yes
111986488	NW_019806481.1	3649	9437	+	LOC111986488	XM_024018124.1	GO:0005249(voltage-gated potassium channel activity);GO:0005887(integral component of plasma membrane);GO:0042391(regulation of membrane potential)	04626(Plant-pathogen interaction)	K05391	NA	cyclic nucleotide-gated ion channel 1-like [Quercus suber]	NA	12.1367	10.6696	7.36157	28.2194	28.8434	32.6836	20.7324	25.1082	18.8423	19.4078	32.9989	30.1286	2400	2135	1436	5626	5385	6341	4250	4790	3479	3535	6577	5749	yes
111986545	NW_019817282.1	279836	287422	-	LOC111986545	XM_024018207.1	GO:0003674(molecular_function);GO:0005634(nucleus);GO:0008150(biological_process)	NA	NA	NA	uncharacterized protein LOC111986545 [Quercus suber]	NA	7.74913	6.51905	5.78565	18.898	25.1607	24.0812	16.9429	12.0724	14.9642	19.5539	21.9119	22.2146	2664	2269	1962	6551	8167	8124	6040	4005	4805	6193	7594	7371	yes
111986572	NW_019817282.1	439576	441800	-	LOC111986572	XM_024018240.1	GO:0016020(membrane);GO:0016709(oxidoreductase activity, acting on paired donors, with incorporation or reduction of molecular oxygen, NAD(P)H as one donor, and incorporation of one atom of oxygen);GO:0044550(secondary metabolite biosynthetic process)	NA	NA	NA	cytochrome P450 78A5-like [Quercus suber]	NA	49.9574	44.1889	71.9273	2.49377	2.09856	0.936699	3.49598	1.73561	2.88752	7.31427	2.00522	6.36689	6443	5768	9149	325	256	119	468	217	348	869	261	793	yes
111986573	NW_019817282.1	501049	510720	-	LOC111986573	XM_024018242.1	GO:0004066(asparagine synthase (glutamine-hydrolyzing) activity);GO:0005829(cytosol);GO:0006529(asparagine biosynthetic process);GO:0006541(glutamine metabolic process);GO:0042803(protein homodimerization activity)	NA	NA	NA	asparagine synthetase domain-containing protein 1-like [Quercus suber]	NA	4.67045	6.54705	4.30578	13.7873	13.1481	12.4489	10.7169	11.5987	10.7912	10.065	11.2493	11.2396	804	1140	731	2391	2135	2101	1911	1925	1733	1595	1950	1866	yes
111986609	NW_019817284.1	388499	397149	-	LOC111986609	XM_024018281.1;XM_024018279.1;XM_024018282.1	GO:0005515(protein binding);GO:0005737(cytoplasm);GO:0006952(defense response);GO:0007165(signal transduction);GO:0016021(integral component of membrane);GO:0043531(ADP binding);GO:0043531(ADP binding)	NA	NA	NA	TMV resistance protein N-like [Quercus suber]	NA	0.0892507	0.0001	0.0001	0.274594	0.124226	0.490826	0.836174	0.386343	0.235732	0.245463	0.496451	0.221692	30	0	0	93	40	161	289	125	74	76	167	72	yes
111986634	NW_019817284.1	55749	69222	-	LOC111986634	XM_024018314.1;XM_024018315.1;XM_024018313.1	GO:0003999(adenine phosphoribosyltransferase activity);GO:0005737(cytoplasm);GO:0005829(cytosol);GO:0006166(purine ribonucleoside salvage);GO:0006168(adenine salvage);GO:0009116(nucleoside metabolic process);GO:0016021(integral component of membrane);GO:0044209(AMP salvage);GO:0044209(AMP salvage)	00230(Purine metabolism);00230(Purine metabolism)	K00759	EC:2.4.2.7	adenine phosphoribosyltransferase 5 isoform X1 [Quercus suber];adenine phosphoribosyltransferase 5 isoform X3 [Quercus suber]	NA	0.177621	0.0746224	0.170848	0.574477	0.543546	0.571893	0.514863	0.571074	0.680792	0.934449	0.593581	0.840518	23	10	22	73	65	71	67	70	80	108	75	102	yes
111986652	NW_019817294.1	13868	18243	-	LOC111986652	XR_002880204.1;XR_002880203.1;XM_024018338.1;XM_024018337.1	GO:0005634(nucleus);GO:0006355(regulation of transcription, DNA-templated);GO:0008270(zinc ion binding);GO:0009639(response to red or far red light);GO:0009639(response to red or far red light)	NA	NA	NA	putative protein FAR1-RELATED SEQUENCE 10 [Quercus suber]	NA	2.62346	2.25531	2.1978	6.86878	5.70428	8.36149	8.73664	6.60504	7.11726	7.50105	7.48929	7.36022	538	468	445	1418	1103	1679	1853	1305	1361	1416	1545	1454	yes
111986672	NW_019817329.1	314	5821	+	LOC111986672	XM_024018353.1	GO:0004650(polygalacturonase activity);GO:0005576(extracellular region);GO:0005975(carbohydrate metabolic process);GO:0016829(lyase activity);GO:0071555(cell wall organization)	00040(Pentose and glucuronate interconversions)	K01213	EC:3.2.1.67	probable polygalacturonase [Quercus suber]	NA	7.9081	5.15574	7.36087	2.33314	2.12406	2.31618	1.68504	1.42022	3.96398	1.85836	1.63149	1.96745	1044	689	959	311	265	300	231	181	489	226	218	251	yes
111986689	NW_019817374.1	728	2292	+	LOC111986689	XM_024018369.1	NA	NA	NA	NA	MDIS1-interacting receptor like kinase 2-like, partial [Quercus suber]	NA	0.777788	0.682586	0.587192	0.172104	0.133757	0.355415	0.2207	0.248799	0.290179	0.068278	0.31577	0.22966	80	71	60	18	13	36	24	25	28	7	33	23	yes
111986729	NW_019817472.1	328879	335156	-	LOC111986729	XM_024018413.1	GO:0003677(DNA binding);GO:0003700(DNA binding transcription factor activity);GO:0005634(nucleus);GO:0006351(transcription, DNA-templated);GO:0006355(regulation of transcription, DNA-templated);GO:0009651(response to salt stress);GO:0009723(response to ethylene);GO:0009733(response to auxin);GO:0009737(response to abscisic acid);GO:0009739(response to gibberellin);GO:0009751(response to salicylic…	04712(Circadian rhythm - plant)	K12133	NA	protein REVEILLE 5 [Quercus suber]	NA	87.3448	127.225	85.8676	47.3619	44.5737	37.933	39.8024	37.6621	40.8791	36.7672	30.0797	31.9394	9919	14624	9618	5424	4780	4228	4687	4128	4336	3847	3444	3501	yes
111986771	NW_019817472.1	740657	741586	+	LOC111986771	XM_024018451.1	GO:0009699(phenylpropanoid biosynthetic process);GO:0042349(guiding stereospecific synthesis activity)	NA	NA	NA	disease resistance response protein 206-like [Quercus suber]	NA	28.8756	24.2484	21.0668	5.54695	7.25444	12.043	5.51214	8.32694	8.40706	5.81224	4.57017	20.5095	1915	1628	1378	371	455	784	379	533	521	355	306	1313	yes
111986786	NW_019817473.1	250829	251629	-	LOC111986786	XM_024018462.1	GO:0003674(molecular_function);GO:0008150(biological_process)	NA	NA	NA	uncharacterized protein LOC111986786 [Quercus suber]	NA	1.96284	0.065057	0.686786	5.86842	8.07681	10.2668	1.63776	5.26262	4.74462	2.65131	5.67377	7.75256	113	4	39	338	436	576	97	291	254	140	327	428	yes
111986790	NW_019817473.1	38945	47364	-	LOC111986790	XM_024018466.1;XM_024018467.1	GO:0005887(integral component of plasma membrane);GO:0006857(oligopeptide transport);GO:0015031(protein transport);GO:0016020(membrane);GO:0035673(oligopeptide transmembrane transporter activity);GO:0080167(response to karrikin);GO:0080167(response to karrikin)	NA	NA	NA	oligopeptide transporter 3 [Quercus suber]	NA	14.3627	8.65286	11.6189	32.4734	30.5301	24.6987	29.4854	26.3669	26.17	48.8538	27.9672	37.5444	3069	1872	2449	6996	6160	5179	6533	5437	5222	9616	6024	7742	yes
111986794	NW_019817473.1	494964	495549	+	LOC111986794	XM_024018471.1	GO:0005509(calcium ion binding)	NA	NA	NA	uncharacterized protein LOC111986794 [Quercus suber]	NA	0.150226	0.793449	8.5747	61.2874	24.2483	33.5855	3.76715	49.6655	11.5376	47.7192	77.9958	70.3079	7	34	354	2582	957	1377	164	2003	451	1837	3285	2835	yes
111986852	NW_019806549.1	20024	22069	+	LOC111986852	XM_024018543.1	GO:0000166(nucleotide binding);GO:0005634(nucleus);GO:0005834(heterotrimeric G-protein complex);GO:0008150(biological_process)	00565(Ether lipid metabolism)	K16794	NA	protein JINGUBANG-like [Quercus suber]	NA	2.70793	1.12933	1.79638	26.4191	24.5675	45.9953	1.89259	3.94774	14.988	9.01909	4.12396	13.0246	395	167	259	3886	3384	6584	287	556	2042	1212	607	1834	yes
111986879	NW_019817474.1	644457	661417	+	LOC111986879	XM_024018561.1	GO:0005886(plasma membrane);GO:0006810(transport);GO:0022857(transmembrane transporter activity)	NA	NA	NA	WAT1-related protein At3g28050-like [Quercus suber]	NA	0.856921	0.86554	1.31061	4.52488	1.89078	7.01783	2.29204	3.69521	2.7862	3.28561	1.80618	3.94204	91	93	137	484	190	730	252	378	276	321	193	403	yes
111986901	NW_019817474.1	403807	407285	-	LOC111986901	XM_024018594.1	GO:0004674(protein serine/threonine kinase activity);GO:0005886(plasma membrane);GO:0006468(protein phosphorylation)	NA	NA	NA	G-type lectin S-receptor-like serine/threonine-protein kinase SD2-5 [Quercus suber]	NA	0.120194	0.105908	0.0001	0.497045	0.697523	0.412007	0.564157	1.35167	1.07807	1.38507	0.605552	0.834348	26	24	0	108	142	88	127	282	217	275	132	174	yes
111986914	NW_019806549.1	209009	210417	+	LOC111986914	XM_024018615.1	GO:0003674(molecular_function);GO:0008150(biological_process);GO:0016021(integral component of membrane)	NA	NA	NA	transmembrane protein 45B [Quercus suber]	NA	0.140709	0.326824	0.075906	0.847394	1.47923	1.06422	0.921538	1.26382	0.773062	1.09021	1.08926	0.928238	15	34	8	86	141	105	96	123	73	101	111	90	yes
111986928	NW_019817476.1	189284	193650	-	LOC111986928	XM_024018623.1	GO:0005576(extracellular region)	NA	NA	NA	uncharacterized protein LOC111986928 [Quercus suber]	NA	11.1439	7.39991	10.1449	70.388	62.6895	81.4353	13.2044	30.5746	17.3746	34.699	53.8194	42.2238	864	581	776	5500	4588	6193	1062	2287	1258	2477	4205	3158	yes
111986967	NW_019817478.1	136950	138323	-	LOC111986967	XM_024018659.1	GO:0005634(nucleus);GO:0005737(cytoplasm);GO:0008379(thioredoxin peroxidase activity);GO:0009269(response to desiccation);GO:0010231(maintenance of seed dormancy);GO:0016209(antioxidant activity);GO:0045454(cell redox homeostasis);GO:0055114(oxidation-reduction process)	00940(Phenylpropanoid biosynthesis)	K11188	EC:1.11.1.7;EC:1.11.1.15	1-Cys peroxiredoxin [Quercus suber]	NA	6.53575	10.836	5.69642	1.86495	1.12491	1.41634	0.357918	2.65359	1.12563	0.187331	0.69539	0.893215	446	749	384	129	73	95	26	175	72	12	48	59	yes
111986970	NW_019806549.1	592322	597362	+	LOC111986970	XM_024018665.1	GO:0004553(hydrolase activity, hydrolyzing O-glycosyl compounds);GO:0005576(extracellular region);GO:0008810(cellulase activity);GO:0009507(chloroplast);GO:0030245(cellulose catabolic process);GO:0042547(cell wall modification involved in multidimensional cell growth)	00500(Starch and sucrose metabolism)	K01179	EC:3.2.1.4	endoglucanase 8-like [Quercus suber]	NA	0.583022	0.817592	0.513192	0.0001	0.030107	0.083356	0.0001	0.0001	0.0001	0.032601	0.0001	0.0001	73	104	64	0	4	11	0	0	0	4	0	0	yes
111987039	NW_019817481.1	132679	133673	-	LOC111987039	XM_024018734.1	GO:0003674(molecular_function);GO:0005576(extracellular region);GO:0080167(response to karrikin)	NA	NA	NA	cysteine-rich repeat secretory protein 55-like [Quercus suber]	NA	0.9209	1.4564	1.04611	0.149508	0.269541	0.179475	0.044957	0.0001	0.056759	0.057542	0.375344	0.622659	66	105	74	11	19	13	4	0	4	4	27	43	yes
111987062	NW_019806549.1	558963	559877	-	LOC111987062	XM_024018759.1	GO:0004857(enzyme inhibitor activity)	00040(Pentose and glucuronate interconversions)	K01051	EC:3.1.1.11	21 kDa protein-like [Quercus suber]	NA	28.593	13.7388	42.3307	6.62137	5.44695	5.55632	6.5628	5.71262	5.66062	6.97826	4.05627	5.75122	1866	908	2724	436	336	356	444	360	345	420	267	363	yes
111987080	NW_019817494.1	243936	247797	-	LOC111987080	XM_024018782.1	GO:0000027(ribosomal large subunit assembly);GO:0000956(nuclear-transcribed mRNA catabolic process);GO:0002181(cytoplasmic translation);GO:0003735(structural constituent of ribosome);GO:0005730(nucleolus);GO:0006364(rRNA processing);GO:0022625(cytosolic large ribosomal subunit);GO:0030687(preribosome, large subunit precursor);GO:0070180(large ribosomal subunit rRNA binding)	NA	NA	NA	mRNA turnover protein 4 homolog [Quercus suber]	NA	56.0605	74.9654	68.6707	32.0187	35.9189	28.9089	27.8582	27.3303	31.0962	26.1415	27.1569	33.5109	4568	6183	5519	2631	2764	2312	2354	2150	2367	1963	2231	2636	yes
111987085	NW_019817494.1	20908	30826	+	LOC111987085	XM_024018788.1;XM_024018789.1;XM_024018787.1	GO:0004659(prenyltransferase activity);GO:0005886(plasma membrane);GO:0006636(unsaturated fatty acid biosynthetic process);GO:0009266(response to temperature stimulus);GO:0009507(chloroplast);GO:0009915(phloem sucrose loading);GO:0010176(homogentisate phytyltransferase activity);GO:0010189(vitamin E biosynthetic process);GO:0016021(integral component of membrane);GO:0016765(transferase activity, …	00130(Ubiquinone and other terpenoid-quinone biosynthesis);00130(Ubiquinone and other terpenoid-quinone biosynthesis)	K09833	EC:2.5.1.115;EC:2.5.1.116	homogentisate phytyltransferase 1, chloroplastic isoform X2 [Quercus suber];homogentisate phytyltransferase 1, chloroplastic isoform X3 [Quercus suber];homogentisate phytyltransferase 1, chloroplastic isoform X1 [Quercus suber]	NA	12.3693	9.90849	7.89419	31.6775	30.9533	39.9781	44.8738	35.647	30.9317	29.9469	34.0879	27.5453	1449	1175	912	3741	3422	4593	5448	4028	3383	3231	4024	3113	yes
111987164	NW_019817498.1	211419	212418	-	LOC111987164	XM_024018868.1	GO:0005737(cytoplasm);GO:0030001(metal ion transport);GO:0046914(transition metal ion binding);GO:0046916(cellular transition metal ion homeostasis)	NA	NA	NA	heavy metal-associated isoprenylated plant protein 46-like [Quercus suber]	NA	6.20637	4.8617	4.2608	10.2382	11.0232	22.4648	11.0806	20.436	13.3626	8.70765	27.7406	36.2047	358	284	243	595	600	1270	662	1136	719	463	1611	2013	yes
111987270	NW_019817523.1	48843	57441	+	LOC111987270	XM_024018968.1	GO:0004012(phospholipid-translocating ATPase activity);GO:0005802(trans-Golgi network);GO:0005886(plasma membrane);GO:0048194(Golgi vesicle budding)	NA	NA	NA	putative phospholipid-transporting ATPase 9 [Quercus suber]	NA	12.5152	5.96186	8.82164	29.0315	25.2222	33.6366	31.1613	35.9859	28.7089	32.4204	27.8116	35.1111	3744	1806	2603	8757	7125	9875	9666	10388	8021	8934	8387	10137	yes
111987278	NW_019806551.1	359026	363391	+	LOC111987278	XM_024018977.1	GO:0008253(5'-nucleotidase activity);GO:0009264(deoxyribonucleotide catabolic process)	NA	NA	NA	uncharacterized protein LOC111987278 [Quercus suber]	NA	17.5595	14.0951	16.8424	4.82006	4.26142	5.36601	6.96945	6.91768	7.20738	6.35336	4.81884	6.54626	1980	1608	1873	548	454	594	815	753	759	660	548	713	yes
111987296	NW_019817524.1	67378	68439	+	LOC111987296	XM_024018993.1	GO:0003700(DNA binding transcription factor activity);GO:0005515(protein binding);GO:0005634(nucleus);GO:0006351(transcription, DNA-templated);GO:0006355(regulation of transcription, DNA-templated);GO:0009414(response to water deprivation);GO:0009737(response to abscisic acid);GO:0009738(abscisic acid-activated signaling pathway);GO:0043565(sequence-specific DNA binding);GO:0045893(positive regul…	NA	NA	NA	homeobox-leucine zipper protein ATHB-12-like [Quercus suber]	NA	6.77374	3.86675	3.93255	0.793905	0.961844	1.38976	1.80294	2.04218	2.45176	1.27224	0.65912	1.6357	421	244	241	50	57	85	117	123	143	73	42	99	yes
111987345	NW_019817525.1	576849	581487	-	LOC111987345	XM_024019049.1;XM_024019050.1;XM_024019051.1	GO:0003723(RNA binding);GO:0005737(cytoplasm);GO:0006396(RNA processing);GO:0048046(apoplast);GO:0048046(apoplast)	03040(Spliceosome);03040(Spliceosome)	K12841	NA	calcium homeostasis endoplasmic reticulum protein [Quercus suber]	NA	18.2931	17.6716	19.4662	55.475	41.4919	38.2936	30.7471	58.1914	27.0563	39.6769	59.6561	64.8554	3400	3325	3569	10396	7282	6985	5926	10437	4697	6794	11178	11634	yes
111987389	NW_019817526.1	134329	138238	+	LOC111987389	XM_024019108.1	GO:0005576(extracellular region);GO:0016042(lipid catabolic process);GO:0016298(lipase activity);GO:0052689(carboxylic ester hydrolase activity)	00561(Glycerolipid metabolism)	K00679	EC:2.3.1.158	GDSL esterase/lipase At5g55050-like [Quercus suber]	NA	131.766	111.775	213.622	73.5549	64.9923	68.7729	43.7796	52.2771	80.165	68.6903	59.0911	88.3483	14569	12509	23297	8201	6786	7463	5020	5579	8279	6997	6587	9428	yes
111987420	NW_019817527.1	304868	305895	+	LOC111987420	XM_024019138.1	NA	NA	NA	NA	putative lipid-transfer protein DIR1 [Quercus suber]	NA	7.90032	6.37128	8.92329	2.89615	1.74645	1.17558	3.50323	3.08097	2.06655	2.57185	1.84896	1.1897	579	473	645	215	121	85	267	218	142	174	137	85	yes
111987436	NW_019806551.1	299936	300846	+	LOC111987436	XM_024019154.1	GO:0008270(zinc ion binding);GO:0016021(integral component of membrane)	NA	NA	NA	E3 ubiquitin-protein ligase ATL4-like [Quercus suber]	NA	44.4851	37.5504	36.3901	10.3596	10.7413	6.37685	11.749	7.15543	14.2131	12.0595	13.6529	10.3451	2889	2469	2331	679	659	407	792	449	863	722	894	649	yes
111987446	NW_019817527.1	230293	231297	-	LOC111987446	XM_024019159.1	GO:0005618(cell wall);GO:0033609(oxalate metabolic process);GO:0046564(oxalate decarboxylase activity)	NA	NA	NA	auxin-binding protein ABP19a-like [Quercus suber]	NA	3.32647	2.98954	3.16125	0.352702	0.525835	0.207083	0.386769	0.484235	0.240119	0.229293	0.40613	0.542612	239	217	224	26	36	15	29	34	17	16	30	38	yes
111987449	NW_019817527.1	894767	896098	-	LOC111987449	XM_024019162.1;XM_024019163.1	GO:0005886(plasma membrane);GO:0006869(lipid transport);GO:0008289(lipid binding);GO:0031225(anchored component of membrane);GO:0031225(anchored component of membrane)	NA	NA	NA	non-specific lipid-transfer protein-like protein At2g13820 isoform X1 [Quercus suber];non-specific lipid-transfer protein-like protein At2g13820 isoform X2 [Quercus suber]	NA	0.291841	0.754691	0.286024	13.8541	3.29111	4.05129	3.27269	7.89428	11.4939	27.8205	3.78808	9.55246	18	46	17	837	187	239	204	457	644	1535	229	553	yes
111987464	NW_019817527.1	661328	664185	+	LOC111987464	XM_024019182.1	GO:0009507(chloroplast);GO:0009522(photosystem I);GO:0009523(photosystem II);GO:0009535(chloroplast thylakoid membrane);GO:0010030(positive regulation of seed germination);GO:0010114(response to red light);GO:0010117(photoprotection);GO:0010218(response to far red light);GO:0010224(response to UV-B);GO:0010380(regulation of chlorophyll biosynthetic process);GO:0015979(photosynthesis);GO:0016021(i…	NA	NA	NA	early light-induced protein 1, chloroplastic-like [Quercus suber]	NA	66.4186	47.1496	59.3861	29.7855	15.4771	7.09774	11.9444	5.03708	6.50549	7.23613	8.96741	10.0604	3722	2675	3283	1683	819	391	694	273	341	374	507	545	yes
111987470	NW_019817527.1	933850	935434	+	LOC111987470	XM_024019190.1	GO:0005886(plasma membrane);GO:0006869(lipid transport);GO:0008289(lipid binding);GO:0009941(chloroplast envelope)	NA	NA	NA	non-specific lipid-transfer protein-like protein At2g13820 [Quercus suber]	NA	1.37387	0.401497	0.764603	4.91718	2.43113	0.829808	1.38983	4.30413	5.27866	6.24878	0.733976	2.99607	92	28	51	331	154	55	97	277	329	384	50	193	yes
111987471	NW_019817527.1	673823	676261	+	LOC111987471	XM_024019192.1	GO:0009409(response to cold);GO:0009507(chloroplast);GO:0009522(photosystem I);GO:0009523(photosystem II);GO:0009535(chloroplast thylakoid membrane);GO:0010030(positive regulation of seed germination);GO:0010117(photoprotection);GO:0010380(regulation of chlorophyll biosynthetic process);GO:0015979(photosynthesis);GO:0016021(integral component of membrane);GO:0016168(chlorophyll binding);GO:003460…	NA	NA	NA	early light-induced protein 1, chloroplastic-like [Quercus suber]	NA	150.32	118.05	129.238	52.3982	27.0409	12.7488	19.6686	8.32887	17.2052	13.0365	20.3448	21.6155	8391	6670	7116	2950	1426	699	1139	449	897	671	1145	1165	yes
111987525	NW_019817528.1	295269	296056	-	LOC111987525	XM_024019249.1	GO:0043161(proteasome-mediated ubiquitin-dependent protein catabolic process);GO:0061630(ubiquitin protein ligase activity)	NA	NA	NA	RING-H2 finger protein ATL70-like [Quercus suber]	NA	1.50437	1.93794	4.54918	1.0682	0.424051	0.623028	0.654881	0.451321	0.215006	0.841753	0.831579	1.15389	85	111	253	61	23	35	39	25	12	44	48	63	yes
111987551	NW_019817530.1	295340	296937	-	LOC111987551	XM_024019266.1	GO:0004842(ubiquitin-protein transferase activity);GO:0005634(nucleus);GO:0010200(response to chitin);GO:0016567(protein ubiquitination)	04120(Ubiquitin mediated proteolysis)	K10260	NA	U-box domain-containing protein 21-like [Quercus suber]	NA	11.3156	2.15248	2.67819	26.14	25.2911	44.9724	6.60098	19.1315	15.1128	15.887	16.5008	49.7289	1290	249	301	3003	2721	5028	780	2104	1608	1668	1896	5468	yes
111987568	NW_019817532.1	231273	232851	+	LOC111987568	XM_024019283.1	GO:0003700(DNA binding transcription factor activity);GO:0005634(nucleus);GO:0006351(transcription, DNA-templated);GO:0006355(regulation of transcription, DNA-templated);GO:0043565(sequence-specific DNA binding)	04016(MAPK signaling pathway - plant);04626(Plant-pathogen interaction)	K13425	NA	probable WRKY transcription factor 65 [Quercus suber]	NA	3.033	1.11713	3.46314	23.7552	14.4606	34.9987	4.84939	6.45662	4.70984	9.37048	12.1499	13.5379	265	99	298	2087	1190	2993	439	543	384	752	1068	1139	yes
111987575	NW_019817532.1	698251	703026	-	LOC111987575	XM_024019298.1	GO:0003700(DNA binding transcription factor activity);GO:0005634(nucleus);GO:0006351(transcription, DNA-templated);GO:0006355(regulation of transcription, DNA-templated);GO:0006952(defense response);GO:0043565(sequence-specific DNA binding)	04016(MAPK signaling pathway - plant);04626(Plant-pathogen interaction)	K13424	NA	probable WRKY transcription factor 72 [Quercus suber]	NA	0.283129	0.0001	0.145803	4.16283	2.75918	5.64661	0.638207	1.80653	0.74813	0.543176	0.656076	2.31908	41	0	21	599	372	790	95	249	100	72	95	319	yes
111987583	NW_019817532.1	383043	390445	-	LOC111987583	XM_024019308.1	GO:0005634(nucleus);GO:0005737(cytoplasm)	NA	NA	NA	putative E3 ubiquitin-protein ligase LIN-1 [Quercus suber]	NA	0.170674	0.142546	0.027522	2.47384	2.99441	2.25208	0.782893	0.854427	0.680561	2.11995	0.915235	1.37936	46	39	8	669	759	593	218	222	171	524	248	358	yes
111987594	NW_019817532.1	663055	667739	-	LOC111987594	XM_024019321.1	GO:0000209(protein polyubiquitination);GO:0005737(cytoplasm);GO:0006281(DNA repair);GO:0016574(histone ubiquitination);GO:0031625(ubiquitin protein ligase binding);GO:0043161(proteasome-mediated ubiquitin-dependent protein catabolic process);GO:0061630(ubiquitin protein ligase activity)	04120(Ubiquitin mediated proteolysis)	K10573	EC:2.3.2.23	Ubiquitin-conjugating enzyme E2 2, partial [Mucuna pruriens]	NA	153.611	166.642	153.305	52.2343	49.1208	46.3564	48.5651	41.8881	59.4076	51.8714	45.0594	51.2842	11444	12565	11265	3924	3456	3390	3752	3012	4134	3560	3385	3688	yes
111987597	NW_019817532.1	566698	568574	+	LOC111987597	XM_024019323.1	GO:0005575(cellular_component)	NA	NA	NA	LOW QUALITY PROTEIN: uncharacterized protein LOC111987584 [Quercus suber]	NA	0.416353	0.627856	0.692176	1.11738	1.20546	2.29225	1.64538	1.71317	1.45729	1.71634	1.40661	2.1289	46	70	75	123	124	245	186	180	149	173	155	224	yes
111987667	NW_019817552.1	1712	5325	-	LOC111987667	XR_002880323.1	NA	NA	NA	NA	uncharacterized protein LOC112034915 [Quercus suber]	NA	1.29002	0.854045	0.38346	2.27235	2.99405	2.33819	3.20546	3.92074	4.38559	3.52683	3.71074	4.31879	190	127	56	337	415	337	488	556	601	477	549	612	yes
111987708	NW_019817673.1	50085	55775	+	LOC111987708	XM_024019430.1	GO:0000272(polysaccharide catabolic process);GO:0005737(cytoplasm);GO:0009507(chloroplast);GO:0016161(beta-amylase activity)	00500(Starch and sucrose metabolism)	K01177	EC:3.2.1.2	inactive beta-amylase 9-like [Quercus suber]	NA	88.4178	84.432	84.613	40.9992	42.7527	39.3897	23.4851	26.337	29.7656	32.5149	38.1277	35.2242	6575	6355	6206	3074	3002	2875	1811	1890	2067	2228	2858	2528	yes
111987714	NW_019817673.1	212502	218612	+	LOC111987714	XM_024019437.1;XM_024019436.1	GO:0004722(protein serine/threonine phosphatase activity);GO:0005515(protein binding);GO:0005634(nucleus);GO:0006470(protein dephosphorylation);GO:0009737(response to abscisic acid);GO:0046872(metal ion binding);GO:0046872(metal ion binding)	04016(MAPK signaling pathway - plant);04075(Plant hormone signal transduction);04075(Plant hormone signal transduction)	K14497	EC:3.1.3.16	probable protein phosphatase 2C 75 isoform X2 [Quercus suber];probable protein phosphatase 2C 75 isoform X1 [Quercus suber]	NA	433.515	641.094	404.91	55.8444	59.3703	55.1034	40.3482	59.0349	64.3062	31.0614	33.1821	38.2862	53063	79425	48885	6894	6863	6620	5122	6975	7352	3503	4096	4524	yes
111987760	NW_019817679.1	193557	205169	+	LOC111987760	XM_024019498.1;XM_024019500.1;XM_024019499.1;XM_024019501.1	GO:0005765(lysosomal membrane);GO:0006465(signal peptide processing);GO:0030660(Golgi-associated vesicle membrane);GO:0033619(membrane protein proteolysis);GO:0042500(aspartic endopeptidase activity, intramembrane cleaving);GO:0071458(integral component of cytoplasmic side of endoplasmic reticulum membrane);GO:0071556(integral component of lumenal side of endoplasmic reticulum membrane);GO:007155…	NA	NA	NA	signal peptide peptidase isoform X1 [Quercus suber]	NA	75.9823	73.1255	71.5389	21.0281	23.7721	18.1944	25.4199	24.7658	31.6352	25.324	20.9622	34.197	8912	8681	8275	2488	2634	2094	3092	2804	3466	2737	2479	3871	yes
111987815	NW_019817777.1	7	1689	+	LOC111987815	XM_024019557.1	GO:0009409(response to cold);GO:0016021(integral component of membrane)	NA	NA	NA	hydrophobic protein RCI2B-like [Quercus suber]	NA	91.1167	68.9308	70.9522	22.9707	19.1786	52.6985	25.4891	26.571	35.8135	13.9809	18.3594	33.2809	4151	3179	3188	1056	825	2356	1204	1169	1524	587	844	1464	yes
111987892	NW_019817816.1	96234	102527	-	LOC111987892	XM_024019633.1	GO:0000139(Golgi membrane);GO:0000271(polysaccharide biosynthetic process);GO:0000977(RNA polymerase II regulatory region sequence-specific DNA binding);GO:0005783(endoplasmic reticulum);GO:0005794(Golgi apparatus);GO:0005886(plasma membrane);GO:0009832(plant-type cell wall biogenesis);GO:0009833(plant-type primary cell wall biogenesis);GO:0016021(integral component of membrane);GO:0016757(transf…	NA	NA	NA	cellulose synthase-like protein E6, partial [Quercus suber]	NA	0.198783	0.305752	0.34006	3.89199	1.33777	0.970962	0.9885	1.46655	1.25976	0.754082	0.977156	0.551465	33	51	55	642	207	156	168	232	193	114	162	88	yes
111987899	NW_019817818.1	8012	29182	+	LOC111987899	XM_024019640.1;XM_024019639.1;XM_024019641.1;XM_024019642.1	GO:0003677(DNA binding);GO:0004386(helicase activity);GO:0005515(protein binding);GO:0005524(ATP binding);GO:0005618(cell wall);GO:0005634(nucleus);GO:0009908(flower development);GO:0009910(negative regulation of flower development);GO:0016514(SWI/SNF complex);GO:0016569(covalent chromatin modification);GO:0030154(cell differentiation);GO:0042742(defense response to bacterium);GO:0046686(response…	NA	NA	NA	protein PHOTOPERIOD-INDEPENDENT EARLY FLOWERING 1 isoform X1 [Quercus suber];protein PHOTOPERIOD-INDEPENDENT EARLY FLOWERING 1 isoform X2 [Quercus suber]	NA	20.2053	18.7556	18.2652	50.5844	43.7276	47.2841	41.57	39.9397	37.9717	50.174	47.7034	40.8051	9905	9306	8833	25005	20242	22747	21131	18895	17385	22658	23576	19306	yes
111987929	NW_019806553.1	27966	28779	-	LOC111987929	XM_024019674.1	GO:0005509(calcium ion binding)	NA	NA	NA	uncharacterized protein LOC111987929 [Quercus suber]	NA	48.6947	45.9383	43.3429	239.9	159.382	142.73	246.887	265.859	162.779	258.502	276.097	146.696	2826	2699	2481	14038	8734	8129	14856	14889	8822	13819	16152	8216	yes
111987940	NW_019817820.1	74645	80538	-	LOC111987940	XM_024019681.1;XM_024019682.1;XM_024019683.1;XM_024019684.1	GO:0000981(RNA polymerase II transcription factor activity, sequence-specific DNA binding);GO:0001135(transcription factor activity, RNA polymerase II transcription factor recruiting);GO:0003677(DNA binding);GO:0003700(DNA binding transcription factor activity);GO:0005634(nucleus);GO:0006351(transcription, DNA-templated);GO:0006355(regulation of transcription, DNA-templated);GO:0006357(regulation…	NA	NA	NA	transcription factor GAMYB-like [Quercus suber]	NA	4.88063	3.16204	3.04082	12.7723	14.7394	11.3962	7.7046	7.05172	9.89557	9.22418	11.1408	7.99198	930	610	573	2454	2650	2130	1523	1297	1761	1620	2140	1471	yes
111987991	NW_019817822.1	121997	129223	-	LOC111987991	XM_024019747.1;XM_024019743.1;XM_024019744.1;XM_024019750.1;XM_024019745.1;XM_024019742.1;XM_024019746.1;XM_024019748.1;XM_024019749.1	GO:0000977(RNA polymerase II regulatory region sequence-specific DNA binding);GO:0003700(DNA binding transcription factor activity);GO:0005515(protein binding);GO:0005634(nucleus);GO:0005829(cytosol);GO:0006351(transcription, DNA-templated);GO:0006355(regulation of transcription, DNA-templated);GO:0009737(response to abscisic acid);GO:0043565(sequence-specific DNA binding);GO:0044212(transcriptio…	NA	NA	NA	common plant regulatory factor 1-like isoform X2 [Quercus suber];common plant regulatory factor 1-like isoform X1 [Quercus suber];common plant regulatory factor 1-like isoform X4 [Quercus suber];common plant regulatory factor 1-like isoform X3 [Quercus suber]	NA	219.605	178.661	154.249	32.777	46.391	27.997	56.2675	67.3266	70.4465	45.2372	40.8638	40.7254	33896	27913	23485	5105	6764	4244	9008	10031	10158	6436	6363	6070	yes
111987999	NW_019817822.1	79939	85000	-	LOC111987999	XM_024019757.1	GO:0004034(aldose 1-epimerase activity);GO:0005634(nucleus);GO:0005975(carbohydrate metabolic process);GO:0006012(galactose metabolic process);GO:0047938(glucose-6-phosphate 1-epimerase activity)	00010(Glycolysis / Gluconeogenesis)	K01792	EC:5.1.3.15	putative glucose-6-phosphate 1-epimerase [Quercus suber]	NA	2.67792	1.83631	1.9884	0.422351	0.436557	0.19145	0.74165	0.363858	0.755932	0.855601	0.641382	1.31405	421	292	308	67	65	30	121	56	111	124	102	199	yes
111988000	NW_019817822.1	197915	203871	+	LOC111988000	XM_024019758.1	GO:0005576(extracellular region);GO:0016042(lipid catabolic process);GO:0016788(hydrolase activity, acting on ester bonds);GO:0052689(carboxylic ester hydrolase activity)	00511(Other glycan degradation)	K01206	EC:3.2.1.51	GDSL esterase/lipase At4g01130 [Quercus suber]	NA	10.303	13.6831	4.1356	1.06475	0.786667	0.449438	1.34607	3.0211	1.5447	1.08293	0.793536	0.617597	1015	1364	402	106	74	44	138	288	143	99	79	59	yes
111988009	NW_019817823.1	39519	40853	+	LOC111988009	XM_024019768.1	GO:0003674(molecular_function);GO:0005886(plasma membrane);GO:0008150(biological_process)	NA	NA	NA	uncharacterized protein LOC111988009 [Quercus suber]	NA	108.855	147.135	79.6435	5.45829	9.83933	6.32261	16.1903	24.6962	20.9648	7.1234	10.3598	4.77306	3818	5224	2756	194	326	218	589	836	687	231	367	162	yes
111988022	NW_019817845.1	15008	17744	-	LOC111988022	XR_002880380.1	GO:0005509(calcium ion binding);GO:0008150(biological_process);GO:0009536(plastid)	NA	NA	NA	uncharacterized protein LOC111997048 [Quercus suber]	NA	4.90523	5.50507	4.12106	3.00089	1.98276	1.84722	0.0001	0.0001	0.0001	0.0001	1.43021	2.28562	277	314	229	171	106	103	0	0	0	0	82	125	yes
111988031	NW_019817867.1	10017	15126	-	LOC111988031	XM_024019788.1;XM_024019787.1	GO:0003677(DNA binding);GO:0003714(transcription corepressor activity);GO:0005634(nucleus);GO:0006351(transcription, DNA-templated);GO:0006355(regulation of transcription, DNA-templated);GO:0009414(response to water deprivation);GO:0009651(response to salt stress);GO:0016569(covalent chromatin modification);GO:0035064(methylated histone binding);GO:0042393(histone binding);GO:0046872(metal ion bi…	NA	NA	NA	PHD finger protein ALFIN-LIKE 3-like isoform X2 [Quercus suber];PHD finger protein ALFIN-LIKE 3-like isoform X1 [Quercus suber]	NA	2.17819	3.71475	4.28084	10.5805	7.38997	9.9898	8.1776	9.06967	4.39212	8.35727	9.61631	7.09303	168	289	325	821	536	753	652	673	315	592	745	526	yes
111988051	NW_019817949.1	21878	22788	-	LOC111988051	XM_024019808.1	NA	NA	NA	NA	dehydrin Xero 1-like [Quercus suber]	NA	2413.81	2432.09	2121.67	1110.01	1202.35	833.201	815.862	677.319	1114.29	641.184	1005.78	1058.62	156760	159868	135903	72690	73733	53103	54942	42450	67585	38360	65850	66355	yes
111988059	NW_019817962.1	57250	60779	-	LOC111988059	XM_024019816.1	GO:0009507(chloroplast);GO:0009793(embryo development ending in seed dormancy);GO:0016021(integral component of membrane);GO:1990457(pexophagosome)	NA	NA	NA	uncharacterized protein LOC111988059 [Quercus suber]	NA	238.984	281.518	264.138	21.0228	32.2052	17.1543	26.3692	25.8682	42.6562	24.7536	22.0704	24.0026	28485	33963	31053	2527	3625	2007	3260	2976	4749	2719	2653	2762	yes
111988083	NW_019817968.1	189987	196619	+	LOC111988083	XM_024019841.1	GO:0003677(DNA binding);GO:0003700(DNA binding transcription factor activity);GO:0005515(protein binding);GO:0005634(nucleus);GO:0006351(transcription, DNA-templated);GO:0006355(regulation of transcription, DNA-templated);GO:0008289(lipid binding);GO:0009845(seed germination);GO:0009913(epidermal cell differentiation);GO:0043565(sequence-specific DNA binding);GO:0048497(maintenance of floral orga…	NA	NA	NA	homeobox-leucine zipper protein GLABRA 2 [Quercus suber]	NA	28.6835	19.4238	20.623	64.0232	61.2966	58.2489	55.6091	62.7654	54.8309	63.7728	71.7371	70.1798	5278	3618	3743	11879	10650	10518	10610	11145	9423	10810	13307	12463	yes
111988084	NW_019817968.1	52581	61018	-	LOC111988084	XM_024019842.1;XM_024019843.1	GO:0005634(nucleus);GO:0005739(mitochondrion);GO:0005829(cytosol);GO:0006633(fatty acid biosynthetic process);GO:0016020(membrane);GO:0016208(AMP binding);GO:0090409(malonyl-CoA synthetase activity);GO:0090410(malonate catabolic process);GO:0090410(malonate catabolic process)	00280(Valine, leucine and isoleucine degradation);00280(Valine, leucine and isoleucine degradation)	K18660	EC:6.2.1.-	malonate--CoA ligase-like isoform X1 [Quercus suber];malonate--CoA ligase-like isoform X2 [Quercus suber]	NA	51.7257	43.6347	44.7327	19.6468	23.6978	24.51	17.8166	18.1183	18.8145	15.9342	17.3491	18.3245	8910	7607	7600	3413	3855	4144	3183	3012	3027	2529	3013	3047	yes
111988156	NW_019817973.1	110771	114529	+	LOC111988156	XM_024019926.1	GO:0004842(ubiquitin-protein transferase activity);GO:0005515(protein binding);GO:0005634(nucleus);GO:0006511(ubiquitin-dependent protein catabolic process);GO:0009723(response to ethylene);GO:0009873(ethylene-activated signaling pathway);GO:0010105(negative regulation of ethylene-activated signaling pathway);GO:0016567(protein ubiquitination)	04016(MAPK signaling pathway - plant);04075(Plant hormone signal transduction)	K14515	NA	EIN3-binding F-box protein 1-like [Quercus suber]	NA	110.388	59.4084	69.0207	31.9288	34.406	34.2323	17.1206	32.4531	22.314	19.695	18.7991	24.1097	24293	13233	14982	7086	7150	7394	3907	6893	4587	3993	4171	5121	yes
111988169	NW_019817973.1	11769	16975	+	LOC111988169	XM_024019941.1	GO:0034638(phosphatidylcholine catabolic process)	00564(Glycerophospholipid metabolism);00565(Ether lipid metabolism);04144(Endocytosis)	K01115	EC:3.1.4.4	phospholipase D alpha 1-like [Quercus suber]	NA	0.590451	0.26591	0.175763	3.96647	4.01309	7.6218	2.47136	1.81422	0.984608	2.49122	2.75836	2.84722	116	53	34	780	739	1459	500	342	180	448	543	536	yes
111988210	NW_019817976.1	28917	57872	+	LOC111988210	XM_024020001.1;XM_024020002.1;XM_024020000.1;XM_024019997.1;XR_002880396.1;XM_024019998.1;XM_024019996.1;XR_002880395.1	GO:0008764(UDP-N-acetylmuramoylalanine-D-glutamate ligase activity);GO:0009252(peptidoglycan biosynthetic process);GO:0009252(peptidoglycan biosynthetic process)	NA	NA	NA	uncharacterized protein LOC111988210 isoform X5 [Quercus suber];uncharacterized protein LOC111988210 isoform X3 [Quercus suber];uncharacterized protein LOC111988210 isoform X1 [Quercus suber]	NA	0.365006	0.224467	0.250463	0.715099	0.774984	0.528975	0.771607	0.396965	1.14921	0.871472	0.620107	0.736979	91	57	62	179	182	129	200	96	267	200	156	177	yes
111988228	NW_019817977.1	196416	205249	+	LOC111988228	XM_024020020.1;XM_024020021.1;XM_024020022.1	GO:0003697(single-stranded DNA binding);GO:0005634(nucleus);GO:0006355(regulation of transcription, DNA-templated);GO:0006355(regulation of transcription, DNA-templated)	03440(Homologous recombination);03440(Homologous recombination)	K08775	NA	protein BREAST CANCER SUSCEPTIBILITY 2 homolog B-like [Quercus suber]	NA	0.35539	0.1824	0.227087	1.05995	0.876226	0.850446	0.867239	0.721457	0.84411	0.933055	1.08201	0.596264	102	53	64	303	234	236	255	198	223	243	309	163	yes
111988283	NW_019818045.1	766360	773615	-	LOC111988283	XM_024020070.1	GO:0001678(cellular glucose homeostasis);GO:0004340(glucokinase activity);GO:0005829(cytosol);GO:0006096(glycolytic process);GO:0008865(fructokinase activity);GO:0019158(mannokinase activity)	00010(Glycolysis / Gluconeogenesis);00051(Fructose and mannose metabolism);00052(Galactose metabolism);00500(Starch and sucrose metabolism);00520(Amino sugar and nucleotide sugar metabolism);00524(Neomycin, kanamycin and gentamicin biosynthesis)	K00844	EC:2.7.1.1	hexokinase-1-like [Quercus suber]	NA	6.88222	8.98103	20.0137	102.893	79.4018	150.877	33.9186	40.5649	29.6924	59.5562	76.9099	42.7024	988	1304	2832	14882	10754	21238	5045	5615	3978	7870	11121	5912	yes
111988286	NW_019818045.1	748382	752709	+	LOC111988286	XM_024020076.1;XM_024020077.1	GO:0003700(DNA binding transcription factor activity);GO:0005515(protein binding);GO:0005634(nucleus);GO:0006351(transcription, DNA-templated);GO:0006355(regulation of transcription, DNA-templated);GO:0009733(response to auxin);GO:0009734(auxin-activated signaling pathway);GO:0009734(auxin-activated signaling pathway)	04075(Plant hormone signal transduction);04075(Plant hormone signal transduction)	K14484	NA	auxin-responsive protein IAA26-like [Quercus suber]	NA	4.74681	3.46349	5.0135	15.7762	9.94606	18.3632	8.70197	10.9816	8.70758	15.2939	12.0292	12.1749	786	581	819	2634	1555	2984	1495	1755	1347	2333	2008	1946	yes
111988292	NW_019818045.1	148380	151739	+	LOC111988292	XM_024020083.1	GO:0005515(protein binding);GO:0005524(ATP binding);GO:0005576(extracellular region);GO:0006952(defense response);GO:0043531(ADP binding)	NA	NA	NA	putative disease resistance protein RGA3 [Quercus suber]	NA	0.106823	0.077546	0.157238	0.47139	0.355533	0.43341	0.857682	0.620191	0.559499	0.815507	0.666929	0.891679	26	19	38	114	81	102	214	144	126	180	162	207	yes
111988341	NW_019818045.1	879166	885060	-	LOC111988341	XM_024020130.1	GO:0005887(integral component of plasma membrane);GO:0008509(anion transmembrane transporter activity);GO:0051453(regulation of intracellular pH);GO:0098656(anion transmembrane transport)	NA	NA	NA	probable boron transporter 7 [Quercus suber]	NA	2.08636	2.55301	5.15983	0.218265	0.060735	0.020122	0.968447	0.051155	0.515397	0.512784	0.171921	0.333056	398	493	970	42	11	4	192	10	92	90	34	62	yes
111988367	NW_019818046.1	331952	334175	+	LOC111988367	XM_024020155.1;XM_024020154.1	GO:0005092(GDP-dissociation inhibitor activity);GO:0005093(Rab GDP-dissociation inhibitor activity);GO:0005096(GTPase activator activity);GO:0005737(cytoplasm);GO:0005829(cytosol);GO:0005968(Rab-protein geranylgeranyltransferase complex);GO:0006886(intracellular protein transport);GO:0007264(small GTPase mediated signal transduction);GO:0015031(protein transport);GO:0017137(Rab GTPase binding);GO…	NA	NA	NA	rab escort protein 1-like isoform X1 [Quercus suber]	NA	2.06321	1.33013	2.72126	5.20214	4.83866	4.66861	5.85336	6.28912	4.99843	6.29229	4.53623	4.92266	191	124	248	484	421	423	560	559	430	534	422	438	yes
111988375	NW_019818047.1	98213	98542	-	LOC111988375	XM_024020164.1	GO:0009813(flavonoid biosynthetic process);GO:0043231(intracellular membrane-bounded organelle);GO:0052696(flavonoid glucuronidation);GO:0080043(quercetin 3-O-glucosyltransferase activity);GO:0080044(quercetin 7-O-glucosyltransferase activity)	00943(Isoflavonoid biosynthesis)	K13263	EC:2.4.1.170	UDP-glycosyltransferase 88A1-like [Quercus suber]	NA	183.173	233.721	224.103	4.83283	7.05258	4.09465	20.3192	52.7394	63.5721	5.62455	7.51451	8.8908	4310	5566	5200	115	157	95	496	1198	1397	122	179	202	yes
111988382	NW_019818047.1	109536	111028	-	LOC111988382	XM_024020171.1	GO:0009813(flavonoid biosynthetic process);GO:0043231(intracellular membrane-bounded organelle);GO:0052696(flavonoid glucuronidation);GO:0080043(quercetin 3-O-glucosyltransferase activity);GO:0080044(quercetin 7-O-glucosyltransferase activity)	00942(Anthocyanin biosynthesis)	K12938	EC:2.4.1.-	UDP-glycosyltransferase 88A1-like [Quercus suber]	NA	414.9	551.608	351.735	12.3505	10.9876	12.3967	57.3196	89.1696	132.74	16.728	15.8192	22.0558	44159	59423	36924	1326	1105	1295	6327	9159	13195	1641	1698	2266	yes
111988386	NW_019818048.1	208000	214768	+	LOC111988386	XM_024020174.1	GO:0000325(plant-type vacuole);GO:0004427(inorganic diphosphatase activity);GO:0005739(mitochondrion);GO:0005773(vacuole);GO:0005774(vacuolar membrane);GO:0005794(Golgi apparatus);GO:0005829(cytosol);GO:0005886(plasma membrane);GO:0009414(response to water deprivation);GO:0009507(chloroplast);GO:0009651(response to salt stress);GO:0009678(hydrogen-translocating pyrophosphatase activity);GO:000970…	00190(Oxidative phosphorylation)	K01507	EC:3.6.1.1	pyrophosphate-energized vacuolar membrane proton pump 1 [Quercus suber]	NA	41.0033	36.3796	42.9312	2.89898	2.61789	2.70678	4.93766	3.96838	4.99135	6.4314	2.73554	6.11529	7738	6949	7991	552	467	502	967	723	880	1118	521	1114	yes
111988419	NW_019818049.1	171473	172138	-	LOC111988419	XM_024020209.1	GO:0000788(nuclear nucleosome);GO:0003677(DNA binding);GO:0006334(nucleosome assembly)	NA	NA	NA	Histone H2B [Corchorus capsularis]	NA	8.52002	8.96728	10.2858	4.73715	3.08057	2.38546	2.74757	1.23008	6.77084	1.92635	3.37098	4.79237	405	431	482	227	139	112	136	57	301	85	162	220	yes
111988421	NW_019806554.1	300395	306718	+	LOC111988421	XM_024020214.1	GO:0004553(hydrolase activity, hydrolyzing O-glycosyl compounds);GO:0005576(extracellular region);GO:0005618(cell wall);GO:0005829(cytosol);GO:0009044(xylan 1,4-beta-xylosidase activity);GO:0009505(plant-type cell wall);GO:0009506(plasmodesma);GO:0009507(chloroplast);GO:0010411(xyloglucan metabolic process);GO:0030246(carbohydrate binding);GO:0045493(xylan catabolic process);GO:0046556(alpha-L-ar…	NA	NA	NA	alpha-xylosidase 1-like [Quercus suber]	NA	6.30884	3.71763	7.06504	0.511819	1.23513	0.588717	2.42159	1.91036	2.63206	2.77072	0.882116	3.70813	1531	913	1691	126	283	141	610	448	597	620	216	869	yes
111988425	NW_019818049.1	366170	370909	+	LOC111988425	XM_024020217.1;XM_024020218.1	GO:0004451(isocitrate lyase activity);GO:0006097(glyoxylate cycle);GO:0009514(glyoxysome);GO:0046912(transferase activity, transferring acyl groups, acyl groups converted into alkyl on transfer);GO:0046912(transferase activity, transferring acyl groups, acyl groups converted into alkyl on transfer)	00630(Glyoxylate and dicarboxylate metabolism);00630(Glyoxylate and dicarboxylate metabolism)	K01637	EC:4.1.3.1	isocitrate lyase isoform X1 [Quercus suber]	NA	66.4283	39.3288	109.935	1.17685	0.729263	0.339474	3.74913	2.37702	2.54022	10.7223	1.99418	4.04327	10045	6020	16396	180	105	51	588	347	359	1494	304	591	yes
111988428	NW_019818049.1	381134	386577	+	LOC111988428	XM_024020222.1	GO:0004451(isocitrate lyase activity);GO:0006097(glyoxylate cycle);GO:0009514(glyoxysome);GO:0046912(transferase activity, transferring acyl groups, acyl groups converted into alkyl on transfer)	00630(Glyoxylate and dicarboxylate metabolism)	K01637	EC:4.1.3.1	isocitrate lyase-like [Quercus suber]	NA	2.38541	1.03494	3.92015	0.0001	0.07494	0.0001	0.138881	0.085339	0.042729	0.331352	0.045572	0.107076	370	163	599	0	11	0	23	13	7	48	8	16	yes
111988432	NW_019818049.1	327577	328927	+	LOC111988432	XM_024020227.1;XM_024020226.1	GO:0000981(RNA polymerase II transcription factor activity, sequence-specific DNA binding);GO:0001135(transcription factor activity, RNA polymerase II transcription factor recruiting);GO:0003677(DNA binding);GO:0003700(DNA binding transcription factor activity);GO:0005515(protein binding);GO:0005634(nucleus);GO:0006351(transcription, DNA-templated);GO:0006355(regulation of transcription, DNA-temp…	NA	NA	NA	transcription factor CPC-like isoform X2 [Quercus suber];MYB-like transcription factor ETC1 isoform X1 [Quercus suber]	NA	1.71653	1.07594	0.710561	6.95457	6.4362	5.30763	5.62797	5.30863	5.26568	5.36422	3.85521	4.98945	106	67	44	432	374	321	359	316	303	304	240	297	yes
111988456	NW_019818051.1	679529	680918	+	LOC111988456	XM_024020256.1	GO:0003700(DNA binding transcription factor activity);GO:0005634(nucleus);GO:0006351(transcription, DNA-templated);GO:0006355(regulation of transcription, DNA-templated);GO:0009630(gravitropism);GO:0009647(skotomorphogenesis);GO:0009733(response to auxin);GO:0009734(auxin-activated signaling pathway);GO:0010588(cotyledon vascular tissue pattern formation);GO:0048364(root development)	04075(Plant hormone signal transduction)	K14484	NA	auxin-responsive protein IAA20-like [Quercus suber]	NA	30.8669	14.2665	12.0406	2.83784	2.07065	2.48445	1.56578	3.5285	3.00614	2.25741	2.40231	0.916266	1838	860	707	171	117	146	97	203	168	124	145	53	yes
111988497	NW_019806554.1	728196	739627	+	LOC111988497	XM_024020302.1	GO:0003712(transcription cofactor activity);GO:0004402(histone acetyltransferase activity);GO:0005634(nucleus);GO:0006351(transcription, DNA-templated);GO:0006355(regulation of transcription, DNA-templated);GO:0006473(protein acetylation);GO:0008270(zinc ion binding);GO:0009908(flower development);GO:0016573(histone acetylation)	NA	NA	NA	histone acetyltransferase HAC1-like [Quercus suber]	NA	0.959098	0.557547	0.643469	3.30416	3.03875	3.60827	2.67127	1.92339	1.48468	3.82072	3.64272	2.0013	326	192	216	1133	976	1204	942	631	472	1197	1248	657	yes
111988505	NW_019818051.1	298726	308725	-	LOC111988505	XM_024020308.1	GO:0000325(plant-type vacuole);GO:0005524(ATP binding);GO:0005773(vacuole);GO:0005774(vacuolar membrane);GO:0005794(Golgi apparatus);GO:0005886(plasma membrane);GO:0008559(xenobiotic transmembrane transporting ATPase activity);GO:0016020(membrane);GO:0016021(integral component of membrane);GO:0042626(ATPase activity, coupled to transmembrane movement of substances);GO:0055085(transmembrane transp…	02010(ABC transporters)	K05666	NA	LOW QUALITY PROTEIN: ABC transporter C family member 14-like [Quercus suber]	NA	0.0001	0.011555	0.0001	0.46696	0.521517	0.57573	1.10064	1.01924	0.330062	0.343334	0.680933	0.528062	0	4	0	152	159	182	367	317	100	102	221	164	yes
111988518	NW_019806554.1	281429	289362	+	LOC111988518	XM_024020318.1;XM_024020324.1	GO:0004553(hydrolase activity, hydrolyzing O-glycosyl compounds);GO:0005576(extracellular region);GO:0005618(cell wall);GO:0005829(cytosol);GO:0009044(xylan 1,4-beta-xylosidase activity);GO:0009505(plant-type cell wall);GO:0009506(plasmodesma);GO:0009507(chloroplast);GO:0010411(xyloglucan metabolic process);GO:0030246(carbohydrate binding);GO:0045493(xylan catabolic process);GO:0046556(alpha-L-ar…	NA	NA	NA	alpha-xylosidase 1-like isoform X1 [Quercus suber]	NA	0.732471	0.797693	1.25607	0.0815741	0.287891	0.0478268	0.400857	0.357874	0.374821	0.565028	0.0725724	0.404806	165	182	278	19	61	12	94	78	79	117	17	88	yes
111988526	NW_019818052.1	314552	320173	+	LOC111988526	XM_024020325.1	GO:0003674(molecular_function);GO:0016020(membrane);GO:0016021(integral component of membrane);GO:0016192(vesicle-mediated transport)	NA	NA	NA	protein cornichon homolog 1 [Quercus suber]	NA	4.10749	5.93155	4.90554	2.47022	2.62317	1.87009	3.00794	1.41441	2.55473	1.67281	2.29959	2.99895	285	416	335	173	172	127	216	95	165	107	161	201	yes
111988528	NW_019818052.1	61891	63882	+	LOC111988528	XM_024020328.1	GO:0000981(RNA polymerase II transcription factor activity, sequence-specific DNA binding);GO:0001135(transcription factor activity, RNA polymerase II transcription factor recruiting);GO:0003677(DNA binding);GO:0003700(DNA binding transcription factor activity);GO:0005634(nucleus);GO:0006351(transcription, DNA-templated);GO:0006357(regulation of transcription by RNA polymerase II);GO:0007275(mult…	NA	NA	NA	transcription factor MYB82-like [Quercus suber]	NA	0.987038	2.05422	0.909232	0.141077	0.143876	0.09675	0.228916	0.324295	0.31967	0.0001	0.0001	0.195709	79	165	72	12	11	8	19	25	24	0	0	15	yes
111988543	NW_019806554.1	505412	512817	+	LOC111988543	XM_024020342.1	GO:0005515(protein binding);GO:0005524(ATP binding);GO:0005576(extracellular region);GO:0006952(defense response);GO:0043531(ADP binding)	NA	NA	NA	putative disease resistance protein RGA3 [Quercus suber]	NA	0.982202	0.615085	0.571441	2.16821	2.27785	2.09957	2.78978	4.39666	2.71453	4.25885	3.32207	4.04611	255	162	147	568	559	535	751	1102	658	1019	870	1014	yes
111988593	NW_019818073.1	63557	65084	+	LOC111988593	XM_024020383.1	GO:0003677(DNA binding);GO:0003700(DNA binding transcription factor activity);GO:0005515(protein binding);GO:0005634(nucleus);GO:0005737(cytoplasm);GO:0006351(transcription, DNA-templated);GO:0006355(regulation of transcription, DNA-templated);GO:0009740(gibberellic acid mediated signaling pathway);GO:0009742(brassinosteroid mediated signaling pathway);GO:0010086(embryonic root morphogenesis);GO:…	NA	NA	NA	transcription factor PRE3-like [Quercus suber]	NA	0.27566	2.37276	2.67852	0.270947	0.0001	0.0001	0.066577	0.49112	0.0001	0.296839	0.0001	0.24914	16	131	144	15	0	0	4	26	0	15	0	14	yes
111988606	NW_019818074.1	106640	110499	-	LOC111988606	XM_024020396.1	GO:0003674(molecular_function);GO:0005886(plasma membrane)	NA	NA	NA	CTL-like protein DDB_G0274487 [Quercus suber]	NA	3.87705	4.30028	4.23417	18.414	15.2466	15.2904	17.7075	16.7053	16.0321	17.4764	16.8143	17.841	655	735	705	3134	2430	2533	3099	2721	2527	2717	2861	2906	yes
111988654	NW_019818077.1	1131785	1139064	-	LOC111988654	XM_024020438.1	GO:0006904(vesicle docking involved in exocytosis);GO:0009306(protein secretion)	04144(Endocytosis)	K07901	NA	ras-related protein RABE1c [Quercus suber]	NA	136.126	124.574	133.973	55.4959	54.9443	59.7254	58.661	50.7894	61.3533	52.3449	56.831	68.0033	12150	11254	11794	4995	4631	5232	5430	4375	5115	4304	5114	5858	yes
111988662	NW_019818077.1	266554	268074	+	LOC111988662	XM_024020449.1	GO:0003677(DNA binding);GO:0003700(DNA binding transcription factor activity);GO:0003723(RNA binding);GO:0003727(single-stranded RNA binding);GO:0005634(nucleus);GO:0005737(cytoplasm);GO:0006355(regulation of transcription, DNA-templated);GO:0046872(metal ion binding);GO:0061157(mRNA destabilization)	NA	NA	NA	zinc finger CCCH domain-containing protein 23-like [Quercus suber]	NA	32.4909	22.9334	27.3442	8.54849	8.84826	7.1973	11.3003	10.466	14.2318	12.9097	8.08662	10.5459	3523	2517	2925	935	906	766	1271	1096	1442	1290	884	1104	yes
111988666	NW_019818077.1	831745	835846	-	LOC111988666	XM_024020451.1	GO:0004707(MAP kinase activity);GO:0005515(protein binding);GO:0005524(ATP binding);GO:0005634(nucleus);GO:0005737(cytoplasm);GO:0007165(signal transduction);GO:0010311(lateral root formation);GO:0010468(regulation of gene expression);GO:0016301(kinase activity);GO:0035556(intracellular signal transduction)	04933(AGE-RAGE signaling pathway in diabetic complications)	K04371	EC:2.7.11.24	mitogen-activated protein kinase homolog NTF6-like [Quercus suber]	NA	1.18816	2.47161	1.04544	7.2599	10.2231	9.15342	12.8942	8.96736	10.9169	7.56911	8.36646	6.67842	127	267	110	781	1029	958	1425	923	1087	744	899	687	yes
111988686	NW_019818077.1	849909	857694	-	LOC111988686	XM_024020465.1	GO:0019745(pentacyclic triterpenoid biosynthetic process);GO:0042300(beta-amyrin synthase activity)	00909(Sesquiterpenoid and triterpenoid biosynthesis)	K15813	EC:5.4.99.39	beta-amyrin synthase-like [Quercus suber]	NA	0.464399	0.356039	0.934776	0.0001	0.174351	0.0001	0.0001	0.0001	0.0001	0.0001	0.0001	0.0001	90	70	178	0	32	0	0	0	0	0	0	0	yes
111988701	NW_019818077.1	175949	186893	+	LOC111988701	XM_024020490.1	GO:0003333(amino acid transmembrane transport);GO:0015171(amino acid transmembrane transporter activity)	NA	NA	NA	GABA transporter 1-like [Quercus suber]	NA	1.79481	1.64445	3.08577	9.30272	8.82215	11.4633	5.74353	6.82494	5.7153	4.03231	7.55881	11.0534	188	175	319	983	873	1179	624	690	559	390	799	1118	yes
111988705	NW_019818077.1	789178	792536	-	LOC111988705	XR_002880458.1	NA	NA	NA	NA		NA	36.9124	71.3744	54.4088	3.92081	7.00623	3.34909	19.3158	16.9414	19.836	5.70099	6.4473	7.84378	2385	4666	3467	256	428	213	1294	1056	1197	340	420	489	yes
111988758	NW_019818078.1	114094	115728	-	LOC111988758	XM_024020546.1	GO:0003676(nucleic acid binding);GO:0003700(DNA binding transcription factor activity);GO:0006355(regulation of transcription, DNA-templated);GO:0008270(zinc ion binding);GO:0009507(chloroplast)	NA	NA	NA	uncharacterized protein LOC111988758 [Quercus suber]	NA	7.08356	5.84104	6.77992	1.80654	2.86997	2.377	3.39056	2.54454	3.23193	2.29468	1.87763	2.66997	826	690	780	213	316	272	410	287	352	247	221	301	yes
111988782	NW_019818079.1	173302	174172	+	LOC111988782	XM_024020572.1	GO:0003674(molecular_function);GO:0005739(mitochondrion);GO:0008150(biological_process);GO:0009536(plastid);GO:0016021(integral component of membrane)	NA	NA	NA	uncharacterized protein LOC111988782 [Quercus suber]	NA	9.34928	12.317	11.6138	33.517	29.3105	27.1626	26.4491	22.6065	23.8925	25.4387	33.6875	17.8974	581	775	712	2099	1719	1656	1703	1355	1386	1456	2109	1073	yes
111988818	NW_019818082.1	49755	58034	-	LOC111988818	XM_024020615.1	GO:0004190(aspartic-type endopeptidase activity);GO:0006508(proteolysis);GO:0030163(protein catabolic process)	NA	NA	NA	aspartic proteinase-like protein 1 [Quercus suber]	NA	76.8605	147.632	133.586	28.2709	26.0057	20.3329	46.2233	47.0729	61.5963	41.6017	24.5255	42.3968	11090	21561	19011	4114	3544	2880	6916	6555	8301	5530	3568	5905	yes
111988819	NW_019818082.1	154982	158086	+	LOC111988819	XM_024020616.1	GO:0003674(molecular_function);GO:0005737(cytoplasm)	NA	NA	NA	F-box/kelch-repeat protein At1g22040 [Quercus suber]	NA	56.3826	47.2129	42.7084	18.6622	22.9353	18.2972	18.131	21.6085	16.699	22.5046	20.9164	24.2223	8172	6926	6105	2728	3139	2603	2725	3023	2261	3005	3056	3389	yes
111988843	NW_019818083.1	143944	148488	+	LOC111988843	XR_002880478.1	NA	NA	NA	NA		NA	0.697018	0.816545	0.506767	2.35284	1.24453	1.09527	1.13836	2.62876	1.66566	2.12179	1.47742	2.1654	65	77	47	220	109	100	110	235	144	181	138	194	yes
111988857	NW_019818151.1	76	822	+	LOC111988857	XM_024020665.1	GO:0005634(nucleus);GO:0005737(cytoplasm);GO:0006012(galactose metabolic process);GO:0006979(response to oxidative stress);GO:0009409(response to cold);GO:0009414(response to water deprivation);GO:0009651(response to salt stress);GO:0009737(response to abscisic acid);GO:0016051(carbohydrate biosynthetic process);GO:0016757(transferase activity, transferring glycosyl groups);GO:0016758(transferase…	00052(Galactose metabolism)	K18819	EC:2.4.1.123	galactinol synthase 2-like [Quercus suber]	NA	7.52488	10.4887	2.87773	3.10109	2.4022	0.583703	1.33673	1.06838	2.55448	0.714108	1.94295	0.555551	343	483	130	143	104	27	64	47	109	30	90	25	yes
111988885	NW_019818172.1	410640	419056	+	LOC111988885	XM_024020696.1;XM_024020694.1;XM_024020695.1	GO:0005768(endosome);GO:0005794(Golgi apparatus);GO:0005802(trans-Golgi network);GO:0008150(biological_process);GO:0016021(integral component of membrane);GO:0016757(transferase activity, transferring glycosyl groups);GO:1990585(hydroxyproline O-arabinosyltransferase activity);GO:1990585(hydroxyproline O-arabinosyltransferase activity)	00514(Other types of O-glycan biosynthesis);00514(Other types of O-glycan biosynthesis)	K20782	EC:2.4.2.58	hydroxyproline O-arabinosyltransferase 3-like isoform X3 [Quercus suber];hydroxyproline O-arabinosyltransferase 3-like isoform X1 [Quercus suber]	NA	0.389313	0.426472	0.278156	7.41831	4.2723	7.80378	1.96205	2.83677	1.83946	3.0396	3.39935	3.00659	86	96	61	1636	883	1674	447	600	377	614	751	636	yes
111988887	NW_019818172.1	247683	250351	+	LOC111988887	XM_024020698.1	GO:0003677(DNA binding);GO:0005515(protein binding);GO:0005634(nucleus);GO:0007275(multicellular organism development);GO:0009299(mRNA transcription);GO:0009734(auxin-activated signaling pathway);GO:0009851(auxin biosynthetic process);GO:0046872(metal ion binding)	NA	NA	NA	protein LATERAL ROOT PRIMORDIUM 1 [Quercus suber]	NA	0.426766	0.225708	0.191423	1.00205	1.00138	0.510608	1.35677	1.2855	1.33668	1.41241	0.868209	1.48213	78	42	35	183	172	91	255	225	226	236	159	259	yes
111988892	NW_019818172.1	496466	511871	-	LOC111988892	XM_024020703.1;XM_024020701.1;XM_024020702.1	GO:0003993(acid phosphatase activity);GO:0005576(extracellular region);GO:0005886(plasma membrane);GO:0009395(phospholipid catabolic process);GO:0016788(hydrolase activity, acting on ester bonds);GO:0016788(hydrolase activity, acting on ester bonds)	00562(Inositol phosphate metabolism);00564(Glycerophospholipid metabolism);00565(Ether lipid metabolism);00565(Ether lipid metabolism)	K01114	EC:3.1.4.3	non-specific phospholipase C2 isoform X3 [Quercus suber];non-specific phospholipase C2 isoform X1 [Quercus suber];non-specific phospholipase C2 isoform X2 [Quercus suber]	NA	39.5212	22.8103	31.1787	11.3516	9.31859	8.09827	15.0113	10.5804	15.9806	18.0852	7.21296	13.3962	5883	3438	4579	1705	1311	1184	2318	1521	2222	2480	1083	1926	yes
111988896	NW_019818172.1	606265	607304	-	LOC111988896	XM_024020706.1	GO:0003674(molecular_function);GO:0008150(biological_process);GO:0009507(chloroplast)	NA	NA	NA	uncharacterized protein LOC111988896 [Quercus suber]	NA	377.213	534.187	517.85	129.771	45.9819	19.7175	144.392	115.451	161.745	83.4115	47.607	55.2529	18904	27097	25598	6558	2176	970	7504	5584	7571	3851	2406	2673	yes
111988915	NW_019818227.1	1237	3161	-	LOC111988915	XM_024020720.1;XM_024020719.1	GO:0005634(nucleus);GO:0005829(cytosol);GO:0007338(single fertilization);GO:0009846(pollen germination);GO:0009860(pollen tube growth);GO:0016740(transferase activity);GO:0016740(transferase activity)	NA	NA	NA	protein CDI-like [Quercus suber]	NA	38.6073	33.392	55.9855	16.2975	15.3575	25.7221	9.11387	10.8422	9.05969	8.4654	18.4075	23.8018	3892	3407	5567	1657	1462	2545	954	1055	854	788	1872	2317	yes
111988919	NW_019818241.1	6	2296	+	LOC111988919	XM_024020722.1	GO:0005874(microtubule);GO:0005886(plasma membrane)	NA	NA	NA	protein SPIRAL1-like 2 [Quercus suber]	NA	2.14601	1.28116	3.86876	0.714458	1.04703	0.660183	0.978184	0.214479	1.31684	0.762068	0.0001	0.307567	111	67	197	38	51	34	53	11	64	37	0	16	yes
111988921	NW_019818241.1	7737	11995	+	LOC111988921	XM_024020724.1	GO:0005874(microtubule);GO:0005886(plasma membrane)	NA	NA	NA	protein SPIRAL1-like 2 [Quercus suber]	NA	9.49015	8.5531	10.9329	3.93431	4.11096	2.81548	4.74439	3.5483	4.01592	2.87649	3.16629	3.99984	556	507	632	233	228	162	288	201	220	156	187	226	yes
111988926	NW_019818248.1	525972	529174	-	LOC111988926	XR_002880490.1;XM_024020732.1;XM_024020733.1	GO:0000209(protein polyubiquitination);GO:0043161(proteasome-mediated ubiquitin-dependent protein catabolic process);GO:0061630(ubiquitin protein ligase activity);GO:0061630(ubiquitin protein ligase activity)	NA	NA	NA	uncharacterized protein LOC111988926 isoform X1 [Quercus suber];uncharacterized protein LOC111988926 isoform X2 [Quercus suber]	NA	0.788537	0.770934	1.16143	5.71187	2.87614	5.54112	2.92712	2.71267	2.63418	3.46826	3.09269	3.61789	56	55	81	404	191	381	213	184	173	225	219	245	yes
111988928	NW_019806555.1	689624	691696	+	LOC111988928	XM_024020738.1	GO:0004842(ubiquitin-protein transferase activity);GO:0019005(SCF ubiquitin ligase complex);GO:0031146(SCF-dependent proteasomal ubiquitin-dependent protein catabolic process)	NA	NA	NA	F-box protein At5g49610-like [Quercus suber]	NA	0.369897	0.221719	0.426813	2.1819	1.85069	2.4042	1.77109	1.40213	1.47263	1.80131	1.58242	1.16226	35	21	39	204	162	218	170	126	128	154	148	104	yes
111988937	NW_019806555.1	693418	718159	-	LOC111988937	XM_024020745.1	GO:0004674(protein serine/threonine kinase activity);GO:0005886(plasma membrane);GO:0006468(protein phosphorylation);GO:0006952(defense response);GO:0009506(plasmodesma)	NA	NA	NA	cysteine-rich receptor-like protein kinase 25 [Quercus suber]	NA	0.525707	0.46659	0.784919	1.72341	1.1838	1.99689	1.65136	2.17902	1.25676	1.7212	0.943155	1.07818	152	137	224	501	323	565	494	607	339	458	275	300	yes
111988975	NW_019818252.1	229664	234148	+	LOC111988975	XM_024020780.1	GO:0004672(protein kinase activity);GO:0004674(protein serine/threonine kinase activity);GO:0005515(protein binding);GO:0005524(ATP binding);GO:0005886(plasma membrane);GO:0006468(protein phosphorylation);GO:0007169(transmembrane receptor protein tyrosine kinase signaling pathway);GO:0009506(plasmodesma);GO:0016021(integral component of membrane);GO:0016301(kinase activity);GO:0046777(protein aut…	NA	NA	NA	probable LRR receptor-like serine/threonine-protein kinase IRK [Quercus suber]	NA	4.18467	3.43297	3.34789	1.47268	2.19952	1.70576	1.49996	0.902834	1.18952	1.49914	1.20913	1.89518	1125	934	888	400	559	450	419	235	299	372	328	492	yes
111988990	NW_019818253.1	126193	130500	-	LOC111988990	XM_024020789.1	GO:0005507(copper ion binding);GO:0016722(oxidoreductase activity, oxidizing metal ions)	NA	NA	NA	laccase-7-like [Quercus suber]	NA	0.201796	0.0001	0.29501	14.2276	2.54684	7.93529	9.70837	11.2027	3.82391	1.22197	0.171864	1.62112	31	0	44	2139	359	1161	1501	1612	533	168	26	234	yes
111988994	NW_019806555.1	641633	648619	+	LOC111988994	XM_024020794.1;XM_024020799.1	GO:0003777(microtubule motor activity);GO:0005871(kinesin complex);GO:0007018(microtubule-based movement);GO:0016887(ATPase activity);GO:0016887(ATPase activity)	NA	NA	NA	kinesin-like protein KIN-14C isoform X1 [Quercus suber];kinesin-like protein KIN-14C isoform X2 [Quercus suber]	NA	7.00318	3.63987	4.9093	1.64606	1.89065	1.66139	1.64492	0.971502	1.56547	1.48919	1.56441	2.2806	1479	779	1023	351	378	346	361	199	310	290	333	465	yes
111989007	NW_019806555.1	663632	669465	-	LOC111989007	XM_024020809.1;XM_024020819.1	GO:0009507(chloroplast);GO:0016021(integral component of membrane);GO:0016021(integral component of membrane)	NA	NA	NA	sulfite exporter TauE/SafE family protein 2-like isoform X1 [Quercus suber];sulfite exporter TauE/SafE family protein 2-like isoform X2 [Quercus suber]	NA	1.05032	0.856665	1.29111	2.80892	3.06465	2.99957	3.04319	3.90525	3.46284	3.02533	2.88937	1.65064	228	188	275	612	625	636	682	814	698	602	630	345	yes
111989032	NW_019806555.1	629964	631899	-	LOC111989032	XR_002880509.1	GO:0005509(calcium ion binding);GO:0009507(chloroplast);GO:0009534(chloroplast thylakoid);GO:0009535(chloroplast thylakoid membrane);GO:0009543(chloroplast thylakoid lumen);GO:0009570(chloroplast stroma);GO:0009579(thylakoid);GO:0009654(photosystem II oxygen evolving complex);GO:0015979(photosynthesis);GO:0019898(extrinsic component of membrane);GO:0030095(chloroplast photosystem II);GO:0031977(t…	00195(Photosynthesis)	K08901	NA	PREDICTED: oxygen-evolving enhancer protein 3-2, chloroplastic-like [Juglans regia]	NA	4.16062	4.88291	5.68714	0.761332	0.228111	0.629305	1.81528	2.71254	1.6368	1.65067	1.08693	1.79375	290	344	391	54	15	43	131	183	107	106	77	121	yes
111989132	NW_019806555.1	517072	521757	-	LOC111989132	XM_024020928.1	GO:0009507(chloroplast);GO:0009813(flavonoid biosynthetic process);GO:0009964(negative regulation of flavonoid biosynthetic process);GO:0016491(oxidoreductase activity);GO:0033729(anthocyanidin reductase activity);GO:0050662(coenzyme binding);GO:0055114(oxidation-reduction process)	NA	NA	NA	anthocyanidin reductase ((2S)-flavan-3-ol-forming) [Quercus suber]	NA	97.4865	80.4805	90.775	15.5795	19.8081	12.5785	42.7176	41.2991	40.6218	15.0322	12.2303	32.609	10988	9181	10091	1771	2109	1392	4993	4492	4276	1561	1390	3548	yes
111989240	NW_019806556.1	50464	53311	-	LOC111989240	XM_024021031.1	GO:0005515(protein binding);GO:0005524(ATP binding);GO:0005576(extracellular region);GO:0006952(defense response);GO:0043531(ADP binding)	NA	NA	NA	disease resistance protein RGA2-like [Quercus suber]	NA	0.861774	1.43077	0.914468	2.87349	1.78793	3.70364	2.68288	5.51975	3.49613	2.11204	4.16326	4.58083	152	255	159	509	297	639	489	936	574	342	737	777	yes
111989241	NW_019818375.1	295298	296745	-	LOC111989241	XM_024021027.1	GO:0005516(calmodulin binding);GO:0016874(ligase activity)	NA	NA	NA	uncharacterized protein LOC111989241 [Quercus suber]	NA	19.6128	14.9195	20.7504	7.20426	10.0835	7.5481	9.60658	6.92629	8.07687	9.02477	7.22559	10.7818	2025	1559	2113	750	983	765	1029	690	779	859	752	1075	yes
111989249	NW_019818376.1	99108	111401	-	LOC111989249	XM_024021033.1;XM_024021032.1	GO:0008152(metabolic process);GO:0009570(chloroplast stroma);GO:0009611(response to wounding);GO:0010333(terpene synthase activity);GO:0080027(response to herbivore);GO:0080027(response to herbivore)	00900(Terpenoid backbone biosynthesis);00900(Terpenoid backbone biosynthesis)	K12742	EC:4.2.3.27	tricyclene synthase EBOS, chloroplastic-like isoform X2 [Quercus suber]	NA	23.4377	41.3384	17.272	2.88597	3.8749	2.62606	5.356	10.4973	14.062	5.99178	4.55581	5.44396	4256	7598	3094	529	665	468	1009	1840	2385	1003	834	955	yes
111989288	NW_019818377.1	668384	675422	-	LOC111989288	XM_024021075.1	GO:0004630(phospholipase D activity);GO:0005509(calcium ion binding);GO:0005515(protein binding);GO:0005546(phosphatidylinositol-4,5-bisphosphate binding);GO:0005737(cytoplasm);GO:0005886(plasma membrane);GO:0006643(membrane lipid metabolic process);GO:0006979(response to oxidative stress);GO:0009793(embryo development ending in seed dormancy);GO:0009816(defense response to bacterium, incompatibl…	00564(Glycerophospholipid metabolism);00565(Ether lipid metabolism);04144(Endocytosis)	K01115	EC:3.1.4.4	phospholipase D gamma 1-like [Quercus suber]	NA	0.901496	0.657558	0.918987	4.22993	3.10868	5.4201	2.76429	3.73474	1.59722	2.55599	2.69328	4.8854	210	155	211	993	683	1238	667	839	347	548	632	1097	yes
111989332	NW_019818377.1	806523	808706	+	LOC111989332	XM_024021128.1	GO:0009507(chloroplast);GO:0010271(regulation of chlorophyll catabolic process)	00860(Porphyrin and chlorophyll metabolism)	K22013	EC:4.99.1.10	protein STAY-GREEN, chloroplastic-like [Quercus suber]	NA	50.0873	48.1984	29.9397	14.8582	18.7668	17.0714	14.9578	15.6912	20.2912	24.9838	10.4471	24.1428	5253	5116	3097	1572	1859	1757	1627	1588	1988	2414	1105	2444	yes
111989474	NW_019818380.1	1222389	1224666	+	LOC111989474	XM_024021250.1	GO:0004674(protein serine/threonine kinase activity);GO:0005886(plasma membrane);GO:0006468(protein phosphorylation)	04626(Plant-pathogen interaction)	K13466	NA	receptor-like protein EIX2, partial [Quercus suber]	NA	0.110743	0.234507	0.170648	0.520898	1.41851	0.537719	0.335703	0.643553	0.658945	0.630758	0.617247	0.946691	15	32	23	70	177	70	46	82	81	77	82	121	yes
111989480	NW_019818380.1	505607	512934	-	LOC111989480	XM_024021259.1;XM_024021258.1	GO:0003824(catalytic activity);GO:0005739(mitochondrion);GO:0005777(peroxisome);GO:0005829(cytosol);GO:0008483(transaminase activity);GO:0008710(8-amino-7-oxononanoate synthase activity);GO:0009058(biosynthetic process);GO:0009102(biotin biosynthetic process);GO:0016021(integral component of membrane);GO:0030170(pyridoxal phosphate binding);GO:0030170(pyridoxal phosphate binding)	00780(Biotin metabolism);00780(Biotin metabolism)	K00652	EC:2.3.1.47	8-amino-7-oxononanoate synthase isoform X1 [Quercus suber]	NA	6.19925	7.21826	5.85846	3.41562	3.37921	2.70616	3.57422	2.64895	2.36398	2.94198	3.00102	3.00032	802	945	748	446	413	344	480	331	286	351	392	376	yes
111989487	NW_019818380.1	1037851	1039176	+	LOC111989487	XM_024021270.1	GO:0005634(nucleus);GO:0005737(cytoplasm);GO:0008429(phosphatidylethanolamine binding);GO:0009737(response to abscisic acid);GO:0009738(abscisic acid-activated signaling pathway);GO:0010030(positive regulation of seed germination)	04712(Circadian rhythm - plant)	K16223	NA	protein MOTHER of FT and TFL1-like [Quercus suber]	NA	191.803	294.074	158.546	24.0602	39.4393	21.7986	19.5632	18.888	26.6032	16.5217	17.9255	18.4522	14084	21856	11483	1782	2735	1571	1490	1339	1825	1118	1327	1308	yes
111989491	NW_019818380.1	799804	805601	-	LOC111989491	XM_024021279.1	GO:0009821(alkaloid biosynthetic process);GO:0047203(13-hydroxylupinine O-tigloyltransferase activity)	NA	NA	NA	benzyl alcohol O-benzoyltransferase-like [Quercus suber]	NA	17.6939	26.9384	21.0463	7.81608	7.55214	6.82039	10.1487	12.3147	9.1413	12.3299	8.20048	9.32126	2218	3418	2602	988	894	839	1319	1490	1070	1424	1037	1128	yes
111989518	NW_019818381.1	533889	538039	-	LOC111989518	XM_024021311.1	GO:0000166(nucleotide binding);GO:0001666(response to hypoxia);GO:0004022(alcohol dehydrogenase (NAD) activity);GO:0005737(cytoplasm);GO:0005794(Golgi apparatus);GO:0005829(cytosol);GO:0005886(plasma membrane);GO:0006970(response to osmotic stress);GO:0008270(zinc ion binding);GO:0009409(response to cold);GO:0009413(response to flooding);GO:0009414(response to water deprivation);GO:0009651(respon…	00010(Glycolysis / Gluconeogenesis);00071(Fatty acid degradation);00592(alpha-Linolenic acid metabolism);00350(Tyrosine metabolism)	K18857	EC:1.1.1.1	alcohol dehydrogenase-like [Quercus suber]	NA	245.595	324.414	423.692	972.05	845.135	743.312	986.276	948.361	941.472	998.118	1119.7	807.253	28626	38272	48708	114244	93016	85024	119203	106674	102485	107171	131568	90811	yes
111989528	NW_019818381.1	3509	20520	-	LOC111989528	XM_024021323.1	GO:0005515(protein binding)	NA	NA	NA	LOW QUALITY PROTEIN: disease resistance protein RPP4-like [Quercus suber]	NA	0.667679	0.79428	0.405604	1.22678	1.10449	1.60803	1.43106	1.148	1.52059	1.47039	1.24215	1.83746	360	434	216	667	562	851	800	597	766	730	675	956	yes
111989546	NW_019806557.1	93097	99275	-	LOC111989546	XM_024021341.1	GO:0005887(integral component of plasma membrane)	NA	NA	NA	probable inorganic phosphate transporter 1-3 [Quercus suber]	NA	0.0001	0.0001	0.242367	1.21277	1.07052	1.95972	0.788871	1.3154	0.944988	0.527842	0.287274	2.52621	0	0	38	190	158	299	128	198	138	76	45	379	yes
111989585	NW_019818383.1	541339	546262	-	LOC111989585	XM_024021380.1	GO:0003674(molecular_function);GO:0005768(endosome);GO:0005774(vacuolar membrane);GO:0005794(Golgi apparatus);GO:0005802(trans-Golgi network);GO:0005886(plasma membrane);GO:0009535(chloroplast thylakoid membrane);GO:0016020(membrane);GO:0016021(integral component of membrane);GO:0040007(growth);GO:0045489(pectin biosynthetic process)	00500(Starch and sucrose metabolism);00460(Cyanoamino acid metabolism);00940(Phenylpropanoid biosynthesis)	K01188	EC:3.2.1.21	uncharacterized protein At3g49720-like [Quercus suber]	NA	59.2859	41.0258	70.145	23.1188	22.2918	26.6969	18.2617	14.9598	13.7929	19.5889	17.0631	18.3048	5736	4017	6693	2256	2037	2535	1832	1397	1247	1746	1665	1710	yes
111989619	NW_019818391.1	11299	18663	+	LOC111989619	XR_002880579.1;XR_002880580.1;XR_002880581.1	GO:0005634(nucleus);GO:0006281(DNA repair);GO:0016301(kinase activity);GO:0016301(kinase activity)	03440(Homologous recombination);03440(Homologous recombination)	K04728	EC:2.7.11.1	serine/threonine-protein kinase ATM-like [Quercus suber]	NA	0.435973	0.473544	0.087032	2.89057	1.76463	1.09403	1.51852	1.6268	2.55163	2.17232	1.32135	1.57642	29	32	6	193	111	71	104	104	157	132	88	101	yes
111989680	NW_019818596.1	500458	501724	-	LOC111989680	XM_024021469.1;XM_024021468.1	NA	NA	NA	NA	uncharacterized protein LOC112003533 isoform X2 [Quercus suber];uncharacterized protein LOC112003533 isoform X1 [Quercus suber]	NA	30.0017	29.1091	20.8338	9.4531	6.44643	10.8847	15.1253	11.3659	12.428	9.09521	4.96649	10.9375	1481	1454	1014	471	301	528	774	542	574	415	248	522	yes
111989682	NW_019818596.1	408174	415197	-	LOC111989682	XM_024021470.1	GO:0005789(endoplasmic reticulum membrane);GO:0006508(proteolysis);GO:0009507(chloroplast);GO:0016021(integral component of membrane)	04141(Protein processing in endoplasmic reticulum)	K13989	NA	derlin-1-like [Quercus suber]	NA	1.30312	0.842376	0.455649	4.61901	4.95756	8.90744	2.36754	3.76603	2.55823	1.50594	2.68484	3.81693	78	51	27	278	280	522	147	217	143	83	162	220	yes
111990076	NW_019806558.1	168100	175610	-	LOC111990076	XM_024021868.1	GO:0000494(box C/D snoRNA 3'-end processing);GO:0003723(RNA binding);GO:0008649(rRNA methyltransferase activity);GO:0015030(Cajal body);GO:0031167(rRNA methylation);GO:0031428(box C/D snoRNP complex);GO:0032040(small-subunit processome);GO:1990258(histone glutamine methylation);GO:1990259(histone-glutamine methyltransferase activity)	03008(Ribosome biogenesis in eukaryotes)	K14563	EC:2.1.1.-	mediator of RNA polymerase II transcription subunit 36a-like [Quercus suber]	NA	6.32305	5.61986	7.49971	22.0761	22.1844	13.7994	20.7659	17.971	18.1134	20.6874	18.2669	18.7922	539	485	630	1895	1784	1153	1833	1477	1440	1623	1568	1544	yes
111990121	NW_019818598.1	208726	212547	-	LOC111990121	XM_024021910.1;XM_024021911.1;XM_024021912.1	GO:0004674(protein serine/threonine kinase activity);GO:0005515(protein binding);GO:0005524(ATP binding);GO:0005634(nucleus);GO:0005886(plasma membrane);GO:0006468(protein phosphorylation);GO:0009506(plasmodesma);GO:0009755(hormone-mediated signaling pathway);GO:0010183(pollen tube guidance);GO:0016020(membrane);GO:0016021(integral component of membrane);GO:0016301(kinase activity);GO:0090406(pol…	NA	NA	NA	MDIS1-interacting receptor like kinase 2-like isoform X1 [Quercus suber];MDIS1-interacting receptor like kinase 2-like isoform X2 [Quercus suber];probable leucine-rich repeat receptor-like protein kinase At1g35710 isoform X3 [Quercus suber]	NA	0.062308	0.095909	0.1118	0.374871	0.526609	0.518633	0.388437	0.528649	0.292675	0.68307	0.272509	0.8436	15	23	26	88	116	119	94	119	64	147	64	190	yes
111990128	NW_019818598.1	785816	786933	-	LOC111990128	XM_024021919.1	GO:0009416(response to light stimulus);GO:0009535(chloroplast thylakoid membrane);GO:0009768(photosynthesis, light harvesting in photosystem I);GO:0009941(chloroplast envelope);GO:0010287(plastoglobule);GO:0016168(chlorophyll binding);GO:0031409(pigment binding)	00196(Photosynthesis - antenna proteins)	K08912	NA	chlorophyll a-b binding protein of LHCII type 1 [Quercus suber]	NA	2.45357	1.89285	1.86678	0.186482	0.383748	0.280933	0.102125	0.048886	0.130764	0.102423	0.093594	0.122029	196	153	147	15	29	22	9	4	10	8	8	10	yes
111990132	NW_019818598.1	666121	682071	+	LOC111990132	XM_024021925.1;XM_024021924.1;XM_024021927.1	GO:0016020(membrane);GO:0046873(metal ion transmembrane transporter activity);GO:0098655(cation transmembrane transport);GO:0098655(cation transmembrane transport)	NA	NA	NA	uncharacterized protein LOC111990132 isoform X1 [Quercus suber];uncharacterized protein LOC111990132 isoform X2 [Quercus suber]	NA	5.60659	8.2327	3.65153	3.44429	2.39526	2.80312	2.89579	2.52179	2.34497	2.71938	2.72216	2.93397	1166	1731	749	723	470	573	624	506	456	522	570	590	yes
111990161	NW_019818598.1	548413	549544	-	LOC111990161	XM_024021956.1	GO:0003677(DNA binding);GO:0003680(AT DNA binding);GO:0003700(DNA binding transcription factor activity);GO:0005515(protein binding);GO:0005634(nucleus);GO:0006351(transcription, DNA-templated);GO:0006355(regulation of transcription, DNA-templated);GO:0010208(pollen wall assembly);GO:0010228(vegetative to reproductive phase transition of meristem);GO:0010529(negative regulation of transposition);…	NA	NA	NA	AT-hook motif nuclear-localized protein 16 [Quercus suber]	NA	0.046594	0.063175	0.070692	0.850257	0.499672	1.07298	0.98201	1.80267	0.293145	1.38646	1.24348	1.06196	4	6	6	70	39	85	83	141	23	104	102	83	yes
111990173	NW_019818598.1	535569	538942	-	LOC111990173	XM_024021966.1	GO:0004553(hydrolase activity, hydrolyzing O-glycosyl compounds);GO:0030247(polysaccharide binding);GO:0046658(anchored component of plasma membrane)	00230(Purine metabolism);00240(Pyrimidine metabolism);03020(RNA polymerase)	K03006	EC:2.7.7.6	glucan endo-1,3-beta-glucosidase 12-like [Quercus suber]	NA	0.280787	0.381171	0.350924	3.18298	2.66371	2.37865	1.51474	1.41603	0.660802	1.24351	1.6525	1.2896	28	38	34	311	243	226	152	132	60	111	161	121	yes
111990174	NW_019818598.1	106143	107877	-	LOC111990174	XM_024021967.1	GO:0005576(extracellular region);GO:0005634(nucleus)	00230(Purine metabolism);00240(Pyrimidine metabolism);03020(RNA polymerase)	K03006	EC:2.7.7.6	protodermal factor 1 [Quercus suber]	NA	9.35656	5.6535	5.26019	1.53007	2.60851	1.87501	1.4454	1.58882	5.81777	3.27266	1.72682	2.59854	796	487	442	132	210	157	128	131	463	257	149	214	yes
111990182	NW_019818599.1	90793	93876	+	LOC111990182	XM_024021972.1	NA	04626(Plant-pathogen interaction)	K13466	NA	receptor-like protein EIX2 [Quercus suber]	NA	0.609097	0.441818	0.293641	0.911826	1.29456	0.738833	0.909333	1.44741	1.15687	1.70078	1.04085	1.33165	134	99	64	203	269	160	208	308	238	345	231	283	yes
111990232	NW_019818600.1	83052	87841	+	LOC111990232	XM_024022019.1	GO:0004506(squalene monooxygenase activity);GO:0005576(extracellular region);GO:0005783(endoplasmic reticulum);GO:0009414(response to water deprivation);GO:0016021(integral component of membrane);GO:0016126(sterol biosynthetic process);GO:0050660(flavin adenine dinucleotide binding);GO:0055114(oxidation-reduction process)	00100(Steroid biosynthesis);00909(Sesquiterpenoid and triterpenoid biosynthesis)	K00511	EC:1.14.14.17	squalene monooxygenase-like [Quercus suber]	NA	15.3468	14.7485	19.8362	144.607	91.4937	171.677	57.3196	88.7958	47.9904	98.3295	99.235	101.469	2236	2175	2850	21237	12583	24538	8657	12481	6528	13193	14571	14263	yes
111990233	NW_019818600.1	222134	227645	-	LOC111990233	XM_024022020.1	GO:0003824(catalytic activity);GO:0004084(branched-chain-amino-acid transaminase activity);GO:0005737(cytoplasm);GO:0009081(branched-chain amino acid metabolic process)	00270(Cysteine and methionine metabolism);00280(Valine, leucine and isoleucine degradation);00290(Valine, leucine and isoleucine biosynthesis);00770(Pantothenate and CoA biosynthesis)	K00826	EC:2.6.1.42	putative branched-chain-amino-acid aminotransferase 7 [Quercus suber]	NA	4.90002	3.43673	4.35989	2.04991	1.51399	0.938104	0.79899	1.52194	2.50064	1.29676	1.14546	2.10573	458	325	402	194	134	86	78	138	219	112	108	190	yes
111990388	NW_019818701.1	5897	8096	+	LOC111990388	XM_024022162.1	GO:0004069(L-aspartate:2-oxoglutarate aminotransferase activity);GO:0005739(mitochondrion);GO:0030170(pyridoxal phosphate binding);GO:0042802(identical protein binding)	00710(Carbon fixation in photosynthetic organisms);00250(Alanine, aspartate and glutamate metabolism);00270(Cysteine and methionine metabolism);00220(Arginine biosynthesis);00330(Arginine and proline metabolism);00350(Tyrosine metabolism);00360(Phenylalanine metabolism);00400(Phenylalanine, tyrosine and tryptophan biosynthesis);00950(Isoquinoline alkaloid biosynthesis);00960(Tropane, piperidine a…	K14455	EC:2.6.1.1	aspartate aminotransferase, mitochondrial-like, partial [Quercus suber]	NA	0.0001	0.0001	0.246386	4.155	1.61193	3.09084	2.73911	2.7373	3.43386	2.72401	5.43958	1.66069	0	0	16	262	96	190	178	166	201	157	343	101	yes
111990429	NW_019818793.1	58238	66293	+	LOC111990429	XM_024022199.1;XM_024022200.1	GO:0004672(protein kinase activity);GO:0005524(ATP binding);GO:0005576(extracellular region);GO:0005618(cell wall);GO:0006468(protein phosphorylation);GO:0009505(plant-type cell wall);GO:0009737(response to abscisic acid);GO:0009739(response to gibberellin);GO:0009740(gibberellic acid mediated signaling pathway);GO:0009741(response to brassinosteroid);GO:0009826(unidimensional cell growth);GO:001…	00563(Glycosylphosphatidylinositol(GPI)-anchor biosynthesis);00563(Glycosylphosphatidylinositol(GPI)-anchor biosynthesis)	K03860	NA	gibberellin-regulated protein 1-like isoform X1 [Quercus suber]	NA	12.9512	14.5543	9.17239	81.9249	67.3509	53.8127	60.1452	39.2226	45.2768	64.8163	64.2247	40.0785	888	1010	621	5661	4358	3619	4273	2594	2897	4091	4436	2651	yes
111990434	NW_019818793.1	17527	17937	+	LOC111990434	XM_024022204.1	NA	00230(Purine metabolism);00240(Pyrimidine metabolism);03020(RNA polymerase)	K03010	EC:2.7.7.6	uncharacterized protein LOC111990434 [Quercus suber]	NA	12.415	12.8642	14.2947	3.53463	2.22364	1.7723	8.7891	5.56295	3.80115	6.20454	1.974	4.79241	364	382	414	105	62	51	268	158	105	168	59	136	yes
111990437	NW_019818793.1	114146	115040	+	LOC111990437	XM_024022207.1	GO:0004672(protein kinase activity);GO:0005524(ATP binding);GO:0005576(extracellular region);GO:0005618(cell wall);GO:0006468(protein phosphorylation);GO:0009505(plant-type cell wall);GO:0009737(response to abscisic acid);GO:0009739(response to gibberellin);GO:0009740(gibberellic acid mediated signaling pathway);GO:0009741(response to brassinosteroid);GO:0009826(unidimensional cell growth);GO:001…	00563(Glycosylphosphatidylinositol(GPI)-anchor biosynthesis)	K03860	NA	gibberellin-regulated protein 1-like [Quercus suber]	NA	88.0401	66.125	117.995	20.872	21.027	32.7228	8.18552	8.02919	7.88623	24.3787	11.1105	14.5242	4067	3092	5377	973	918	1484	393	358	341	1038	518	648	yes
111990467	NW_019818797.1	329115	333057	+	LOC111990467	XM_024022235.1	GO:0004550(nucleoside diphosphate kinase activity);GO:0005622(intracellular);GO:0006163(purine nucleotide metabolic process);GO:0006220(pyrimidine nucleotide metabolic process);GO:0009142(nucleoside triphosphate biosynthetic process)	00230(Purine metabolism);00240(Pyrimidine metabolism);04016(MAPK signaling pathway - plant)	K00940	EC:2.7.4.6	nucleoside diphosphate kinase 3-like [Quercus suber]	NA	64.5019	67.7283	73.3235	27.3511	29.0243	27.6076	30.9461	21.7152	28.117	25.7794	19.3517	29.4264	5229	5557	5862	2236	2222	2197	2601	1699	2129	1925	1582	2303	yes
111990505	NW_019818801.1	15366	16414	-	LOC111990505	XM_024022277.1	GO:0003674(molecular_function);GO:0005739(mitochondrion);GO:0005783(endoplasmic reticulum);GO:0005789(endoplasmic reticulum membrane);GO:0016021(integral component of membrane);GO:0090693(plant organ senescence)	NA	NA	NA	protein DMP3-like [Quercus suber]	NA	0.107961	0.0001	0.287066	1.25456	1.58602	4.03198	0.623308	1.28988	1.14489	0.35032	0.965753	2.96328	9	0	22	95	112	296	49	94	80	25	73	214	yes
111990506	NW_019818801.1	176754	178077	+	LOC111990506	XM_024022278.1	GO:0003674(molecular_function);GO:0005634(nucleus);GO:0008150(biological_process)	NA	NA	NA	F-box/kelch-repeat protein At3g06240-like [Quercus suber]	NA	15.6101	9.05322	15.187	2.91651	3.27856	4.20294	5.4481	4.7375	3.84195	4.07794	5.50362	4.96887	1474	865	1414	278	293	390	534	432	339	355	524	453	yes
111990529	NW_019818825.1	155535	164262	+	LOC111990529	XM_024022316.1;XM_024022315.1;XM_024022317.1;XM_024022318.1	GO:0016165(linoleate 13S-lipoxygenase activity);GO:0016165(linoleate 13S-lipoxygenase activity)	00591(Linoleic acid metabolism);00592(alpha-Linolenic acid metabolism);00592(alpha-Linolenic acid metabolism)	K00454	EC:1.13.11.12	linoleate 13S-lipoxygenase 2-1, chloroplastic-like isoform X2 [Quercus suber];linoleate 13S-lipoxygenase 2-1, chloroplastic-like isoform X1 [Quercus suber];linoleate 13S-lipoxygenase 2-1, chloroplastic-like isoform X3 [Quercus suber];linoleate 13S-lipoxygenase 2-1, chloroplastic-like isoform X4 [Quercus suber]	NA	97.0781	95.0436	124.651	35.7476	36.2017	41.619	26.1897	15.7986	33.2079	18.822	17.8701	35.2551	23255	23044	29451	8636	8190	9785	6506	3653	7430	4154	4318	8152	yes
111990626	NW_019818925.1	210977	212506	-	LOC111990626	XM_024022412.1	GO:0005929(cilium);GO:0030991(intraciliary transport particle A);GO:0035721(intraciliary retrograde transport);GO:0060271(cilium assembly);GO:0061512(protein localization to cilium)	NA	NA	NA	uncharacterized protein LOC111990626 [Quercus suber]	NA	84.7368	76.5498	90.4554	357.167	204.141	219.369	272.247	304.111	294.754	524.185	293.257	448.974	9243	8451	9732	39282	21025	23482	30791	32011	30026	52669	32246	47263	yes
111990636	NW_019818925.1	188875	190877	+	LOC111990636	XM_024022419.1	GO:0000741(karyogamy);GO:0003677(DNA binding);GO:0003700(DNA binding transcription factor activity);GO:0005634(nucleus);GO:0010197(polar nucleus fusion)	NA	NA	NA	high mobility group B protein 7-like [Quercus suber]	NA	8.25104	10.8625	10.5106	3.06038	4.67063	2.60376	3.87858	3.76041	4.35772	3.85896	3.30004	3.77329	650	867	817	244	348	202	317	286	321	281	263	287	yes
111990649	NW_019818927.1	8670	10924	-	LOC111990649	XM_024022436.1	GO:0003674(molecular_function);GO:0005575(cellular_component);GO:0008150(biological_process)	00564(Glycerophospholipid metabolism);00565(Ether lipid metabolism);00440(Phosphonate and phosphinate metabolism)	K00993	EC:2.7.8.1	uncharacterized protein LOC111990649 [Quercus suber]	NA	1.08008	0.387652	0.481384	14.5402	9.73911	18.6365	2.09879	3.58812	1.2599	2.40909	5.13289	9.72999	103	38	46	1397	876	1742	208	330	113	212	493	895	yes
111990735	NW_019818929.1	124534	133012	-	LOC111990735	XM_024022522.1	GO:0003677(DNA binding);GO:0005515(protein binding);GO:0005634(nucleus);GO:0006351(transcription, DNA-templated);GO:0006355(regulation of transcription, DNA-templated);GO:0010167(response to nitrate);GO:0015706(nitrate transport);GO:0071249(cellular response to nitrate);GO:0071705(nitrogen compound transport);GO:1901698(response to nitrogen compound)	03050(Proteasome)	K03029	NA	nitrate regulatory gene2 protein [Quercus suber]	NA	7.92682	8.36658	9.74366	26.312	17.9124	24.9283	18.7876	23.4446	19.1116	19.0404	23.1634	17.2346	1404	1499	1702	4697	2994	4331	3449	4005	3160	3105	4134	2945	yes
111990835	NW_019818941.1	92439	93708	-	LOC111990835	XM_024022614.1	NA	NA	NA	NA	late embryogenesis abundant protein 2-like [Quercus suber]	NA	2926.46	3012.7	2054.58	621.88	666.07	481.951	486.025	342.068	724.159	383.989	452.179	846.74	170859	178034	118315	36612	36721	27615	29425	19274	39487	20653	26615	47714	yes
111990865	NW_019819026.1	15074	16755	+	LOC111990865	XM_024022639.1	GO:0043161(proteasome-mediated ubiquitin-dependent protein catabolic process);GO:0061630(ubiquitin protein ligase activity)	NA	NA	NA	RING-H2 finger protein ATL54-like [Quercus suber]	NA	1.95778	1.46449	2.1118	5.26774	5.44983	6.25094	4.39259	3.7892	4.04722	3.5869	5.35471	6.74007	235	178	250	637	618	736	547	439	454	397	648	781	yes
111990900	NW_019819085.1	93524	95271	-	LOC111990900	XM_024022666.1	GO:0005737(cytoplasm);GO:0005886(plasma membrane);GO:0006979(response to oxidative stress);GO:0016491(oxidoreductase activity);GO:0046686(response to cadmium ion);GO:0055114(oxidation-reduction process)	NA	NA	NA	isoflavone reductase homolog PCBER-like [Quercus suber]	NA	0.426907	0.329965	0.584768	1.17845	1.09899	1.97772	1.80331	1.86487	1.45636	1.69401	0.54695	1.45776	37	29	49	101	88	164	158	152	115	132	47	119	yes
111990946	NW_019819088.1	43053	44770	+	LOC111990946	XM_024022714.1	GO:0004026(alcohol O-acetyltransferase activity)	00940(Phenylpropanoid biosynthesis);00945(Stilbenoid, diarylheptanoid and gingerol biosynthesis);00941(Flavonoid biosynthesis)	K13065	EC:2.3.1.133	vinorine synthase-like [Quercus suber]	NA	133.768	203.112	167.567	4.71426	12.4258	6.78339	35.0245	49.6448	74.8169	13.2532	8.11993	21.1639	16383	25178	20242	583	1438	816	4448	5868	8558	1496	1003	2502	yes
111990947	NW_019819088.1	8010	9547	+	LOC111990947	XM_024022715.1	GO:0004026(alcohol O-acetyltransferase activity)	00940(Phenylpropanoid biosynthesis);00945(Stilbenoid, diarylheptanoid and gingerol biosynthesis);00941(Flavonoid biosynthesis)	K13065	EC:2.3.1.133	vinorine synthase-like [Quercus suber]	NA	1.58325	0.584706	0.919132	0.0001	0.0001	0.0001	0.174059	0.035158	0.207774	0.071417	0.0001	0.096958	174	65	100	0	0	0	20	4	22	8	0	11	yes
111991037	NW_019819320.1	222001	226055	+	LOC111991037	XM_024022808.1	GO:0005737(cytoplasm);GO:0016491(oxidoreductase activity);GO:0055114(oxidation-reduction process)	NA	NA	NA	2-alkenal reductase (NADP(+)-dependent)-like [Quercus suber]	NA	12.291	10.5286	17.3028	106.083	50.577	196.511	30.4644	39.8121	23.5052	44.5771	26.9328	27.2585	1349	1170	1873	11736	5240	21159	3466	4216	2409	4506	2979	2887	yes
111991045	NW_019819320.1	88469	91622	+	LOC111991045	XM_024022818.1	GO:0004568(chitinase activity);GO:0005576(extracellular region);GO:0005794(Golgi apparatus);GO:0006032(chitin catabolic process);GO:0009408(response to heat);GO:0009414(response to water deprivation);GO:0009651(response to salt stress);GO:0009735(response to cytokinin);GO:0009809(lignin biosynthetic process);GO:0009825(multidimensional cell growth);GO:0009873(ethylene-activated signaling pathway)…	00520(Amino sugar and nucleotide sugar metabolism);04016(MAPK signaling pathway - plant)	K20547	EC:3.2.1.14	chitinase-like protein 1 [Quercus suber]	NA	148.63	143.275	181.128	44.1869	48.0624	36.7582	59.9033	54.4318	55.0443	63.8391	50.3161	54.0867	16900	16489	20314	5067	5161	4102	7063	5973	5846	6687	5768	5936	yes
111991052	NW_019806693.1	124169	127818	+	LOC111991052	XM_024022834.1;XM_024022826.1	GO:0005634(nucleus);GO:0009651(response to salt stress);GO:0016874(ligase activity);GO:0016874(ligase activity)	NA	NA	NA	uncharacterized protein LOC111991052 [Quercus suber]	NA	573.777	853.351	511.64	197.765	251.729	154.063	186.842	251.059	239.52	156.134	219.459	183.119	60414	90944	53136	20998	25029	15921	20400	25512	23555	15146	23296	18610	yes
111991081	NW_019806693.1	107757	108502	+	LOC111991081	XR_002880732.1	NA	NA	NA	NA	unnamed protein product, partial [Vitis vinifera]	NA	247.564	199.534	169.042	438.959	598.761	416.779	575.59	594.733	566.903	525.577	614.171	420.205	11666	9517	7857	20857	26642	19274	28125	27045	24949	22815	29176	19111	yes
111991105	NW_019806693.1	152855	154465	+	LOC111991105	XM_024022889.1	GO:0004364(glutathione transferase activity);GO:0005737(cytoplasm);GO:0006749(glutathione metabolic process);GO:0009407(toxin catabolic process)	00480(Glutathione metabolism)	K00799	EC:2.5.1.18	probable glutathione S-transferase [Quercus suber]	NA	0.844708	0.447682	1.24091	150.254	114.183	215.525	5.09948	10.9738	10.1709	6.99146	10.7946	31.1343	62	33	89	10963	7802	15305	383	767	688	467	788	2175	yes
111991109	NW_019819323.1	156459	161119	+	LOC111991109	XM_024022893.1	GO:0005634(nucleus);GO:0008152(metabolic process);GO:0016787(hydrolase activity);GO:0052689(carboxylic ester hydrolase activity)	04075(Plant hormone signal transduction)	K14493	EC:3.-.-.-	probable carboxylesterase 15 [Quercus suber]	NA	1.88645	1.49008	0.833273	0.148083	0.428156	0.29958	0.0001	0.0001	0.700102	0.189271	0.182128	0.043403	163	131	71	13	35	26	0	0	57	16	16	4	yes
111991112	NW_019806693.1	25228	26881	+	LOC111991112	XM_024022899.1	GO:0003674(molecular_function);GO:0005576(extracellular region);GO:0008150(biological_process);GO:0016021(integral component of membrane)	NA	NA	NA	aldehyde oxidase GLOX [Quercus suber]	NA	1.27941	0.543643	1.13468	0.063249	0.100475	0.095638	0.057252	0.037496	0.395204	0.034616	0.153559	0.065729	151	65	132	8	12	12	7	5	44	4	19	8	yes
111991188	NW_019806707.1	139	1015	+	LOC111991188	XM_024022971.1	GO:0009507(chloroplast);GO:0016787(hydrolase activity)	NA	NA	NA	uncharacterized protein LOC111991188, partial [Quercus suber]	NA	11.8803	14.2547	13.4014	5.58017	5.14706	7.39628	3.77285	5.14371	4.41935	5.27929	5.55064	6.70057	465	564	517	220	190	284	153	194	162	190	219	253	yes
111991499	NW_019819325.1	57625	62582	-	LOC111991499	XM_024023273.1	GO:0004553(hydrolase activity, hydrolyzing O-glycosyl compounds);GO:0005737(cytoplasm);GO:0005975(carbohydrate metabolic process);GO:0005986(sucrose biosynthetic process);GO:0006979(response to oxidative stress);GO:0009414(response to water deprivation);GO:0009507(chloroplast);GO:0009737(response to abscisic acid);GO:0010325(raffinose family oligosaccharide biosynthetic process);GO:0019593(mannit…	00052(Galactose metabolism)	K06617	EC:2.4.1.82	LOW QUALITY PROTEIN: galactinol--sucrose galactosyltransferase-like [Quercus suber]	NA	4.42612	3.0933	22.1778	3.006	2.77573	4.12534	2.46494	5.80912	2.97436	2.10092	1.00136	1.10624	864	612	4270	592	512	791	499	1095	543	378	198	209	yes
111991515	NW_019819326.1	380426	389211	+	LOC111991515	XM_024023291.1	GO:0005634(nucleus);GO:0009055(electron transfer activity);GO:0015035(protein disulfide oxidoreductase activity);GO:0035556(intracellular signal transduction);GO:0045454(cell redox homeostasis)	NA	NA	NA	uncharacterized protein LOC111991515 [Quercus suber]	NA	0.472163	0.483173	0.566735	3.78552	2.02599	3.90803	1.33005	2.13625	1.55726	1.34206	0.969243	2.44529	75	77	88	599	301	602	217	324	229	194	154	371	yes
111991544	NW_019819327.1	101248	104415	-	LOC111991544	XM_024023324.1;XM_024023325.1	GO:0004805(trehalose-phosphatase activity);GO:0005634(nucleus);GO:0005730(nucleolus);GO:0005737(cytoplasm);GO:0005992(trehalose biosynthetic process);GO:0046686(response to cadmium ion);GO:0046686(response to cadmium ion)	00500(Starch and sucrose metabolism);00500(Starch and sucrose metabolism)	K01087	EC:3.1.3.12	probable trehalose-phosphate phosphatase J isoform X1 [Quercus suber];probable trehalose-phosphate phosphatase J isoform X2 [Quercus suber]	NA	9.55084	4.32368	32.503	5.64524	4.64223	7.94544	1.96797	1.24192	1.18894	2.71632	3.06963	3.3288	1090	499	3655	649	500	889	233	137	127	286	354	367	yes
111991549	NW_019806765.1	260126	268209	-	LOC111991549	XM_024023330.1	GO:0000139(Golgi membrane);GO:0005338(nucleotide-sugar transmembrane transporter activity);GO:0005794(Golgi apparatus);GO:0005886(plasma membrane);GO:0008643(carbohydrate transport);GO:0015297(antiporter activity);GO:0015780(nucleotide-sugar transmembrane transport);GO:0016020(membrane);GO:0016021(integral component of membrane);GO:0022857(transmembrane transporter activity);GO:0090480(purine nuc…	NA	NA	NA	UDP-rhamnose/UDP-galactose transporter 4-like [Quercus suber]	NA	28.4172	22.9147	32.5293	12.3992	13.1107	12.2961	15.3868	12.0164	12.4475	12.2572	11.157	16.5495	3414	2786	3854	1502	1488	1450	1917	1393	1397	1357	1352	1919	yes
111991580	NW_019819328.1	199578	211684	+	LOC111991580	XM_024023359.1;XM_024023358.1	GO:0016020(membrane);GO:0016709(oxidoreductase activity, acting on paired donors, with incorporation or reduction of molecular oxygen, NAD(P)H as one donor, and incorporation of one atom of oxygen);GO:0044550(secondary metabolite biosynthetic process);GO:0044550(secondary metabolite biosynthetic process)	NA	NA	NA	cytochrome P450 76M5-like isoform X2 [Quercus suber];geraniol 8-hydroxylase-like isoform X1 [Quercus suber]	NA	2.87207	2.6845	2.27942	0.400973	0.590332	0.379944	0.919816	1.09812	1.48174	1.19472	0.342345	1.67755	574	543	449	81	113	75	191	212	277	221	69	324	yes
111991581	NW_019819329.1	503866	507879	+	LOC111991581	XM_024023360.1	GO:0005515(protein binding);GO:0005634(nucleus);GO:0005737(cytoplasm);GO:0005773(vacuole);GO:0005774(vacuolar membrane);GO:0005794(Golgi apparatus);GO:0005829(cytosol);GO:0005886(plasma membrane);GO:0005975(carbohydrate metabolic process);GO:0006099(tricarboxylic acid cycle);GO:0006107(oxaloacetate metabolic process);GO:0006108(malate metabolic process);GO:0006734(NADH metabolic process);GO:00095…	00020(Citrate cycle (TCA cycle));00620(Pyruvate metabolism);00630(Glyoxylate and dicarboxylate metabolism);00710(Carbon fixation in photosynthetic organisms);00270(Cysteine and methionine metabolism)	K00025	EC:1.1.1.37	malate dehydrogenase [Quercus suber]	NA	505.915	591.136	723.729	192.095	234.26	160.045	335.948	270.2	282.495	278.958	218.721	251.687	54639	64620	77095	20920	23891	16964	37623	28162	28495	27755	23815	26236	yes
111991582	NW_019819329.1	139715	144749	-	LOC111991582	XM_024023362.1;XM_024023363.1	GO:0005768(endosome);GO:0005774(vacuolar membrane);GO:0005802(trans-Golgi network);GO:0008757(S-adenosylmethionine-dependent methyltransferase activity);GO:0032259(methylation);GO:0032259(methylation)	NA	NA	NA	probable methyltransferase PMT3 [Quercus suber]	NA	170.097	94.3658	170.054	62.9635	72.249	58.9428	63.7397	51.7825	65.2196	72.1933	69.7693	63.1004	31115	17473	30683	11614	12480	10582	12092	9142	11143	12166	12867	11141	yes
111991587	NW_019806765.1	26910	28531	+	LOC111991587	XM_024023370.1	GO:0004364(glutathione transferase activity);GO:0005737(cytoplasm);GO:0006749(glutathione metabolic process);GO:0009407(toxin catabolic process)	00480(Glutathione metabolism)	K00799	EC:2.5.1.18	probable glutathione S-transferase parC [Quercus suber]	NA	20.9106	23.4876	15.9836	305.656	241.457	160.633	210.49	237.433	246.355	227.88	258.645	170.335	1706	1939	1286	25136	18595	12857	17801	18687	18764	17121	21265	13408	yes
111991590	NW_019819329.1	535728	537975	-	LOC111991590	XM_024023374.1	GO:0000981(RNA polymerase II transcription factor activity, sequence-specific DNA binding);GO:0001135(transcription factor activity, RNA polymerase II transcription factor recruiting);GO:0003677(DNA binding);GO:0003700(DNA binding transcription factor activity);GO:0005634(nucleus);GO:0006351(transcription, DNA-templated);GO:0006355(regulation of transcription, DNA-templated);GO:0006357(regulation…	NA	NA	NA	transcription factor MYB14-like [Quercus suber]	NA	0.0001	0.123528	0.107014	2.49807	3.58355	6.76206	1.54342	1.03158	1.70246	0.722701	2.42891	3.22952	0	14	12	264	355	695	168	105	167	70	257	327	yes
111991593	NW_019819329.1	453177	454754	-	LOC111991593	XM_024023377.1	GO:0004364(glutathione transferase activity);GO:0005737(cytoplasm);GO:0006749(glutathione metabolic process);GO:0009407(toxin catabolic process)	00480(Glutathione metabolism)	K00799	EC:2.5.1.18	glutathione transferase GST 23-like [Quercus suber]	NA	4.35264	2.06583	3.38844	14.7057	9.64871	6.44016	15.8209	7.84114	8.32165	7.13618	7.54064	10.5555	310	149	238	1055	649	450	1168	539	553	468	541	725	yes
111991598	NW_019819329.1	476199	482992	-	LOC111991598	XM_024023383.1	GO:0000386(second spliceosomal transesterification activity);GO:0005681(spliceosomal complex)	03040(Spliceosome)	K12819	NA	LOW QUALITY PROTEIN: pre-mRNA-splicing factor SLU7-like [Quercus suber]	NA	1.75885	2.30676	1.93586	6.26074	7.24332	5.80814	4.61645	6.45499	7.22188	5.58467	5.74734	4.67787	373	496	405	1339	1451	1209	1015	1321	1430	1091	1229	958	yes
111991599	NW_019819329.1	475092	476099	+	LOC111991599	XM_024023384.1	GO:0003674(molecular_function);GO:0005634(nucleus);GO:0008150(biological_process)	NA	NA	NA	uncharacterized protein LOC111991599 [Quercus suber]	NA	0.338448	0.768123	0.60388	2.84873	2.98881	1.66402	2.76965	3.37398	2.96564	3.84751	2.35425	2.86532	25	56	43	207	203	118	207	234	200	255	171	199	yes
111991619	NW_019819340.1	94576	95379	+	LOC111991619	XM_024023410.1	GO:0003674(molecular_function);GO:0006952(defense response);GO:0016020(membrane)	NA	NA	NA	BON1-associated protein 2-like [Quercus suber]	NA	2.09068	0.388885	0.591059	12.3602	16.4183	33.262	3.78289	4.32335	7.97899	4.80369	7.57526	11.2728	120	23	34	715	889	1871	225	240	428	254	438	624	yes
111991636	NW_019819344.1	32613	38395	+	LOC111991636	XM_024023427.1;XM_024023428.1	GO:0003674(molecular_function);GO:0005737(cytoplasm);GO:0005819(spindle);GO:0005819(spindle)	NA	NA	NA	AUGMIN subunit 1-like [Quercus suber]	NA	9.37365	7.17828	9.4554	1.48447	1.66368	1.12905	1.85889	1.20164	2.45742	1.62897	1.62068	3.18238	860	667	856	138	145	102	177	107	211	138	150	282	yes
111991670	NW_019819357.1	31227	33216	-	LOC111991670	XM_024023466.1	GO:0003677(DNA binding);GO:0003700(DNA binding transcription factor activity);GO:0005515(protein binding);GO:0005634(nucleus);GO:0005737(cytoplasm);GO:0006351(transcription, DNA-templated);GO:0006355(regulation of transcription, DNA-templated);GO:0009736(cytokinin-activated signaling pathway);GO:0009873(ethylene-activated signaling pathway);GO:0042802(identical protein binding);GO:0043565(sequenc…	04626(Plant-pathogen interaction)	K13434	NA	ethylene-responsive transcription factor CRF2-like [Quercus suber]	NA	8.19646	3.31479	5.61427	0.930975	1.25414	0.836466	2.17634	2.28929	2.311	1.82911	0.898831	1.78774	1163	476	786	134	168	117	321	314	307	240	129	245	yes
111991733	NW_019819373.1	304075	304577	-	LOC111991733	XM_024023530.1	GO:0003674(molecular_function);GO:0005829(cytosol);GO:0008150(biological_process)	NA	NA	NA	uncharacterized protein LOC111991733 [Quercus suber]	NA	364.723	804.374	626.606	27.0595	37.3834	13.9718	33.8889	40.0234	81.428	32.0193	19.8452	42.5165	13079	29194	22162	979	1266	492	1261	1385	2727	1058	718	1472	yes
111991752	NW_019819375.1	312527	322319	-	LOC111991752	XM_024023554.1;XM_024023553.1;XM_024023552.1;XM_024023555.1	GO:0003674(molecular_function);GO:0005634(nucleus);GO:0006351(transcription, DNA-templated);GO:0006355(regulation of transcription, DNA-templated);GO:0048511(rhythmic process);GO:0048511(rhythmic process)	NA	NA	NA	protein LNK2 isoform X1 [Quercus suber];protein LNK2 isoform X2 [Quercus suber]	NA	11.8021	13.1667	14.1025	3.85372	3.03543	3.10834	2.87982	2.49881	3.52456	3.18323	3.38648	2.96409	2426	2738	2860	799	590	628	614	497	677	603	702	589	yes
111991762	NW_019819375.1	293065	298808	-	LOC111991762	XM_024023564.1	GO:0003674(molecular_function);GO:0005739(mitochondrion);GO:0016567(protein ubiquitination)	NA	NA	NA	F-box protein SKIP5, partial [Quercus suber]	NA	16.1396	18.5034	15.9094	50.7883	38.3851	42.9914	37.2766	39.2249	39.5146	43.7126	41.6902	36.583	1211	1405	1177	3841	2719	3165	2899	2839	2768	3020	3152	2648	yes
111991808	NW_019819390.1	578478	580440	-	LOC111991808	XM_024023624.1	GO:0000981(RNA polymerase II transcription factor activity, sequence-specific DNA binding);GO:0001135(transcription factor activity, RNA polymerase II transcription factor recruiting);GO:0003677(DNA binding);GO:0003700(DNA binding transcription factor activity);GO:0005515(protein binding);GO:0005634(nucleus);GO:0006351(transcription, DNA-templated);GO:0006357(regulation of transcription by RNA po…	NA	NA	NA	transcription repressor MYB4-like [Quercus suber]	NA	2.18387	2.40721	2.4143	8.26424	7.02542	8.43146	7.68282	9.79205	7.42844	8.38114	10.7154	10.0356	198	221	216	754	601	749	721	855	628	699	978	877	yes
111991811	NW_019819391.1	526104	536501	-	LOC111991811	XM_024023625.1	GO:0051213(dioxygenase activity)	00940(Phenylpropanoid biosynthesis)	K06892	EC:1.14.11.-	protein DMR6-LIKE OXYGENASE 2-like [Quercus suber]	NA	1.13572	3.18447	2.92862	1.11142	0.516765	0.758942	0.184754	0.644763	1.36593	0.06848	0.642021	0.68573	103	293	262	102	45	68	18	57	116	6	59	61	yes
111991829	NW_019819391.1	579622	582383	-	LOC111991829	XM_024023638.1	GO:0051213(dioxygenase activity)	00940(Phenylpropanoid biosynthesis)	K06892	EC:1.14.11.-	protein DMR6-LIKE OXYGENASE 2-like [Quercus suber]	NA	1.60655	2.15957	3.48479	0.269237	0.349351	0.074718	0.339084	0.664261	0.598992	0.0001	0.194072	0.0001	121	165	259	21	25	6	27	49	43	0	15	0	yes
111991834	NW_019819391.1	555045	559120	-	LOC111991834	XM_024023643.1	GO:0051213(dioxygenase activity)	00940(Phenylpropanoid biosynthesis)	K06892	EC:1.14.11.-	protein DMR6-LIKE OXYGENASE 2-like [Quercus suber]	NA	8.33039	9.61174	13.4962	1.46258	1.97981	1.44058	2.08261	2.05133	2.20335	0.461142	0.49893	2.39531	754	880	1204	134	169	128	196	179	187	39	46	209	yes
111991836	NW_019819391.1	608792	611964	-	LOC111991836	XM_024023644.1	GO:0051213(dioxygenase activity)	00940(Phenylpropanoid biosynthesis)	K06892	EC:1.14.11.-	protein DMR6-LIKE OXYGENASE 2-like [Quercus suber]	NA	8.17109	8.40906	15.3591	3.28264	3.37887	5.75892	4.27419	4.02691	1.93617	2.67249	1.08287	1.86687	871	907	1614	353	340	602	473	414	193	263	117	192	yes
111991837	NW_019819391.1	305942	348638	+	LOC111991837	XM_024023646.1;XM_024023645.1	GO:0003677(DNA binding);GO:0004402(histone acetyltransferase activity);GO:0005634(nucleus);GO:0005669(transcription factor TFIID complex);GO:0009294(DNA mediated transformation);GO:0017025(TBP-class protein binding);GO:0043565(sequence-specific DNA binding);GO:0045944(positive regulation of transcription by RNA polymerase II);GO:0045944(positive regulation of transcription by RNA polymerase II)	03022(Basal transcription factors);03022(Basal transcription factors)	K03125	NA	transcription initiation factor TFIID subunit 1 isoform X2 [Quercus suber];transcription initiation factor TFIID subunit 1 isoform X1 [Quercus suber]	NA	17.4735	16.384	17.2898	37.2342	41.4237	38.8548	45.2265	46.0361	42.5209	50.4018	42.2594	41.6657	7650	7261	7467	16437	17125	16694	20531	19450	17386	20327	18651	17606	yes
111991843	NW_019819391.1	102941	114906	-	LOC111991843	XR_002880781.1;XM_024023654.1;XR_002880782.1	GO:0005524(ATP binding);GO:0005634(nucleus);GO:0006952(defense response);GO:0043130(ubiquitin binding);GO:0043531(ADP binding);GO:0043531(ADP binding)	04075(Plant hormone signal transduction);04075(Plant hormone signal transduction)	K13415	EC:2.7.10.1;EC:2.7.11.1	probable disease resistance protein At5g66900 [Quercus suber]	NA	1.45259	0.922378	1.11451	2.98298	2.71734	2.92986	2.18211	3.07441	1.88572	2.45212	2.59442	2.80212	467	300	353	966	824	923	727	953	566	726	840	869	yes
111991850	NW_019819391.1	277853	279270	+	LOC111991850	XR_002880783.1;XR_002880784.1	NA	NA	NA	NA		NA	0.279543	1.31496	0.192506	1.91794	1.43497	2.75754	2.762	2.04882	3.39667	3.27367	1.89495	3.73279	20	95	14	138	97	193	204	142	226	215	136	257	yes
111991862	NW_019819392.1	95975	97510	-	LOC111991862	XM_024023672.1	GO:0005634(nucleus)	NA	NA	NA	probable carboxylesterase 1 [Quercus suber]	NA	6.25917	8.74792	9.15234	2.77276	2.86383	3.01213	2.38747	2.87573	2.17893	2.5203	2.07245	3.01308	686	970	989	307	297	324	272	304	223	255	229	319	yes
111991888	NW_019819394.1	220277	221957	-	LOC111991888	XM_024023704.1	GO:0004674(protein serine/threonine kinase activity);GO:0005886(plasma membrane);GO:0006468(protein phosphorylation);GO:0006952(defense response);GO:0009506(plasmodesma)	NA	NA	NA	G-type lectin S-receptor-like serine/threonine-protein kinase SD1-1 [Quercus suber]	NA	2.50008	6.81855	3.43019	1.64262	1.65527	2.08306	0.617274	1.4178	2.29848	1.92632	1.22355	1.59829	208	574	281	138	130	170	54	114	179	148	103	129	yes
111991889	NW_019819394.1	232147	233496	-	LOC111991889	XM_024023705.1	GO:0004674(protein serine/threonine kinase activity);GO:0005886(plasma membrane);GO:0006468(protein phosphorylation);GO:0006952(defense response);GO:0009506(plasmodesma)	NA	NA	NA	G-type lectin S-receptor-like serine/threonine-protein kinase At4g27290 [Quercus suber]	NA	3.72425	3.45949	3.5275	0.880031	1.61793	1.76618	1.50517	2.02172	1.55292	1.32764	1.40367	1.56707	359	337	335	86	148	167	151	188	140	118	137	146	yes
111991893	NW_019819394.1	257744	269172	-	LOC111991893	XM_024023708.1	GO:0004674(protein serine/threonine kinase activity);GO:0005886(plasma membrane);GO:0006468(protein phosphorylation);GO:0006952(defense response);GO:0009506(plasmodesma)	NA	NA	NA	G-type lectin S-receptor-like serine/threonine-protein kinase At4g27290 [Quercus suber]	NA	3.2416	2.3662	2.19962	1.375	1.37372	1.01531	0.69688	0.32782	2.27895	1.12534	0.844546	1.69493	473	349	317	203	190	146	106	47	311	152	125	239	yes
111991896	NW_019819394.1	365103	370558	+	LOC111991896	XM_024023709.1	GO:0005886(plasma membrane);GO:0006857(oligopeptide transport);GO:0016021(integral component of membrane);GO:0022857(transmembrane transporter activity);GO:0055085(transmembrane transport)	NA	NA	NA	probable metal-nicotianamine transporter YSL7 [Quercus suber]	NA	56.6595	54.2286	57.2926	20.8124	24.3442	16.672	23.7132	24.6712	15.8927	33.9112	19.8724	28.7516	9185	8898	9161	3403	3727	2653	3987	3860	2407	5065	3248	4499	yes
111991906	NW_019819394.1	38640	44075	+	LOC111991906	XM_024023720.1	GO:0005515(protein binding);GO:0005634(nucleus);GO:0006260(DNA replication);GO:0006270(DNA replication initiation);GO:0007049(cell cycle);GO:0051301(cell division);GO:0051726(regulation of cell cycle)	NA	NA	NA	cell division control protein 6 homolog B-like [Quercus suber]	NA	3.86547	2.27169	2.86922	0.991305	1.0137	0.817817	1.75683	0.840698	1.43103	1.04236	0.744036	1.38865	505	301	370	131	125	105	238	106	175	126	98	175	yes
111991931	NW_019819397.1	386872	388002	-	LOC111991931	XM_024023738.1	GO:0016787(hydrolase activity)	NA	NA	NA	uncharacterized protein LOC111991931 [Quercus suber]	NA	5.26764	7.06448	8.66746	3.12835	3.71859	2.89483	3.62228	2.18023	3.19451	3.71343	2.32066	3.20464	425	577	690	255	284	230	303	170	241	276	189	250	yes
111992008	NW_019819453.1	14778	15884	-	LOC111992008	XM_024023814.1	GO:0007275(multicellular organism development);GO:0009507(chloroplast);GO:0016020(membrane);GO:0016021(integral component of membrane);GO:0046872(metal ion binding);GO:0055114(oxidation-reduction process)	NA	NA	NA	auxin-induced in root cultures protein 12-like [Quercus suber]	NA	364.632	208.325	427.633	95.0897	160.636	137.718	61.6211	53.5151	165.071	62.8651	101.987	210.763	28775	16640	33286	7567	11971	10666	5043	4076	12167	4571	8114	16053	yes
111992036	NW_019806766.1	119068	128359	-	LOC111992036	XM_024023841.1	GO:0007275(multicellular organism development);GO:0009687(abscisic acid metabolic process);GO:0010268(brassinosteroid homeostasis);GO:0016125(sterol metabolic process);GO:0016132(brassinosteroid biosynthetic process);GO:0016709(oxidoreductase activity, acting on paired donors, with incorporation or reduction of molecular oxygen, NAD(P)H as one donor, and incorporation of one atom of oxygen)	00906(Carotenoid biosynthesis)	K09843	EC:1.14.13.93	abscisic acid 8'-hydroxylase 2-like [Quercus suber]	NA	96.7102	112.209	63.4324	29.7031	21.7681	26.0624	13.6596	12.7946	22.1429	10.8245	12.4109	14.7781	12410	14574	8029	3844	2638	3282	1818	1585	2654	1280	1606	1831	yes
111992071	NW_019819669.1	654017	662291	-	LOC111992071	XM_024023871.1;XM_024023870.1	GO:0003677(DNA binding);GO:0005634(nucleus);GO:0005737(cytoplasm);GO:0005886(plasma membrane);GO:0006970(response to osmotic stress);GO:0009738(abscisic acid-activated signaling pathway);GO:0009738(abscisic acid-activated signaling pathway)	NA	NA	NA	glycine-rich domain-containing protein 1 [Quercus suber]	NA	23.8673	22.2506	24.1855	52.2237	60.0053	47.6319	51.9191	52.0374	50.2647	68.1217	60.7402	49.2845	5279	4981	5276	11646	12530	10337	11906	11106	10382	13878	13542	10520	yes
111992119	NW_019819669.1	83953	85294	-	LOC111992119	XM_024023936.1	GO:0003674(molecular_function);GO:0005634(nucleus);GO:0008150(biological_process)	NA	NA	NA	uncharacterized protein LOC111992119 [Quercus suber]	NA	12.1558	12.079	6.36901	2.84833	3.47224	1.59391	1.70289	2.3414	2.45682	1.98218	2.44939	1.78472	1072	1078	554	254	289	138	156	200	203	161	218	152	yes
111992122	NW_019805538.1	74	1086	+	LOC111992122	XM_024027105.1	GO:0000166(nucleotide binding);GO:0005634(nucleus);GO:0005739(mitochondrion);GO:0005834(heterotrimeric G-protein complex);GO:0006281(DNA repair);GO:0010224(response to UV-B);GO:0080008(Cul4-RING E3 ubiquitin ligase complex)	04120(Ubiquitin mediated proteolysis);03420(Nucleotide excision repair)	K10570	NA	DNA excision repair protein ERCC-8-like, partial [Quercus suber]	NA	4.08489	4.74888	5.15455	13.0001	12.2239	11.8129	10.4346	9.56731	8.66749	11.2062	13.3891	11.0706	263	309	327	842	741	744	695	593	520	663	867	686	yes
111992130	NW_019819670.1	141298	146291	-	LOC111992130	XM_024023952.1;XM_024023951.1	GO:0000166(nucleotide binding);GO:0005515(protein binding);GO:0005524(ATP binding);GO:0005886(plasma membrane);GO:0006952(defense response);GO:0007165(signal transduction);GO:0009626(plant-type hypersensitive response);GO:0012505(endomembrane system);GO:0019897(extrinsic component of plasma membrane);GO:0043531(ADP binding);GO:0043531(ADP binding)	04626(Plant-pathogen interaction);04626(Plant-pathogen interaction)	K13457	NA	disease resistance protein RPM1-like [Quercus suber]	NA	3.94739	4.85373	3.99641	8.85441	7.79691	9.19649	8.62528	9.9664	8.23541	8.93433	9.57715	8.675	1036	1290	1035	2344	1933	2368	2347	2524	2019	2160	2534	2198	yes
111992132	NW_019819670.1	239421	240721	+	LOC111992132	XM_024023954.1	GO:0003674(molecular_function);GO:0008150(biological_process);GO:0016021(integral component of membrane)	NA	NA	NA	uncharacterized protein At1g08160-like [Quercus suber]	NA	0.561256	0.208438	0.187443	1.35646	1.09109	1.44572	1.50197	0.766301	0.929133	0.707564	0.764001	1.24168	53	20	18	127	96	132	145	69	81	61	72	112	yes
111992140	NW_019819670.1	232419	234881	-	LOC111992140	XM_024023967.1	GO:0000166(nucleotide binding);GO:0005515(protein binding);GO:0005524(ATP binding);GO:0005886(plasma membrane);GO:0006952(defense response);GO:0007165(signal transduction);GO:0009626(plant-type hypersensitive response);GO:0012505(endomembrane system);GO:0019897(extrinsic component of plasma membrane);GO:0043531(ADP binding)	04626(Plant-pathogen interaction)	K13457	NA	disease resistance protein RPM1-like [Quercus suber]	NA	0.174659	0.04329	0.151519	1.81375	1.19934	2.98296	0.35452	0.913809	0.52713	0.850948	1.54313	2.12846	31	8	27	322	199	515	65	155	87	138	274	361	yes
111992157	NW_019819670.1	5178	6292	+	LOC111992157	XM_024023987.1	GO:0005509(calcium ion binding)	04626(Plant-pathogen interaction)	K13448	NA	calcium-binding allergen Bet v 3-like [Quercus suber]	NA	0.88872	0.300635	1.55717	4.92363	4.91652	17.542	3.22568	4.5892	3.483	1.69781	3.58094	12.3049	71	25	123	395	370	1369	266	353	259	125	287	944	yes
111992159	NW_019819670.1	14341	16721	+	LOC111992159	XM_024023989.1	NA	NA	NA	NA	uncharacterized protein LOC111992159 [Quercus suber]	NA	1.81652	2.07906	1.17246	7.14749	8.61363	11.9778	5.02086	7.43528	3.50569	5.24575	7.48765	8.72381	200	232	128	793	895	1293	573	789	360	532	830	926	yes
111992187	NW_019806766.1	437020	438769	-	LOC111992187	XM_024024025.1	GO:0009813(flavonoid biosynthetic process);GO:0043231(intracellular membrane-bounded organelle);GO:0052696(flavonoid glucuronidation);GO:0080043(quercetin 3-O-glucosyltransferase activity);GO:0080044(quercetin 7-O-glucosyltransferase activity)	00906(Carotenoid biosynthesis)	K14595	EC:2.4.1.263	abscisate beta-glucosyltransferase-like [Quercus suber]	NA	3.30115	3.61786	4.78658	20.7436	15.1943	23.3638	14.372	22.8782	14.8757	35.5253	15.0146	11.9057	412	457	589	2610	1790	2861	1860	2755	1734	4083	1889	1434	yes
111992229	NW_019819675.1	374754	379143	+	LOC111992229	XM_024024094.1;XM_024024093.1	GO:0004674(protein serine/threonine kinase activity);GO:0005886(plasma membrane);GO:0006468(protein phosphorylation);GO:0006952(defense response);GO:0009506(plasmodesma);GO:0009506(plasmodesma)	NA	NA	NA	receptor-like serine/threonine-protein kinase SD1-8 isoform X1 [Quercus suber]	NA	0.109628	0.094424	0.163469	0.585486	0.739726	2.96941	0.234449	0.52207	0.504288	1.04579	0.120335	0.499599	21	18	30	111	130	540	46	94	88	179	23	90	yes
111992251	NW_019819675.1	510817	515669	-	LOC111992251	XM_024024113.1	GO:0004674(protein serine/threonine kinase activity);GO:0005886(plasma membrane);GO:0006468(protein phosphorylation);GO:0006952(defense response);GO:0009506(plasmodesma)	NA	NA	NA	G-type lectin S-receptor-like serine/threonine-protein kinase At4g27290 [Quercus suber]	NA	0.181433	0.1229	0.213032	0.795834	0.365233	0.787641	0.700018	0.777756	0.79583	0.740347	0.849593	1.53908	34	24	39	149	64	144	135	140	138	127	159	276	yes
111992294	NW_019819677.1	155466	164153	+	LOC111992294	XM_024024165.1;XM_024024164.1;XR_002880825.1;XR_002880826.1;XR_002880827.1	GO:0000156(phosphorelay response regulator activity);GO:0000160(phosphorelay signal transduction system);GO:0003677(DNA binding);GO:0003700(DNA binding transcription factor activity);GO:0005515(protein binding);GO:0005634(nucleus);GO:0006351(transcription, DNA-templated);GO:0006355(regulation of transcription, DNA-templated);GO:0007623(circadian rhythm);GO:0007623(circadian rhythm)	04075(Plant hormone signal transduction);04075(Plant hormone signal transduction)	K14491	NA	two-component response regulator-like APRR2 [Quercus suber]	NA	2.33083	2.8273	2.80409	12.5323	12.6966	10.5812	11.9695	10.2093	9.62251	10.3225	11.0856	10.7496	482	591	571	2606	2472	2142	2560	2032	1854	1962	2305	2140	yes
111992386	NW_019819694.1	411389	413295	+	LOC111992386	XM_024024255.1	GO:0003674(molecular_function);GO:0005739(mitochondrion);GO:0008150(biological_process);GO:0009451(RNA modification)	NA	NA	NA	pentatricopeptide repeat-containing protein At3g28660-like [Quercus suber]	NA	0.889383	0.565706	0.843737	1.16992	2.06852	1.99	1.75814	1.64759	1.74936	1.86741	1.89234	1.21233	121	78	114	161	266	266	248	217	223	234	260	160	yes
111992503	NW_019819696.1	36168	42034	-	LOC111992503	XM_024024366.1	GO:0008422(beta-glucosidase activity);GO:0009651(response to salt stress);GO:0009725(response to hormone);GO:0019762(glucosinolate catabolic process)	00500(Starch and sucrose metabolism);00460(Cyanoamino acid metabolism);00940(Phenylpropanoid biosynthesis)	K01188	EC:3.2.1.21	beta-glucosidase 13-like [Quercus suber]	NA	49.6623	85.0364	92.3752	0.698478	4.40833	1.96263	5.21581	2.81387	4.84876	0.66828	0.45457	2.38739	7184	12450	13179	102	603	279	783	393	656	90	67	334	yes
111992526	NW_019819696.1	349034	353236	-	LOC111992526	XM_024024398.1	GO:0003333(amino acid transmembrane transport);GO:0005886(plasma membrane);GO:0015171(amino acid transmembrane transporter activity)	NA	NA	NA	lysine histidine transporter 1-like [Quercus suber]	NA	1.55736	1.60756	1.76867	2.11409	3.4356	10.9518	5.13563	8.25707	2.13651	2.08732	2.16849	10.1792	199	207	222	272	413	1367	678	1014	254	245	279	1250	yes
111992530	NW_019819696.1	1032049	1034957	-	LOC111992530	XM_024024407.1;XM_024024406.1	GO:0000014(single-stranded DNA endodeoxyribonuclease activity);GO:0003676(nucleic acid binding);GO:0004519(endonuclease activity);GO:0005576(extracellular region);GO:0006308(DNA catabolic process);GO:0043765(T/G mismatch-specific endonuclease activity);GO:0046872(metal ion binding);GO:0090305(nucleic acid phosphodiester bond hydrolysis);GO:0090305(nucleic acid phosphodiester bond hydrolysis)	NA	NA	NA	endonuclease 2 [Quercus suber]	NA	0.40359	0.611192	1.22037	2.43529	3.92195	1.43576	3.61017	4.70448	4.48839	6.75307	2.3889	3.56961	36	55	106	215	324	124	328	397	367	544	211	302	yes
111992542	NW_019819696.1	5950	12847	-	LOC111992542	XM_024024420.1	GO:0008422(beta-glucosidase activity);GO:0009651(response to salt stress);GO:0009725(response to hormone);GO:0019762(glucosinolate catabolic process)	00500(Starch and sucrose metabolism);00460(Cyanoamino acid metabolism);00940(Phenylpropanoid biosynthesis)	K01188	EC:3.2.1.21	beta-glucosidase 13-like [Quercus suber]	NA	15.4867	31.0059	30.1496	0.309772	0.565445	0.495243	1.56594	1.27039	1.35061	0.108551	0.223797	1.00143	2231	4520	4283	45	77	70	234	177	182	15	33	140	yes
111992544	NW_019819696.1	1294630	1311035	-	LOC111992544	XM_024024423.1	GO:0002230(positive regulation of defense response to virus by host);GO:0002237(response to molecule of bacterial origin);GO:0003677(DNA binding);GO:0003700(DNA binding transcription factor activity);GO:0003713(transcription coactivator activity);GO:0005515(protein binding);GO:0005634(nucleus);GO:0006351(transcription, DNA-templated);GO:0006355(regulation of transcription, DNA-templated);GO:00072…	04626(Plant-pathogen interaction)	K13459	NA	disease resistance protein At4g27190-like [Quercus suber]	NA	0.539179	0.905054	0.868706	1.6815	1.98329	0.972793	2.69668	1.80257	2.68999	2.12316	1.83654	2.66269	107	181	169	334	369	189	551	343	495	386	365	507	yes
111992550	NW_019819696.1	1417240	1425091	+	LOC111992550	XM_024024430.1;XM_024024431.1;XM_024024432.1	GO:0008150(biological_process);GO:0016757(transferase activity, transferring glycosyl groups);GO:0016757(transferase activity, transferring glycosyl groups)	03013(RNA transport);03013(RNA transport)	K03252	NA	uncharacterized protein LOC111992550 isoform X1 [Quercus suber];uncharacterized protein LOC111992550 isoform X2 [Quercus suber]	NA	5.08354	3.36329	3.53724	16.0698	16.8044	18.222	13.9163	12.9618	13.4841	16.6557	17.3546	15.5175	640	428	439	2034	1992	2245	1813	1571	1581	1926	2196	1881	yes
111992581	NW_019819698.1	64882	68482	-	LOC111992581	XM_024024459.1	GO:0001046(core promoter sequence-specific DNA binding);GO:0001228(transcriptional activator activity, RNA polymerase II transcription regulatory region sequence-specific DNA binding);GO:0005634(nucleus);GO:0006366(transcription by RNA polymerase II)	NA	NA	NA	transcription factor bHLH113 [Quercus suber]	NA	0.568683	0.832497	0.505679	4.72346	2.25565	3.89412	4.1064	3.36201	3.91159	2.97682	2.32485	3.88333	60	89	53	499	223	400	446	340	383	287	246	392	yes
111992594	NW_019819698.1	452901	455795	-	LOC111992594	XM_024024468.1	GO:0006952(defense response);GO:0007165(signal transduction);GO:0016020(membrane);GO:0016021(integral component of membrane)	NA	NA	NA	receptor like protein 42-like [Quercus suber]	NA	0.143363	0.201066	0.299084	0.549476	0.628811	1.20519	0.545105	0.929985	0.38175	0.577954	0.763516	0.354478	30	43	61	115	123	245	117	186	74	110	159	71	yes
111992660	NW_019819700.1	1082346	1087862	+	LOC111992660	XM_024024522.1;XR_002880862.1	GO:0003674(molecular_function);GO:0005634(nucleus);GO:0008150(biological_process);GO:0008150(biological_process)	NA	NA	NA	uncharacterized protein LOC111992660 [Quercus suber]	NA	56.0452	61.3285	48.9967	32.1841	33.2257	6.04171	30.4229	12.0235	30.2544	26.436	24.3748	29.6192	14344	15887	12368	8306	8031	1519	8074	2970	7233	6233	6290	7317	yes
111992708	NW_019819700.1	1088848	1093946	-	LOC111992708	XM_024024567.1;XM_024024568.1	GO:0005198(structural molecule activity);GO:0009507(chloroplast);GO:0009534(chloroplast thylakoid);GO:0009535(chloroplast thylakoid membrane);GO:0009941(chloroplast envelope);GO:0016020(membrane);GO:0016020(membrane)	NA	NA	NA	probable plastid-lipid-associated protein 12, chloroplastic isoform X1 [Quercus suber];probable plastid-lipid-associated protein 12, chloroplastic isoform X2 [Quercus suber]	NA	3.35364	4.15532	2.21314	0.61043	0.66161	0.264101	0.458296	0.391511	0.447285	0.407159	0.184523	0.266068	399	500	260	74	75	31	57	45	50	45	23	31	yes
111992783	NW_019819702.1	19697	28429	+	LOC111992783	XM_024024643.1	GO:0001228(transcriptional activator activity, RNA polymerase II transcription regulatory region sequence-specific DNA binding);GO:0002237(response to molecule of bacterial origin);GO:0003677(DNA binding);GO:0003700(DNA binding transcription factor activity);GO:0005515(protein binding);GO:0005634(nucleus);GO:0006351(transcription, DNA-templated);GO:0006355(regulation of transcription, DNA-templat…	04075(Plant hormone signal transduction)	K14431	NA	transcription factor TGA9 [Quercus suber]	NA	13.2976	11.9245	11.2553	26.0051	22.8406	25.5217	26.3257	26.9441	24.6807	29.1869	28.7428	27.6447	2040	1851	1703	4021	3308	3841	4186	3988	3535	4123	4444	4092	yes
111992786	NW_019819702.1	295402	306819	+	LOC111992786	XM_024024648.1;XM_024024647.1	GO:0000166(nucleotide binding);GO:0005515(protein binding);GO:0005524(ATP binding);GO:0005622(intracellular);GO:0005886(plasma membrane);GO:0006952(defense response);GO:0008219(cell death);GO:0009626(plant-type hypersensitive response);GO:0009816(defense response to bacterium, incompatible interaction);GO:0038023(signaling receptor activity);GO:0042802(identical protein binding);GO:0043531(ADP bi…	04626(Plant-pathogen interaction);04626(Plant-pathogen interaction)	K13459	NA	disease resistance protein SUMM2-like [Quercus suber]	NA	0.409059	0.466052	0.273153	1.44315	3.70282	0.697358	1.78354	2.07714	1.58482	1.12728	0.686554	0.869894	92	106	61	327	785	154	416	451	333	234	157	189	yes
111992801	NW_019819703.1	442302	448613	-	LOC111992801	XM_024024663.1	GO:0005515(protein binding)	NA	NA	NA	TMV resistance protein N-like [Quercus suber]	NA	1.39114	3.2171	1.43895	5.01573	3.70573	4.40594	5.3131	6.65065	5.52986	5.3433	4.66699	5.99917	294	689	300	1069	740	914	1165	1357	1092	1041	995	1224	yes
111992807	NW_019819703.1	656485	673165	+	LOC111992807	XM_024024668.1	GO:0004367(glycerol-3-phosphate dehydrogenase [NAD+] activity);GO:0005975(carbohydrate metabolic process);GO:0006072(glycerol-3-phosphate metabolic process);GO:0006650(glycerophospholipid metabolic process);GO:0008654(phospholipid biosynthetic process);GO:0009331(glycerol-3-phosphate dehydrogenase complex);GO:0009507(chloroplast);GO:0042803(protein homodimerization activity);GO:0046167(glycerol-3…	00564(Glycerophospholipid metabolism)	K00006	EC:1.1.1.8	glycerol-3-phosphate dehydrogenase [NAD(+)] [Quercus suber]	NA	3.58707	5.19636	4.6362	1.1356	1.20526	1.77432	1.73113	1.81351	2.29951	1.05246	1.31015	1.40022	506	741	645	162	161	246	253	247	303	137	187	191	yes
111992860	NW_019819784.1	246422	255285	+	LOC111992860	XM_024024710.1	GO:0003674(molecular_function);GO:0005634(nucleus);GO:0005886(plasma membrane);GO:0008150(biological_process)	NA	NA	NA	erythroid differentiation-related factor 1-like [Quercus suber]	NA	2.40401	3.42543	2.7139	9.36891	8.08022	8.56616	11.0002	9.87666	8.18252	11.0447	12.1822	9.10228	279	402	310	1094	884	974	1321	1104	885	1178	1422	1018	yes
111992965	NW_019819786.1	130577	138612	-	LOC111992965	XM_024024813.1;XM_024024814.1	GO:0004672(protein kinase activity);GO:0004674(protein serine/threonine kinase activity);GO:0005524(ATP binding);GO:0005886(plasma membrane);GO:0006468(protein phosphorylation);GO:0009553(embryo sac development);GO:0010103(stomatal complex morphogenesis);GO:0016021(integral component of membrane);GO:0016301(kinase activity);GO:0048481(plant ovule development);GO:0048481(plant ovule development)	04016(MAPK signaling pathway - plant);04016(MAPK signaling pathway - plant)	K20718	EC:2.7.11.1	LRR receptor-like serine/threonine-protein kinase ERL1 isoform X1 [Quercus suber]	NA	0.682001	0.570238	0.821603	0.283648	0.219689	0.28929	0.096219	0.212433	0.399878	0.196269	0.199045	0.220076	178	150	210	75	54	74	26	54	98	47	53	56	yes
111992971	NW_019819786.1	264129	266408	+	LOC111992971	XM_024024821.1	GO:0003824(catalytic activity);GO:0005794(Golgi apparatus);GO:0008378(galactosyltransferase activity);GO:0009969(xyloglucan biosynthetic process);GO:0016020(membrane)	NA	NA	NA	xyloglucan galactosyltransferase XLT2-like [Quercus suber]	NA	51.1719	33.063	43.7182	8.79886	14.8565	11.6623	16.0203	13.0421	10.7922	9.3418	10.1192	13.6882	8318	5440	7009	1443	2281	1861	2701	2046	1639	1399	1659	2148	yes
111992972	NW_019819786.1	298710	300798	+	LOC111992972	XM_024024822.1	GO:0003824(catalytic activity);GO:0005794(Golgi apparatus);GO:0008378(galactosyltransferase activity);GO:0009969(xyloglucan biosynthetic process);GO:0016020(membrane)	NA	NA	NA	xyloglucan galactosyltransferase XLT2-like [Quercus suber]	NA	94.5284	71.6629	87.0678	10.1457	17.4942	12.3138	19.3354	14.308	19.5268	11.7745	13.1825	16.6984	14078	10802	12789	1524	2461	1800	2986	2057	2716	1616	1980	2401	yes
111993006	NW_019819789.1	53969	56471	+	LOC111993006	XM_024024854.1	GO:0005515(protein binding)	NA	NA	NA	serine/threonine-protein kinase RIPK-like [Quercus suber]	NA	0.984861	0.340879	0.49619	16.1446	10.0945	30.3968	2.33807	5.9714	6.40196	4.45478	3.19286	11.0956	122	43	61	2011	1177	3684	300	712	739	507	398	1323	yes
111993007	NW_019806767.1	216114	220519	+	LOC111993007	XM_024024858.1;XM_024024863.1;XM_024024869.1	GO:0046577(long-chain-alcohol oxidase activity);GO:0046577(long-chain-alcohol oxidase activity)	NA	NA	NA	long-chain-alcohol oxidase FAO4A-like isoform X1 [Quercus suber]	NA	1.10569	0.412228	0.676615	2.70659	2.92739	3.08677	2.11768	2.35267	2.92848	3.15797	3.47792	2.42959	206	78	124	506	511	560	406	420	506	538	649	434	yes
111993016	NW_019819789.1	86749	89592	-	LOC111993016	XM_024024862.1	GO:0016020(membrane);GO:0016709(oxidoreductase activity, acting on paired donors, with incorporation or reduction of molecular oxygen, NAD(P)H as one donor, and incorporation of one atom of oxygen);GO:0044550(secondary metabolite biosynthetic process)	00905(Brassinosteroid biosynthesis)	K20623	NA	flavonoid 3'-monooxygenase-like [Quercus suber]	NA	0.694357	0.111807	1.67488	0.097215	0.060719	0.061705	0.204291	0.0001	0.0001	0.0001	0.0001	0.047057	87	15	206	13	8	8	27	0	0	0	0	6	yes
111993152	NW_019806767.1	436768	439363	+	LOC111993152	XM_024025020.1	GO:0005515(protein binding);GO:0009507(chloroplast);GO:0010287(plastoglobule);GO:0016702(oxidoreductase activity, acting on single donors with incorporation of molecular oxygen, incorporation of two atoms of oxygen);GO:0046872(metal ion binding);GO:0055114(oxidation-reduction process)	00906(Carotenoid biosynthesis)	K09840	EC:1.13.11.51	probable carotenoid cleavage dioxygenase 4, chloroplastic [Quercus suber]	NA	3.22696	1.12494	1.40903	0.0001	0.0001	0.0001	0.042508	0.151553	0.312418	0.216858	0.0001	0.026396	470	166	203	0	0	0	7	22	43	30	0	4	yes
111993153	NW_019819860.1	7070	9249	+	LOC111993153	XM_024025018.1	GO:0004601(peroxidase activity);GO:0009505(plant-type cell wall);GO:0009664(plant-type cell wall organization)	00940(Phenylpropanoid biosynthesis)	K00430	EC:1.11.1.7	peroxidase 5-like [Quercus suber]	NA	0.037294	0.0001	0.575477	1.76549	2.1686	6.97707	6.09513	15.8078	2.76	0.085567	1.12438	6.11536	4	0	54	169	194	647	597	1440	244	8	107	558	yes
111993240	NW_019819945.1	1726	3471	-	LOC111993240	XM_024025093.1	GO:0000015(phosphopyruvate hydratase complex);GO:0000287(magnesium ion binding);GO:0003677(DNA binding);GO:0004634(phosphopyruvate hydratase activity);GO:0005507(copper ion binding);GO:0005634(nucleus);GO:0005737(cytoplasm);GO:0005739(mitochondrion);GO:0005740(mitochondrial envelope);GO:0005741(mitochondrial outer membrane);GO:0005829(cytosol);GO:0005886(plasma membrane);GO:0006096(glycolytic pro…	00010(Glycolysis / Gluconeogenesis);03018(RNA degradation)	K01689	EC:4.2.1.11	enolase-like [Quercus suber]	NA	103.983	111.846	141.875	544.537	341.898	289.591	413.021	497.047	436.378	434.008	520.326	329.109	5701	6206	7672	30101	17699	15580	23479	26296	22342	21919	28757	17413	yes
111993272	NW_019820002.1	779112	784698	+	LOC111993272	XM_024025121.1	GO:0005096(GTPase activator activity);GO:0005737(cytoplasm);GO:0005886(plasma membrane);GO:0007165(signal transduction);GO:0007275(multicellular organism development);GO:0009531(secondary cell wall);GO:0009664(plant-type cell wall organization)	NA	NA	NA	rho GTPase-activating protein 3 [Quercus suber]	NA	2.21196	1.92238	2.60731	5.21332	4.23712	4.75966	4.62124	5.0697	4.68262	8.08615	5.9982	6.99809	367	323	427	873	664	775	795	812	726	1236	1004	1121	yes
111993278	NW_019805637.1	956014	963952	+	LOC111993278	XM_024025151.1	GO:0001510(RNA methylation);GO:0005515(protein binding);GO:0005634(nucleus);GO:0005737(cytoplasm);GO:0005829(cytosol);GO:0006351(transcription, DNA-templated);GO:0006355(regulation of transcription, DNA-templated);GO:0008168(methyltransferase activity);GO:0009452(7-methylguanosine RNA capping);GO:0016740(transferase activity);GO:0032259(methylation);GO:0036261(7-methylguanosine cap hypermethylati…	03013(RNA transport)	K14292	EC:2.1.1.-	trimethylguanosine synthase-like [Quercus suber]	NA	14.5962	21.231	13.8815	2.37413	2.68091	2.33637	2.72934	3.39668	6.01459	2.67135	1.80583	2.84676	967	1424	907	159	168	152	188	218	373	163	121	182	yes
111993290	NW_019820002.1	937693	938635	-	LOC111993290	XR_002880944.1	NA	NA	NA	NA	Bone morphogenetic protein like [Actinidia chinensis var. chinensis]	NA	2.62458	3.13411	2.87076	25.4012	15.6781	22.2557	8.36743	8.56667	7.37933	10.0804	11.1897	7.77785	157	189	169	1523	881	1299	516	492	410	553	671	447	yes
111993337	NW_019820004.1	541208	542026	+	LOC111993337	XM_024025181.1	GO:0005509(calcium ion binding);GO:0005773(vacuole);GO:0005886(plasma membrane);GO:0008150(biological_process)	04626(Plant-pathogen interaction)	K13448	NA	probable calcium-binding protein CML27 [Quercus suber]	NA	128.124	153.672	131.763	53.0904	49.7129	61.8176	36.3789	38.4103	42.4981	39.6604	37.3807	52.9101	7481	9082	7588	3126	2741	3542	2203	2165	2318	2134	2201	2982	yes
111993341	NW_019820004.1	749944	756455	-	LOC111993341	XM_024025184.1	GO:0004553(hydrolase activity, hydrolyzing O-glycosyl compounds);GO:0030247(polysaccharide binding);GO:0046658(anchored component of plasma membrane)	00500(Starch and sucrose metabolism)	K19891	EC:3.2.1.39	glucan endo-1,3-beta-glucosidase 3-like [Quercus suber]	NA	8.7442	8.5391	7.1198	3.18291	3.47982	3.28885	4.70058	3.43126	3.26396	3.0936	3.60698	4.30791	1272	1257	1021	467	478	470	709	482	444	415	529	605	yes
111993345	NW_019820004.1	5541	7544	-	LOC111993345	XM_024025188.1	GO:0004842(ubiquitin-protein transferase activity);GO:0031463(Cul3-RING ubiquitin ligase complex)	NA	NA	NA	LOW QUALITY PROTEIN: F-box/kelch-repeat protein At3g27150-like [Quercus suber]	NA	7.30136	3.99958	4.2218	25.9864	23.8773	37.425	11.2153	15.0543	7.30447	9.69064	10.8269	19.8555	903	501	515	3238	2786	4538	1437	1795	843	1103	1349	2368	yes
111993358	NW_019820005.1	248638	249344	-	LOC111993358	XM_024025199.1	GO:0005515(protein binding);GO:0005737(cytoplasm);GO:0009408(response to heat);GO:0009644(response to high light intensity);GO:0010286(heat acclimation);GO:0042542(response to hydrogen peroxide)	04141(Protein processing in endoplasmic reticulum)	K13993	NA	18.2 kDa class I heat shock protein-like [Quercus suber]	NA	4.28466	2.54785	3.78079	27.0294	21.0562	7.0678	59.5178	20.3755	22.8036	10.3408	21.2318	3.66364	216	130	188	1374	1003	350	3111	992	1074	481	1079	179	yes
111993372	NW_019820005.1	304984	305757	-	LOC111993372	XM_024025211.1	GO:0005515(protein binding);GO:0005737(cytoplasm);GO:0009408(response to heat);GO:0009644(response to high light intensity);GO:0010286(heat acclimation);GO:0042542(response to hydrogen peroxide)	04141(Protein processing in endoplasmic reticulum)	K13993	NA	18.1 kDa class I heat shock protein-like [Quercus suber]	NA	36.3096	23.5747	53.524	90.6443	132.581	52.9929	194.258	174.662	160.64	111.907	111.764	55.2431	2004	1317	2913	5044	6908	2870	11115	9301	8279	5689	6217	2942	yes
111993385	NW_019820005.1	484555	486407	+	LOC111993385	XM_024025218.1	GO:0000398(mRNA splicing, via spliceosome);GO:0000932(P-body);GO:0003723(RNA binding);GO:0005688(U6 snRNP);GO:0005730(nucleolus);GO:0005732(small nucleolar ribonucleoprotein complex);GO:0030490(maturation of SSU-rRNA);GO:0046540(U4/U6 x U5 tri-snRNP complex)	03040(Spliceosome);03018(RNA degradation)	K12625	NA	sm-like protein LSM36B [Quercus suber]	NA	71.5903	68.378	65.6691	18.1064	32.9674	29.244	20.3529	29.564	36.2324	29.0526	26.928	31.3672	2547	2462	2305	650	1108	1021	751	1015	1204	953	966	1077	yes
111993400	NW_019820006.1	158223	166440	-	LOC111993400	XR_002880971.1	GO:0003333(amino acid transmembrane transport);GO:0005886(plasma membrane);GO:0015171(amino acid transmembrane transporter activity)	NA	NA	NA	probable amino acid permease 7 [Quercus suber]	NA	0.692272	1.63459	0.903424	1.90829	3.27798	2.35971	3.3253	2.76127	2.93821	3.39633	2.52794	3.00077	81	193	104	224	360	270	401	310	320	364	297	337	yes
111993412	NW_019820007.1	535494	576694	+	LOC111993412	XM_024025247.1;XM_024025248.1;XM_024025246.1	GO:0004175(endopeptidase activity);GO:0005634(nucleus);GO:0016926(protein desumoylation);GO:0016929(SUMO-specific protease activity);GO:0016929(SUMO-specific protease activity)	03008(Ribosome biogenesis in eukaryotes);03008(Ribosome biogenesis in eukaryotes)	K14572	NA	midasin isoform X2 [Quercus suber];midasin isoform X3 [Quercus suber];midasin isoform X1 [Quercus suber]	NA	9.93676	8.89354	8.30341	29.4251	28.8124	25.6819	17.7177	21.5646	20.7669	28.6582	24.159	23.0254	11790	10680	9718	35203	32279	29903	21798	24691	23011	31322	28896	26366	yes
111993417	NW_019820007.1	139891	142786	+	LOC111993417	XM_024025253.1	GO:0005515(protein binding)	NA	NA	NA	TMV resistance protein N-like [Quercus suber]	NA	5.24335	6.99978	4.4335	2.12453	2.15961	2.16868	1.93949	2.18482	2.31045	1.67287	2.78687	2.2895	932	1259	777	381	363	378	358	375	384	274	499	393	yes
111993418	NW_019820007.1	161797	169116	+	LOC111993418	XR_002880978.1;XR_002880976.1;XR_002880977.1;XR_002880979.1	GO:0003723(RNA binding);GO:0004525(ribonuclease III activity);GO:0005634(nucleus);GO:0005737(cytoplasm);GO:0016442(RISC complex);GO:0030422(production of siRNA involved in RNA interference);GO:0030422(production of siRNA involved in RNA interference)	03015(mRNA surveillance pathway);03015(mRNA surveillance pathway)	K14411	NA	uncharacterized protein LOC111993429 [Quercus suber]	NA	1.33518	2.51342	1.56902	0.650715	0.567438	0.153644	0.75007	0.184419	1.25058	0.353252	0.616227	0.271643	387	739	449	191	156	44	226	52	339	95	181	77	yes
111993558	NW_019806770.1	191958	193660	-	LOC111993558	XM_024025399.1	GO:0043161(proteasome-mediated ubiquitin-dependent protein catabolic process);GO:0061630(ubiquitin protein ligase activity)	NA	NA	NA	RING-H2 finger protein ATL54-like [Quercus suber]	NA	4.42067	2.74307	4.10154	9.38743	10.5353	11.6648	7.8108	9.04628	5.83434	7.35908	6.79612	11.7486	537	338	492	1150	1208	1390	984	1060	662	824	832	1377	yes
111993754	NW_019820021.1	120127	122488	+	LOC111993754	XM_024025583.1	GO:0003674(molecular_function);GO:0008150(biological_process);GO:0016021(integral component of membrane)	03018(RNA degradation)	K12600	NA	uncharacterized protein LOC111993754 [Quercus suber]	NA	250.258	422.699	326.236	38.1514	41.8901	27.0412	30.315	41.7988	48.7115	44.6043	36.7192	47.0347	22729	38857	29224	3494	3593	2411	2855	3664	4132	3732	3362	4123	yes
111993816	NW_019820024.1	185516	203713	-	LOC111993816	XM_024025640.1;XM_024025637.1;XM_024025639.1	GO:0004022(alcohol dehydrogenase (NAD) activity);GO:0005794(Golgi apparatus);GO:0005829(cytosol);GO:0005886(plasma membrane);GO:0009506(plasmodesma);GO:0050662(coenzyme binding);GO:0050662(coenzyme binding)	00941(Flavonoid biosynthesis);00940(Phenylpropanoid biosynthesis);00940(Phenylpropanoid biosynthesis)	K08695;K09753	EC:1.3.1.77;EC:1.2.1.44	tetraketide alpha-pyrone reductase 1-like isoform X3 [Quercus suber];cinnamoyl-CoA reductase 1-like isoform X1 [Quercus suber]	NA	10.4881	13.4234	10.5356	36.7657	27.0808	38.2033	28.4908	29.5564	23.3017	27.5219	22.9617	21.0529	1690	2190	1675	5973	4122	6041	4761	4596	3507	4086	3730	3275	yes
111993842	NW_019820024.1	412693	418596	-	LOC111993842	XR_002881013.1;XM_024025662.1	GO:0005515(protein binding);GO:0005524(ATP binding);GO:0005576(extracellular region);GO:0006952(defense response);GO:0043531(ADP binding);GO:0043531(ADP binding)	NA	NA	NA	putative disease resistance RPP13-like protein 1 [Quercus suber]	NA	2.40385	1.23339	0.678009	4.24903	3.97341	5.09998	2.36614	3.98273	3.06196	3.91842	3.9015	4.44028	854	444	238	1522	1333	1778	872	1366	1016	1283	1397	1522	yes
111993868	NW_019820025.1	306981	309623	-	LOC111993868	XM_024025691.1;XM_024025690.1	GO:0004842(ubiquitin-protein transferase activity);GO:0019005(SCF ubiquitin ligase complex);GO:0031146(SCF-dependent proteasomal ubiquitin-dependent protein catabolic process);GO:0031146(SCF-dependent proteasomal ubiquitin-dependent protein catabolic process)	NA	NA	NA	F-box only protein 13 [Quercus suber]	NA	0.31966	0.760417	0.37391	2.76685	2.73164	1.44486	3.25267	2.46543	1.83781	3.38695	3.66818	3.10859	42	100	48	360	334	183	435	307	222	403	478	387	yes
111993890	NW_019820026.1	32097	64289	-	LOC111993890	XM_024025719.1	GO:0003674(molecular_function);GO:0005575(cellular_component);GO:0008150(biological_process)	00280(Valine, leucine and isoleucine degradation)	K00020	EC:1.1.1.31	LOW QUALITY PROTEIN: uncharacterized protein LOC111993890 [Quercus suber]	NA	3.83893	3.4888	3.14379	10.7813	6.84116	10.8324	10.1109	7.98395	7.31715	9.12298	6.05264	10.5414	1224	1126	989	3465	2059	3389	3342	2456	2179	2679	1945	3243	yes
111993919	NW_019820029.1	182069	185504	-	LOC111993919	XM_024025756.1	GO:0005388(calcium-transporting ATPase activity);GO:0005887(integral component of plasma membrane);GO:0043231(intracellular membrane-bounded organelle)	NA	NA	NA	putative calcium-transporting ATPase 13, plasma membrane-type [Quercus suber]	NA	3.05353	1.01625	1.56066	6.0139	8.10472	12.0236	2.2751	4.66262	4.75725	5.07969	9.91867	10.6265	732	247	369	1453	1834	2828	566	1079	1065	1122	2396	2458	yes
111993925	NW_019820030.1	33152	37956	-	LOC111993925	XM_024025764.1	GO:0003677(DNA binding);GO:0003700(DNA binding transcription factor activity);GO:0005515(protein binding);GO:0005634(nucleus);GO:0005783(endoplasmic reticulum);GO:0006351(transcription, DNA-templated);GO:0006355(regulation of transcription, DNA-templated);GO:0007275(multicellular organism development);GO:0009626(plant-type hypersensitive response);GO:0009910(negative regulation of flower developm…	03013(RNA transport);03015(mRNA surveillance pathway);03018(RNA degradation)	K13126	NA	NAC domain-containing protein 60 [Quercus suber]	NA	76.2216	62.4178	44.1781	22.307	21.8112	23.1988	14.7926	16.8634	20.9532	15.9348	17.9344	21.2841	8629	7152	4933	2547	2332	2578	1737	1843	2216	1662	2047	2326	yes
111993929	NW_019820030.1	133479	138662	+	LOC111993929	XM_024025771.1	GO:0019500(cyanide catabolic process);GO:0047427(cyanoalanine nitrilase activity);GO:0047558(3-cyanoalanine hydratase activity);GO:0051410(detoxification of nitrogen compound)	00460(Cyanoamino acid metabolism)	K13035	EC:3.5.5.4;EC:4.2.1.65	bifunctional nitrilase/nitrile hydratase NIT4B [Quercus suber]	NA	24.421	30.6094	28.7303	80.8073	72.9142	67.9134	114.041	117.593	109.226	132.511	93.7925	127.46	2058	2611	2388	6866	5802	5616	9965	9563	8596	10287	7968	10366	yes
111993950	NW_019820031.1	115483	118503	+	LOC111993950	XM_024025793.1	GO:0003674(molecular_function);GO:0005739(mitochondrion);GO:0005774(vacuolar membrane);GO:0005886(plasma membrane);GO:0016021(integral component of membrane)	04144(Endocytosis)	K12189	NA	cold-regulated 413 plasma membrane protein 2-like [Quercus suber]	NA	485.923	505.029	565.34	65.0093	87.6167	67.9889	85.5213	90.8913	101.887	107.491	87.2955	96.2309	37342	39283	42852	5038	6358	5128	6815	6741	7313	7610	6764	7138	yes
111993955	NW_019820032.1	114616	118652	-	LOC111993955	XM_024025796.1	GO:0005783(endoplasmic reticulum);GO:0005788(endoplasmic reticulum lumen);GO:0006508(proteolysis);GO:0008237(metallopeptidase activity);GO:0009507(chloroplast);GO:0009850(auxin metabolic process);GO:0010178(IAA-amino acid conjugate hydrolase activity);GO:0010179(IAA-Ala conjugate hydrolase activity);GO:0046872(metal ion binding)	NA	NA	NA	IAA-amino acid hydrolase ILR1-like 1 [Quercus suber]	NA	0.469447	0.697968	0.500154	10.0569	7.35924	20.9465	1.77635	5.05205	1.67444	2.13086	1.84862	4.31419	50	75	52	1068	732	2163	194	514	165	207	197	439	yes
111993956	NW_019820032.1	21928	23542	+	LOC111993956	XM_024025797.1	GO:0009813(flavonoid biosynthetic process);GO:0043231(intracellular membrane-bounded organelle);GO:0052696(flavonoid glucuronidation);GO:0080043(quercetin 3-O-glucosyltransferase activity);GO:0080044(quercetin 7-O-glucosyltransferase activity)	NA	NA	NA	beta-D-glucosyl crocetin beta-1,6-glucosyltransferase-like [Quercus suber]	NA	0.0001	0.0001	0.032994	23.268	6.25524	23.3873	0.894268	0.59487	1.06841	1.43014	0.735678	1.66143	0	0	4	2702	681	2643	107	67	115	152	86	185	yes
111993973	NW_019820035.1	38331	39158	-	LOC111993973	XM_024025817.1	GO:0003674(molecular_function);GO:0007275(multicellular organism development);GO:0009733(response to auxin);GO:0009734(auxin-activated signaling pathway);GO:0040008(regulation of growth)	04075(Plant hormone signal transduction)	K14488	NA	auxin-responsive protein SAUR32-like [Quercus suber]	NA	5.38568	1.32856	6.79666	66.8397	65.1387	99.0166	8.66472	14.8913	19.9953	19.9762	22.4507	39.4175	318	80	396	3979	3631	5736	531	849	1103	1087	1336	2246	yes
111994028	NW_019820062.1	549	9939	-	LOC111994028	XM_024025881.1	GO:0005544(calcium-dependent phospholipid binding);GO:0005886(plasma membrane);GO:0006952(defense response);GO:0010186(positive regulation of cellular defense response);GO:0019725(cellular homeostasis);GO:0060548(negative regulation of cell death);GO:0090332(stomatal closure)	NA	NA	NA	protein BONZAI 3-like, partial [Quercus suber]	NA	1.04295	0.875589	0.311332	3.05789	2.16441	3.79742	2.28342	2.12128	2.15503	2.58954	3.66095	3.39639	89	76	27	263	174	317	202	175	172	203	314	279	yes
111994102	NW_019820066.1	141638	156810	+	LOC111994102	XM_024025960.1	GO:0003674(molecular_function);GO:0006351(transcription, DNA-templated);GO:0006355(regulation of transcription, DNA-templated);GO:0009698(phenylpropanoid metabolic process);GO:0016592(mediator complex);GO:2000762(regulation of phenylpropanoid metabolic process)	NA	NA	NA	mediator of RNA polymerase II transcription subunit 33A-like [Quercus suber]	NA	0.013965	0.013797	0.025053	0.371397	0.157687	0.434151	0.544363	0.42182	0.372724	0.356554	0.584631	0.309053	4	4	7	101	41	115	152	110	94	89	159	81	yes
111994105	NW_019820066.1	246780	247363	+	LOC111994105	XM_024025962.1	NA	NA	NA	NA	uncharacterized protein LOC111994105 [Quercus suber]	NA	3.76576	10.1659	4.83072	0.238641	0.567731	0.0001	0.0001	0.346265	1.87637	1.03455	0.903239	0.8665	85	231	107	6	12	0	0	8	40	22	21	19	yes
111994117	NW_019820067.1	112583	114955	-	LOC111994117	XM_024025975.1	GO:0005886(plasma membrane);GO:0006952(defense response);GO:0007165(signal transduction);GO:0016301(kinase activity)	NA	NA	NA	probable leucine-rich repeat receptor-like protein kinase At1g35710 [Quercus suber]	NA	3.00402	2.09942	2.73345	1.25526	1.08428	1.54564	1.17603	0.788796	0.844904	1.19996	0.77745	1.63525	509	360	457	215	174	257	207	129	134	187	133	267	yes
111994154	NW_019820067.1	79948	82816	+	LOC111994154	XR_002881044.1;XM_024026016.1	NA	NA	NA	NA	uncharacterized protein LOC111994154 [Quercus suber]	NA	1.99681	3.49008	0.770001	0.745929	0.991429	1.02077	0.348905	0.225787	0.865133	0.415824	0.60794	0.656429	241	426	92	91	113	121	44	27	98	47	74	77	yes
111994164	NW_019820068.1	156176	159444	-	LOC111994164	XM_024026022.1	GO:0005515(protein binding)	NA	NA	NA	receptor kinase-like protein Xa21 [Quercus suber]	NA	0.182267	0.27113	0.590059	3.52991	2.98234	3.46702	3.11504	1.32171	1.66983	1.69986	1.69389	1.59242	41	62	131	798	632	763	724	286	350	351	383	345	yes
111994190	NW_019820068.1	707307	709556	-	LOC111994190	XM_024026061.1	NA	NA	NA	NA	pentatricopeptide repeat-containing protein At3g02650, mitochondrial-like [Quercus suber]	NA	23.594	19.5942	22.6336	7.87166	8.50738	6.2923	9.59498	9.56093	10.1762	9.80349	7.3923	9.41857	3785	3182	3581	1274	1289	991	1596	1480	1525	1449	1196	1459	yes
111994221	NW_019820070.1	52736	57288	+	LOC111994221	XM_024026097.1	GO:0002084(protein depalmitoylation);GO:0005737(cytoplasm);GO:0008474(palmitoyl-(protein) hydrolase activity);GO:0052689(carboxylic ester hydrolase activity)	00564(Glycerophospholipid metabolism)	K06130	EC:3.1.1.5	acyl-protein thioesterase 1 homolog 1-like [Quercus suber]	NA	1.69409	2.31892	1.96346	0.36788	0.34635	0.25084	0.573958	0.310715	0.330389	0.731136	0.463755	0.464476	174	241	199	39	34	26	62	31	32	70	48	46	yes
111994223	NW_019820070.1	289116	290221	-	LOC111994223	XM_024026099.1	GO:0003674(molecular_function);GO:0005739(mitochondrion);GO:0008150(biological_process);GO:0016021(integral component of membrane)	NA	NA	NA	uncharacterized protein LOC111994223 [Quercus suber]	NA	10.6097	10.6491	11.3944	4.10754	6.00157	4.06259	5.32458	5.71861	3.92727	3.69188	3.20928	4.30052	837	850	887	327	447	315	436	436	290	269	256	328	yes
111994224	NW_019820070.1	308191	309214	-	LOC111994224	XM_024026100.1	GO:0003674(molecular_function);GO:0005739(mitochondrion);GO:0008150(biological_process);GO:0016021(integral component of membrane)	NA	NA	NA	uncharacterized protein LOC111994224 [Quercus suber]	NA	4.86114	4.82185	5.33907	2.49755	2.00706	2.8342	2.82713	2.035	2.55065	1.94379	0.869661	2.24089	355	357	385	184	139	204	214	144	174	131	64	158	yes
111994236	NW_019820071.1	56097	56633	-	LOC111994236	XM_024026112.1	GO:0005215(transporter activity);GO:0005315(inorganic phosphate transmembrane transporter activity);GO:0005524(ATP binding);GO:0005774(vacuolar membrane);GO:0005886(plasma membrane);GO:0016887(ATPase activity);GO:0035435(phosphate ion transmembrane transport)	NA	NA	NA	ABC transporter I family member 17-like [Quercus suber]	NA	3.68345	3.56038	2.13042	26.1561	19.5342	23.6627	9.95022	10.5213	10.7525	10.4619	17.1757	8.31275	142	138	81	1010	707	889	395	389	385	369	663	308	yes
111994248	NW_019820088.1	267	2771	+	LOC111994248	XM_024026126.1	GO:0005634(nucleus);GO:0005739(mitochondrion);GO:0005829(cytosol);GO:0006633(fatty acid biosynthetic process);GO:0016020(membrane);GO:0016208(AMP binding);GO:0090409(malonyl-CoA synthetase activity);GO:0090410(malonate catabolic process)	00280(Valine, leucine and isoleucine degradation)	K18660	EC:6.2.1.-	malonate--CoA ligase-like, partial [Quercus suber]	NA	26.449	21.9988	22.7324	10.2648	8.64178	9.76504	7.86507	9.78767	8.79773	8.49468	8.75355	8.22015	1603	1350	1359	628	495	581	495	573	498	475	535	481	yes
111994276	NW_019820172.1	1621	3688	-	LOC111994276	XM_024026148.1	GO:0016787(hydrolase activity)	00590(Arachidonic acid metabolism);04146(Peroxisome)	K08726	EC:3.3.2.10;EC:3.1.3.76	uncharacterized protein LOC111994276 [Quercus suber]	NA	0.0001	0.108104	0.0001	4.44598	3.37179	5.79112	2.78227	3.26597	1.06829	0.969969	1.32154	1.61583	0	9	0	365	259	463	235	257	82	73	109	127	yes
111994331	NW_019820200.1	68724	72787	-	LOC111994331	XM_024026196.1	GO:0005515(protein binding);GO:0005634(nucleus);GO:0006511(ubiquitin-dependent protein catabolic process);GO:0009723(response to ethylene);GO:0009873(ethylene-activated signaling pathway);GO:0010105(negative regulation of ethylene-activated signaling pathway);GO:0016567(protein ubiquitination);GO:0019005(SCF ubiquitin ligase complex)	04016(MAPK signaling pathway - plant);04075(Plant hormone signal transduction)	K14515	NA	EIN3-binding F-box protein 1 [Quercus suber]	NA	77.137	33.3101	69.6696	19.6256	25.9318	21.6778	21.2242	23.0681	21.0801	28.9876	24.6562	28.1261	16904	7389	15059	4337	5366	4662	4823	4879	4315	5852	5448	5949	yes
111994332	NW_019820200.1	136348	138275	+	LOC111994332	XM_024026197.1	GO:0003677(DNA binding);GO:0003700(DNA binding transcription factor activity);GO:0005634(nucleus);GO:0006351(transcription, DNA-templated);GO:0006355(regulation of transcription, DNA-templated);GO:0009873(ethylene-activated signaling pathway)	NA	NA	NA	ethylene-responsive transcription factor SHINE 2-like [Quercus suber]	NA	1.49366	1.26998	0.551719	0.0001	0.075191	0.0001	0.065568	0.0001	0.570575	0.0001	0.0001	0.0001	159	137	58	0	8	0	8	0	57	0	0	0	yes
111994440	NW_019820324.1	213593	215752	+	LOC111994440	XM_024026320.1	GO:0003674(molecular_function);GO:0005739(mitochondrion);GO:0008150(biological_process)	NA	NA	NA	uncharacterized protein LOC111994440 [Quercus suber]	NA	26.4074	17.8316	30.8867	10.278	7.46255	12.5194	7.56466	19.7548	8.28775	11.1994	9.59642	8.1078	2163	1479	2496	849	578	1007	643	1562	634	846	793	641	yes
111994499	NW_019820326.1	85802	88883	+	LOC111994499	XM_024026389.1	GO:0000291(nuclear-transcribed mRNA catabolic process, exonucleolytic);GO:0000428(DNA-directed RNA polymerase complex);GO:0000932(P-body);GO:0003697(single-stranded DNA binding);GO:0003727(single-stranded RNA binding);GO:0003899(DNA-directed 5'-3' RNA polymerase activity);GO:0005665(DNA-directed RNA polymerase II, core complex);GO:0006367(transcription initiation from RNA polymerase II promoter);…	NA	NA	NA	DNA-directed RNA polymerase V subunit 7-like [Quercus suber]	NA	3.08208	6.67147	4.61393	12.2387	10.1524	9.75256	12.5142	9.61791	9.44018	11.5228	11.3858	9.22713	250	547	369	999	776	775	1050	751	714	859	929	721	yes
111994529	NW_019820327.1	496216	501509	-	LOC111994529	XM_024026419.1	GO:0004435(phosphatidylinositol phospholipase C activity);GO:0005829(cytosol);GO:0005886(plasma membrane);GO:0006629(lipid metabolic process);GO:0007165(signal transduction);GO:0016042(lipid catabolic process);GO:0035556(intracellular signal transduction)	00562(Inositol phosphate metabolism);04070(Phosphatidylinositol signaling system);04933(AGE-RAGE signaling pathway in diabetic complications)	K05857	EC:3.1.4.11	phosphoinositide phospholipase C 4-like [Quercus suber]	NA	5.67291	3.67349	5.84024	28.8289	28.7926	37.4549	20.7085	14.8463	15.5502	19.7297	25.0174	18.9966	905	593	919	4636	4336	5862	3425	2285	2316	2899	4022	2924	yes
111994563	NW_019820327.1	1182296	1183967	-	LOC111994563	XM_024026452.1	GO:0005737(cytoplasm)	NA	NA	NA	probable BOI-related E3 ubiquitin-protein ligase 3 [Quercus suber]	NA	1.37309	0.564471	0.832765	2.05323	4.36079	4.56344	3.021	5.69713	3.85657	1.12446	3.64196	8.33232	149	62	89	224	444	483	338	593	389	112	396	867	yes
111994570	NW_019820327.1	470472	483218	-	LOC111994570	XM_024026459.1;XM_024026460.1	GO:0004435(phosphatidylinositol phospholipase C activity);GO:0004629(phospholipase C activity);GO:0005515(protein binding);GO:0005886(plasma membrane);GO:0007165(signal transduction);GO:0009553(embryo sac development);GO:0009556(microsporogenesis);GO:0010601(positive regulation of auxin biosynthetic process);GO:0016042(lipid catabolic process);GO:0035556(intracellular signal transduction);GO:0042…	00562(Inositol phosphate metabolism);04070(Phosphatidylinositol signaling system);04933(AGE-RAGE signaling pathway in diabetic complications);04933(AGE-RAGE signaling pathway in diabetic complications)	K05857	EC:3.1.4.11	phosphoinositide phospholipase C 2-like isoform X1 [Quercus suber];phosphoinositide phospholipase C 2-like isoform X2 [Quercus suber]	NA	0.800836	1.94902	0.502299	0.265147	0.0001	0.178292	0.254916	0.471191	0.218729	0.292019	0.0553513	0.0495703	121	298	75	41	0	27	40	69	31	41	9	8	yes
111994594	NW_019820328.1	147212	152011	+	LOC111994594	XM_024026483.1	GO:0005515(protein binding)	NA	NA	NA	TMV resistance protein N-like [Quercus suber]	NA	2.45892	3.25076	2.12662	0.616593	0.597514	0.48298	0.482228	0.632616	0.494851	0.650188	1.29649	0.533918	723	967	617	183	166	140	147	180	136	176	384	152	yes
111994597	NW_019820329.1	2262	3323	-	LOC111994597	XM_024026485.1	GO:0003677(DNA binding);GO:0005634(nucleus);GO:0008150(biological_process);GO:0008270(zinc ion binding)	NA	NA	NA	zinc finger A20 and AN1 domain-containing stress-associated protein 3-like [Quercus suber]	NA	17.2281	8.74428	12.2846	58.8687	42.4139	44.6836	29.7061	24.3744	23.7812	30.6554	41.9417	41.4459	1177	605	828	4054	2736	2995	2104	1607	1517	1929	2888	2732	yes
111994679	NW_019820466.1	59	1574	+	LOC111994679	XM_024026564.1	NA	NA	NA	NA	embryonic protein DC-8-like [Quercus suber]	NA	170.869	165.368	189.323	11.6253	30.7477	24.2361	23.6992	25.6394	23.1223	10.7776	17.4493	21.4844	17224	16872	18823	1182	2927	2398	2478	2495	2177	1001	1774	2091	yes
111994692	NW_019820483.1	35411	36330	+	LOC111994692	XM_024026576.1	GO:0003674(molecular_function);GO:0005575(cellular_component);GO:0008150(biological_process)	NA	NA	NA	probable F-box protein At5g04010 [Quercus suber]	NA	7.07123	3.10868	5.34652	1.81112	2.29961	0.791341	1.71236	2.86291	2.83354	0.477343	0.490035	0.534607	464	207	346	120	143	51	117	182	174	29	33	34	yes
111994698	NW_019820484.1	127370	131673	+	LOC111994698	XM_024026581.1	GO:0005215(transporter activity);GO:0005315(inorganic phosphate transmembrane transporter activity);GO:0005524(ATP binding);GO:0005774(vacuolar membrane);GO:0005886(plasma membrane);GO:0016887(ATPase activity);GO:0035435(phosphate ion transmembrane transport)	00920(Sulfur metabolism);02010(ABC transporters)	K02045	EC:3.6.3.25	ABC transporter I family member 17-like [Quercus suber]	NA	18.8522	14.8275	17.7172	148.089	65.7732	107.528	61.539	68.9838	97.4696	65.5187	61.825	55.9886	1754	1397	1626	13892	5778	9818	5937	6194	8469	5616	5799	5028	yes
111994715	NW_019820487.1	51755	53530	+	LOC111994715	XM_024026593.1	GO:0003700(DNA binding transcription factor activity);GO:0005634(nucleus);GO:0043565(sequence-specific DNA binding);GO:0044212(transcription regulatory region DNA binding);GO:0045893(positive regulation of transcription, DNA-templated)	NA	NA	NA	uncharacterized protein LOC111994715, partial [Quercus suber]	NA	0.462198	0.167784	0.353634	8.23219	7.24725	10.0077	1.51733	2.19025	1.97933	2.34395	4.11874	2.56634	59	22	45	1051	867	1244	200	268	235	274	526	314	yes
111994729	NW_019820489.1	58453	64019	+	LOC111994729	XM_024026610.1;XM_024026609.1	GO:0003674(molecular_function);GO:0005737(cytoplasm);GO:0005819(spindle);GO:0005819(spindle)	NA	NA	NA	AUGMIN subunit 1-like [Quercus suber]	NA	8.13989	5.52039	5.82999	1.47338	1.76268	0.616367	1.73371	1.726	0.971287	1.52462	1.28415	0.470332	748	514	528	137	153	56	166	153	84	130	120	42	yes
111994809	NW_019806772.1	784215	789464	-	LOC111994809	XM_024026690.1	GO:0003959(NADPH dehydrogenase activity);GO:0005622(intracellular);GO:0055114(oxidation-reduction process)	00592(alpha-Linolenic acid metabolism)	K05894	EC:1.3.1.42	12-oxophytodienoate reductase 2-like [Quercus suber]	NA	8.40922	10.705	20.9455	316.053	141.773	525.984	36.0276	41.8792	30.4558	35.9947	54.0539	67.5587	792	1020	1945	29989	12598	48574	3516	3804	2677	3121	5128	6136	yes
111994814	NW_019820709.1	33594	39839	+	LOC111994814	XM_024026693.1;XM_024026692.1	GO:0005215(transporter activity);GO:0005509(calcium ion binding);GO:0005886(plasma membrane);GO:0009624(response to nematode);GO:0010119(regulation of stomatal movement);GO:0015293(symporter activity);GO:0015333(peptide:proton symporter activity);GO:0016020(membrane);GO:0016021(integral component of membrane);GO:0042128(nitrate assimilation);GO:0055085(transmembrane transport);GO:0080168(abscisic…	NA	NA	NA	protein NRT1/ PTR FAMILY 4.6-like isoform X2 [Quercus suber];protein NRT1/ PTR FAMILY 4.6-like isoform X1 [Quercus suber]	NA	2.13885	1.80716	0.876145	0.371132	0.29597	0.22	0.393395	0.497243	0.318624	0.104807	0.16826	0.458528	292	251	119	52	39	30	56	66	41	14	24	62	yes
111994819	NW_019806772.1	630737	657884	-	LOC111994819	XM_024026701.1	GO:0004620(phospholipase activity);GO:0005737(cytoplasm);GO:0005773(vacuole);GO:0008970(phosphatidylcholine 1-acylhydrolase activity);GO:0009506(plasmodesma);GO:0009590(detection of gravity);GO:0009630(gravitropism);GO:0009660(amyloplast organization);GO:0009705(plant-type vacuole membrane);GO:0009959(negative gravitropism);GO:0016042(lipid catabolic process);GO:0046872(metal ion binding)	NA	NA	NA	phospholipase SGR2 [Quercus suber]	NA	8.328	8.91172	7.20618	20.6109	20.7855	18.7294	18.4062	20.633	17.5898	18.9206	22.6082	15.5433	2200	2383	1878	5490	5184	4855	5042	5260	4339	4604	6020	3963	yes
111995048	NW_019820711.1	530554	537744	-	LOC111995048	XM_024026939.1	GO:0003954(NADH dehydrogenase activity);GO:0005739(mitochondrion)	NA	NA	NA	external alternative NAD(P)H-ubiquinone oxidoreductase B2, mitochondrial-like [Quercus suber]	NA	78.2928	62.5558	83.5311	27.1133	32.561	34.3905	13.6546	13.2638	24.5394	14.064	16.059	39.3748	12592	10183	13251	4397	4945	5428	2278	2059	3686	2084	2604	6112	yes
111995049	NW_019820711.1	538350	539696	-	LOC111995049	XM_024026940.1	GO:0003954(NADH dehydrogenase activity);GO:0005739(mitochondrion)	NA	NA	NA	external alternative NAD(P)H-ubiquinone oxidoreductase B2, mitochondrial-like [Quercus suber]	NA	11.6076	9.10946	10.2339	3.062	4.07238	6.06312	1.8904	3.04968	3.98855	1.72696	3.48481	6.2926	447	355	389	119	149	230	76	114	144	62	136	234	yes
111995083	NW_019820711.1	261295	265933	+	LOC111995083	XM_024026975.1;XM_024026976.1	GO:0003674(molecular_function);GO:0005634(nucleus);GO:0006979(response to oxidative stress);GO:0006979(response to oxidative stress)	NA	NA	NA	NKAP family protein CG6066-like isoform X1 [Quercus suber];NKAP family protein CG6066-like isoform X2 [Quercus suber]	NA	4.94562	4.5444	5.05132	1.62621	1.67148	1.21683	1.59372	1.56256	2.30153	1.30412	1.83393	2.63571	735	683	740	244	235	178	246	224	320	179	275	378	yes
111995089	NW_019820711.1	309163	310409	-	LOC111995089	XM_024026984.1	GO:0008150(biological_process)	NA	NA	NA	uncharacterized protein LOC111995089 [Quercus suber]	NA	125.549	82.8926	105.236	17.4979	24.6011	12.4953	29.8519	29.5701	39.0868	21.819	14.5503	23.9613	11161	7459	9228	1569	2066	1091	2752	2537	3246	1787	1304	2056	yes
111995092	NW_019820711.1	42383	51510	+	LOC111995092	XM_024026988.1	GO:0003674(molecular_function);GO:0005634(nucleus);GO:0005737(cytoplasm);GO:0008150(biological_process);GO:0016020(membrane)	NA	NA	NA	LOW QUALITY PROTEIN: telomere length regulation protein TEL2 homolog [Quercus suber]	NA	5.45598	6.30076	5.31165	12.7688	11.8198	11.4694	17.2017	15.4964	16.5983	14.6686	15.6049	12.3035	1305	1526	1254	3080	2670	2693	4267	3577	3708	3232	3763	2841	yes
111995097	NW_019820711.1	159357	161104	+	LOC111995097	XM_024026995.1	GO:0003674(molecular_function);GO:0005634(nucleus);GO:0008150(biological_process)	NA	NA	NA	uncharacterized protein LOC111995097 [Quercus suber]	NA	0.39991	0.910777	0.248335	4.67005	4.17661	7.4955	1.53146	2.71195	2.16591	3.02856	3.54233	2.49551	23	53	15	271	227	423	92	151	117	161	206	139	yes
111995106	NW_019820712.1	1044603	1054757	+	LOC111995106	XM_024027012.1	GO:0004565(beta-galactosidase activity);GO:0005773(vacuole)	00052(Galactose metabolism);00600(Sphingolipid metabolism);00531(Glycosaminoglycan degradation);00604(Glycosphingolipid biosynthesis - ganglio series);00511(Other glycan degradation)	K12309	EC:3.2.1.23	beta-galactosidase 17-like [Quercus suber]	NA	5.84739	5.73855	6.97	2.3669	2.05564	2.27881	1.8544	3.46509	2.45671	2.63022	1.64623	2.92301	1189	1181	1398	486	395	455	391	680	467	493	338	574	yes
111995119	NW_019820712.1	788964	792791	-	LOC111995119	XM_024027027.1	GO:0004553(hydrolase activity, hydrolyzing O-glycosyl compounds);GO:0004564(beta-fructofuranosidase activity);GO:0004575(sucrose alpha-glucosidase activity);GO:0005515(protein binding);GO:0005576(extracellular region);GO:0005618(cell wall);GO:0005886(plasma membrane);GO:0005975(carbohydrate metabolic process);GO:0009611(response to wounding);GO:0048046(apoplast);GO:0050832(defense response to fun…	00052(Galactose metabolism);00500(Starch and sucrose metabolism)	K01193	EC:3.2.1.26	beta-fructofuranosidase, insoluble isoenzyme CWINV1-like [Quercus suber]	NA	3.03734	1.74687	4.06196	23.6817	12.8026	23.8591	4.57949	10.9823	4.25718	9.23159	12.1986	17.9196	422	246	557	3317	1679	3252	660	1472	553	1181	1708	2402	yes
111995123	NW_019820712.1	241818	246701	+	LOC111995123	XM_024027032.1	GO:0003674(molecular_function);GO:0005575(cellular_component);GO:0008150(biological_process)	NA	NA	NA	uncharacterized protein LOC111995123 [Quercus suber]	NA	2.21193	1.72293	0.833333	3.11025	3.17312	3.9189	4.25192	2.95399	3.1403	4.05541	3.0623	3.07391	323	255	120	458	438	562	644	417	429	546	451	434	yes
111995153	NW_019820713.1	71202	74647	+	LOC111995153	XM_024027059.1	GO:0000350(generation of catalytic spliceosome for second transesterification step);GO:0000386(second spliceosomal transesterification activity);GO:0005682(U5 snRNP);GO:0046540(U4/U6 x U5 tri-snRNP complex);GO:0071021(U2-type post-spliceosomal complex);GO:0071048(nuclear retention of unspliced pre-mRNA at the site of transcription)	03040(Spliceosome)	K12817	NA	pre-mRNA-splicing factor 18-like [Quercus suber]	NA	5.46535	6.93467	4.61556	15.2473	14.2204	12.7626	25.6285	16.6939	13.8847	14.0752	19.3156	6.38064	505	649	421	1421	1241	1158	2456	1489	1199	1198	1800	569	yes
111995170	NW_019820713.1	83392	89308	+	LOC111995170	XR_002881131.1	GO:0008150(biological_process);GO:0016021(integral component of membrane);GO:0016740(transferase activity)	00531(Glycosaminoglycan degradation)	K10532	EC:2.3.1.78	heparan-alpha-glucosaminide N-acetyltransferase-like isoform X3 [Arachis hypogaea]	NA	0.451663	0.217237	0.389768	1.16114	0.715348	0.814076	1.17654	1.28273	0.773664	1.38078	1.45902	1.2481	52	26	45	135	78	92	140	142	83	146	169	138	yes
111995190	NW_019820714.1	259507	267265	+	LOC111995190	XM_024027096.1	GO:0009705(plant-type vacuole membrane);GO:0016021(integral component of membrane)	NA	NA	NA	inositol transporter 1 [Quercus suber]	NA	882.719	1125.54	727.154	142.225	216.01	129.81	182.516	183.167	260.338	156.694	151.783	205.845	152849	197266	124190	24834	35320	22059	32772	30609	42102	24996	26497	34402	yes
111995555	NW_019820716.1	68177	73386	+	LOC111995555	XR_002881144.1;XR_002881145.1;XR_002881143.1	NA	NA	NA	NA		NA	4.31266	3.74143	4.43009	8.54624	6.36613	12.2001	8.38905	8.87756	7.76618	9.33113	6.65352	9.44044	332	291	336	662	463	921	668	658	558	661	516	701	yes
111995558	NW_019820716.1	14963	18860	-	LOC111995558	XM_024027461.1;XR_002881146.1	GO:0003674(molecular_function);GO:0005739(mitochondrion);GO:0008150(biological_process);GO:0016021(integral component of membrane);GO:0016021(integral component of membrane)	NA	NA	NA	uncharacterized protein LOC111995558 [Quercus suber]	NA	13.3255	13.4128	13.1165	4.16626	4.21384	5.63141	5.83002	6.77326	5.78101	4.23527	4.40251	6.11555	1714	1745	1663	541	513	711	778	841	695	503	572	760	yes
111995561	NW_019820716.1	126490	131247	+	LOC111995561	XM_024027465.1	GO:0005737(cytoplasm);GO:0016747(transferase activity, transferring acyl groups other than amino-acyl groups)	NA	NA	NA	methanol O-anthraniloyltransferase-like [Quercus suber]	NA	77.2911	99.2364	98.9475	3.09135	6.45152	2.27616	26.9392	47.0615	30.4174	8.11794	9.40438	12.3912	9185	11937	11598	371	724	266	3320	5398	3376	889	1127	1422	yes
111995682	NW_019820736.1	105414	107043	+	LOC111995682	XM_024027615.1	GO:0005886(plasma membrane);GO:0006952(defense response);GO:0007165(signal transduction);GO:0016021(integral component of membrane);GO:0016301(kinase activity)	00190(Oxidative phosphorylation);04145(Phagosome)	K02146	NA	receptor-like protein 12 [Quercus suber]	NA	2.87088	3.11186	2.61875	5.29798	9.11862	9.44528	6.85582	7.59377	8.01123	8.24902	5.87759	6.85017	334	366	301	621	1001	1078	827	852	870	884	689	769	yes
111995692	NW_019820737.1	95894	104186	-	LOC111995692	XM_024027623.1	GO:0004657(proline dehydrogenase activity);GO:0005739(mitochondrion);GO:0006537(glutamate biosynthetic process);GO:0006562(proline catabolic process);GO:0006979(response to oxidative stress);GO:0009414(response to water deprivation);GO:0010133(proline catabolic process to glutamate);GO:0042742(defense response to bacterium);GO:0055114(oxidation-reduction process);GO:0071949(FAD binding)	00330(Arginine and proline metabolism)	K00318	EC:1.5.-.-	proline dehydrogenase 2, mitochondrial-like [Quercus suber]	NA	12.4881	13.9693	12.9894	2.81008	4.71482	4.63131	3.18456	2.34469	3.92496	5.45949	2.52883	4.76371	1902	2153	1951	432	678	693	503	345	559	766	389	701	yes
111995721	NW_019806773.1	312802	315623	+	LOC111995721	XM_024027653.1	GO:0004674(protein serine/threonine kinase activity);GO:0046777(protein autophosphorylation);GO:0055046(microgametogenesis)	NA	NA	NA	plant intracellular Ras-group-related LRR protein 3 [Quercus suber]	NA	0.918148	1.56142	3.8641	30.2856	17.4534	26.6841	14.2021	24.7151	17.3947	19.1003	25.2724	11.5903	131	225	541	4331	2337	3714	2089	3382	2304	2495	3613	1587	yes
111995722	NW_019820738.1	97931	100639	-	LOC111995722	XM_024027650.1	GO:0000226(microtubule cytoskeleton organization);GO:0003729(mRNA binding);GO:0005200(structural constituent of cytoskeleton);GO:0005618(cell wall);GO:0005737(cytoplasm);GO:0005774(vacuolar membrane);GO:0005829(cytosol);GO:0005886(plasma membrane);GO:0007017(microtubule-based process);GO:0009507(chloroplast);GO:0009570(chloroplast stroma);GO:0045298(tubulin complex);GO:0046686(response to cadmium…	04145(Phagosome)	K07374	NA	hypothetical protein DVH24_034431 [Malus domestica]	NA	150.326	210.751	281.367	44.4597	47.6644	36.9753	63.4952	53.9955	71.7096	66.9815	48.1212	77.492	18615	26414	34365	5552	5574	4494	8153	6453	8293	7641	6008	9262	yes
111995728	NW_019820738.1	509672	512549	+	LOC111995728	XM_024027658.1;XM_024027659.1	GO:0003674(molecular_function);GO:0005634(nucleus);GO:0008150(biological_process);GO:0008150(biological_process)	NA	NA	NA	unnamed protein product, partial [Vitis vinifera];CAX-interacting protein 4-like [Quercus suber]	NA	94.2177	46.0665	51.6618	258.353	231.674	287.867	129.838	116.18	140.257	180.156	202.296	143.704	9847	4873	5326	27226	22863	29525	14071	11718	13690	17345	21314	14495	yes
111995784	NW_019820741.1	458488	465334	-	LOC111995784	XM_024027717.1	GO:0005739(mitochondrion);GO:0005740(mitochondrial envelope);GO:0005743(mitochondrial inner membrane);GO:0009916(alternative oxidase activity);GO:0010230(alternative respiration);GO:0016021(integral component of membrane);GO:0046872(metal ion binding);GO:0055114(oxidation-reduction process);GO:0070469(respiratory chain);GO:0102721(ubiquinol:oxygen oxidoreductase activity)	NA	NA	NA	ubiquinol oxidase, mitochondrial-like [Quercus suber]	NA	11.9133	14.782	10.4932	3.71997	6.68396	5.23654	3.17001	4.41498	4.11289	3.05941	3.85571	4.39138	1135	1425	986	358	602	490	314	406	366	269	371	404	yes
111995788	NW_019820741.1	856963	863334	+	LOC111995788	XR_002881163.1	GO:0005737(cytoplasm);GO:0005975(carbohydrate metabolic process);GO:0006099(tricarboxylic acid cycle);GO:0006107(oxaloacetate metabolic process);GO:0006108(malate metabolic process);GO:0006734(NADH metabolic process);GO:0016020(membrane);GO:0016615(malate dehydrogenase activity);GO:0030060(L-malate dehydrogenase activity)	00020(Citrate cycle (TCA cycle));00620(Pyruvate metabolism);00630(Glyoxylate and dicarboxylate metabolism);00710(Carbon fixation in photosynthetic organisms);00270(Cysteine and methionine metabolism)	K00025	EC:1.1.1.37	malate dehydrogenase [Ricinus communis]	NA	5.00526	1.25677	2.8429	5.37896	12.6136	4.88467	11.0292	11.0444	5.60635	3.87947	6.22524	13.3924	555	141	311	601	1320	532	1267	1181	581	396	696	1432	yes
111995791	NW_019820741.1	915018	918895	-	LOC111995791	XM_024027726.1	GO:0005215(transporter activity);GO:0005886(plasma membrane);GO:0006857(oligopeptide transport);GO:0016020(membrane);GO:0016021(integral component of membrane);GO:0022857(transmembrane transporter activity);GO:0055085(transmembrane transport)	NA	NA	NA	protein NRT1/ PTR FAMILY 5.8-like [Quercus suber]	NA	3.00273	0.252948	1.05814	0.0001	0.06757	0.0001	0.127813	0.201686	0.460216	0.325832	0.096648	0.0001	348	30	121	0	8	0	16	23	50	35	12	0	yes
111995792	NW_019820741.1	509519	517601	-	LOC111995792	XM_024027729.1;XM_024027727.1;XM_024027728.1	GO:0009705(plant-type vacuole membrane);GO:0046786(viral replication complex formation and maintenance);GO:0046786(viral replication complex formation and maintenance)	NA	NA	NA	tobamovirus multiplication protein 1-like isoform X3 [Quercus suber];tobamovirus multiplication protein 1-like isoform X1 [Quercus suber];tobamovirus multiplication protein 1-like isoform X2 [Quercus suber]	NA	33.9517	48.5041	26.5118	3.09806	3.59557	3.47619	3.67841	3.98264	4.20044	2.7597	2.48378	4.29215	3506	5069	2701	323	352	353	395	398	407	263	260	430	yes
111995806	NW_019820741.1	591746	595839	+	LOC111995806	XM_024027747.1	GO:0003674(molecular_function);GO:0008150(biological_process)	NA	NA	NA	uncharacterized protein LOC111995806 [Quercus suber]	NA	2.32622	2.70251	2.24013	14.4396	12.317	11.0661	6.15539	9.26532	7.01346	8.56562	6.95158	7.10193	208	244	197	1298	1037	968	569	797	584	704	625	611	yes
111995809	NW_019820742.1	404747	408515	-	LOC111995809	XM_024027749.1	GO:0003674(molecular_function);GO:0005634(nucleus);GO:0006979(response to oxidative stress)	NA	NA	NA	uncharacterized protein LOC111995809 [Quercus suber]	NA	30.3654	25.4075	28.8218	2.64363	3.49667	1.89613	16.7048	7.74132	9.78311	9.44018	4.18443	8.3852	3317	2809	3105	292	361	204	1892	816	998	950	461	884	yes
111995824	NW_019820742.1	331670	335426	-	LOC111995824	XM_024027768.1;XM_024027769.1	GO:0003674(molecular_function);GO:0005634(nucleus);GO:0008150(biological_process);GO:0008150(biological_process)	NA	NA	NA	uncharacterized protein LOC111995824 isoform X1 [Quercus suber];uncharacterized protein LOC111995824 isoform X2 [Quercus suber]	NA	9.19548	8.6768	6.33024	20.7361	21.6517	20.321	21.6554	16.8685	20.6445	20.3824	13.2925	20.1804	1182	1130	804	2688	2628	2564	2887	2093	2479	2414	1724	2505	yes
111995827	NW_019820742.1	401571	404100	+	LOC111995827	XM_024027773.1;XM_024027772.1	GO:0005768(endosome);GO:0005794(Golgi apparatus);GO:0005802(trans-Golgi network);GO:0005886(plasma membrane);GO:0009058(biosynthetic process);GO:0016757(transferase activity, transferring glycosyl groups);GO:0016757(transferase activity, transferring glycosyl groups)	NA	NA	NA	uncharacterized protein LOC111995827 isoform X1 [Quercus suber]	NA	0.181654	0.185246	0.0961791	0.641085	0.496167	0.639881	0.560988	0.672378	0.735057	0.666971	0.329262	0.815503	29	30	16	103	75	100	94	103	109	99	53	125	yes
111995830	NW_019820742.1	306400	307153	+	LOC111995830	XM_024027777.1	GO:0005375(copper ion transmembrane transporter activity);GO:0005773(vacuole);GO:0006825(copper ion transport);GO:0016021(integral component of membrane);GO:0035434(copper ion transmembrane transport)	NA	NA	NA	copper transporter 6-like [Quercus suber]	NA	1.1634	0.130872	0.354109	2.55119	3.13689	1.69504	2.70104	1.89144	1.6077	3.10389	2.47411	1.60558	63	8	19	139	160	90	151	99	81	154	135	84	yes
111995860	NW_019820743.1	137900	141172	+	LOC111995860	XM_024027806.1;XM_024027807.1	GO:0005634(nucleus);GO:0008270(zinc ion binding);GO:0016021(integral component of membrane);GO:0009555(pollen development);GO:0009555(pollen development)	NA	NA	NA	uncharacterized protein LOC111995860 isoform X1 [Quercus suber];uncharacterized protein LOC111995860 isoform X2 [Quercus suber]	NA	0.445811	0.564408	0.727916	6.49354	5.69023	7.24793	2.61727	4.1652	1.20933	5.95914	2.44132	4.45508	60	76	96	869	713	944	360	533	150	728	327	570	yes
111995869	NW_019820743.1	204554	214184	+	LOC111995869	XM_024027815.1	GO:0005506(iron ion binding);GO:0006457(protein folding);GO:0009055(electron transfer activity);GO:0009507(chloroplast)	NA	NA	NA	chaperone protein dnaJ C76, chloroplastic [Quercus suber]	NA	42.2109	35.43	27.8631	9.09128	12.0957	9.75452	13.5042	13.6032	12.0492	9.54134	7.97934	9.69017	3897	3311	2538	847	1055	884	1293	1212	1039	812	743	864	yes
111995954	NW_019820779.1	51370	53718	-	LOC111995954	XM_024027896.1	GO:0003674(molecular_function);GO:0005576(extracellular region);GO:0031225(anchored component of membrane);GO:0051707(response to other organism)	03440(Homologous recombination)	K12173	NA	thaumatin-like protein 1 [Quercus suber]	NA	0.382492	0.667612	0.604079	0.0001	0.0001	0.0001	0.181485	0.0001	0.191499	0.085994	0.031913	0.0001	45	79	69	0	0	0	22	0	21	10	4	0	yes
111995994	NW_019820781.1	104347	106236	-	LOC111995994	XM_024027934.1	GO:0004364(glutathione transferase activity);GO:0005737(cytoplasm);GO:0006749(glutathione metabolic process);GO:0009407(toxin catabolic process)	00480(Glutathione metabolism)	K00799	EC:2.5.1.18	glutathione S-transferase U8-like [Quercus suber]	NA	10.7724	3.80926	6.55509	112.933	72.1578	169.27	13.355	17.0581	26.9711	12.3477	12.1348	20.3446	798	286	479	8435	5047	12304	1026	1220	1866	843	907	1455	yes
111996007	NW_019805637.1	183222	185445	-	LOC111996007	XM_024027977.1	GO:0042803(protein homodimerization activity)	00941(Flavonoid biosynthesis);04712(Circadian rhythm - plant)	K00660	EC:2.3.1.74	chalcone synthase [Quercus suber]	NA	307.251	285.104	405.105	120.118	115.808	103.517	88.2526	78.2031	114.112	102.686	62.8776	139.787	37630	35342	48936	14834	13393	12442	11208	9243	13053	11586	7764	16524	yes
111996028	NW_019820788.1	18727	54302	+	LOC111996028	XM_024027965.1	GO:0005245(voltage-gated calcium channel activity);GO:0005886(plasma membrane);GO:0006816(calcium ion transport);GO:0086010(membrane depolarization during action potential)	NA	NA	NA	two pore calcium channel protein 1-like [Quercus suber]	NA	11.5512	9.84021	13.5023	5.05365	3.5363	5.38322	3.66384	5.25795	2.66995	4.2171	5.48191	4.06776	2260	1949	2606	997	654	1034	744	993	488	760	1082	768	yes
111996040	NW_019820818.1	138	828	+	LOC111996040	XM_024027975.1	GO:0003674(molecular_function);GO:0009416(response to light stimulus);GO:0009507(chloroplast);GO:0019253(reductive pentose-phosphate cycle);GO:0034605(cellular response to heat);GO:0070417(cellular response to cold);GO:0071454(cellular response to anoxia);GO:0080153(negative regulation of reductive pentose-phosphate cycle)	NA	NA	NA	uncharacterized protein LOC111996040 [Quercus suber]	NA	6.88641	7.71436	7.72857	22.9703	15.6948	14.8755	21.567	26.0248	26.4932	14.4122	23.9644	13.1303	340	385	376	1141	731	720	1102	1238	1219	655	1191	625	yes
111996074	NW_019820850.1	430187	444223	+	LOC111996074	XM_024028004.1;XM_024028005.1	GO:0004601(peroxidase activity);GO:0009505(plant-type cell wall);GO:0009664(plant-type cell wall organization);GO:0009664(plant-type cell wall organization)	00940(Phenylpropanoid biosynthesis);00940(Phenylpropanoid biosynthesis)	K00430	EC:1.11.1.7	peroxidase 3-like isoform X1 [Quercus suber]	NA	2.97153	1.42726	1.65418	0.0714187	0.213142	0.172636	0.216998	0.563615	1.0592	0.302319	0.280823	0.997333	272	133	150	7	19	16	21	50	91	26	26	89	yes
111996076	NW_019820850.1	685987	690919	+	LOC111996076	XM_024028007.1;XM_024028008.1	GO:0003700(DNA binding transcription factor activity);GO:0005515(protein binding);GO:0005634(nucleus);GO:0006355(regulation of transcription, DNA-templated);GO:0008270(zinc ion binding);GO:0008270(zinc ion binding)	04712(Circadian rhythm - plant);04712(Circadian rhythm - plant)	K12135	NA	putative zinc finger protein CONSTANS-LIKE 11 isoform X1 [Quercus suber];zinc finger protein CONSTANS-LIKE 12 isoform X2 [Quercus suber]	NA	77.9054	155.825	70.8669	4.62144	5.95275	3.59205	7.9444	14.4395	15.7638	5.9131	4.06672	6.72522	11003	22274	9872	659	794	498	1165	1969	2081	770	579	917	yes
111996100	NW_019820851.1	63352	70190	-	LOC111996100	XM_024028035.1;XM_024028037.1;XM_024028036.1;XM_024028033.1;XM_024028034.1	GO:0005886(plasma membrane);GO:0006810(transport);GO:0022857(transmembrane transporter activity);GO:0022857(transmembrane transporter activity)	04144(Endocytosis);04144(Endocytosis)	K07937	NA	hypothetical protein GLYMA_02G009600 [Glycine max];ADP-ribosylation factor-like isoform X1 [Quercus suber]	NA	122.405	127.774	133.386	49.4712	68.4791	53.607	44.9251	42.7759	51.4518	40.1881	46.4146	56.2136	10946	11563	11763	4461	5782	4705	4167	3693	4299	3312	4185	4852	yes
111996133	NW_019820851.1	17817	20349	+	LOC111996133	XM_024028081.1	GO:0016020(membrane);GO:0016709(oxidoreductase activity, acting on paired donors, with incorporation or reduction of molecular oxygen, NAD(P)H as one donor, and incorporation of one atom of oxygen);GO:0044550(secondary metabolite biosynthetic process)	00360(Phenylalanine metabolism);00130(Ubiquinone and other terpenoid-quinone biosynthesis);00940(Phenylpropanoid biosynthesis);00945(Stilbenoid, diarylheptanoid and gingerol biosynthesis);00941(Flavonoid biosynthesis)	K00487	EC:1.14.13.11	cytochrome P450 CYP73A100-like [Quercus suber]	NA	0.935915	0.903826	3.39293	31.0863	20.6712	28.2498	10.5779	21.5101	9.99928	13.1524	21.7849	59.0865	129	126	460	4300	2678	3803	1505	2848	1281	1662	3013	7822	yes
111996147	NW_019820853.1	33217	34303	-	LOC111996147	XM_024028099.1	GO:0003677(DNA binding);GO:0003700(DNA binding transcription factor activity);GO:0005622(intracellular);GO:0005634(nucleus);GO:0006351(transcription, DNA-templated);GO:0006355(regulation of transcription, DNA-templated);GO:0006952(defense response);GO:0009867(jasmonic acid mediated signaling pathway);GO:0009873(ethylene-activated signaling pathway)	04016(MAPK signaling pathway - plant);04075(Plant hormone signal transduction)	K14516	NA	ethylene-responsive transcription factor 1B [Quercus suber]	NA	4.2745	3.72112	4.48709	27.645	27.8919	35.424	8.8648	19.7631	8.4141	13.6791	20.0788	14.9079	332	292	343	2161	2041	2694	713	1478	609	977	1569	1115	yes
111996193	NW_019820854.1	67972	69601	-	LOC111996193	XM_024028151.1	GO:0009813(flavonoid biosynthetic process);GO:0043231(intracellular membrane-bounded organelle);GO:0052696(flavonoid glucuronidation);GO:0080043(quercetin 3-O-glucosyltransferase activity);GO:0080044(quercetin 7-O-glucosyltransferase activity)	NA	NA	NA	UDP-glycosyltransferase 73B3-like [Quercus suber]	NA	45.9413	51.7616	42.2021	8.86251	14.3647	10.426	24.3941	19.1316	20.4717	11.1101	11.6576	11.7474	5339	6088	4837	1039	1577	1189	2940	2146	2222	1190	1366	1318	yes
111996205	NW_019820854.1	108606	114884	-	LOC111996205	XM_024028158.1;XM_024028159.1	GO:0016020(membrane);GO:0016709(oxidoreductase activity, acting on paired donors, with incorporation or reduction of molecular oxygen, NAD(P)H as one donor, and incorporation of one atom of oxygen);GO:0044550(secondary metabolite biosynthetic process);GO:0044550(secondary metabolite biosynthetic process)	NA	NA	NA	geraniol 8-hydroxylase-like [Quercus suber]	NA	3.67382	4.21682	5.49081	16.3905	15.4024	22.2729	16.2279	12.0281	9.99582	15.3036	9.17835	11.124	618	717	910	2777	2444	3673	2827	1951	1568	2369	1555	1804	yes
111996206	NW_019820854.1	73857	75723	-	LOC111996206	XM_024028161.1	GO:0009813(flavonoid biosynthetic process);GO:0043231(intracellular membrane-bounded organelle);GO:0052696(flavonoid glucuronidation);GO:0080043(quercetin 3-O-glucosyltransferase activity);GO:0080044(quercetin 7-O-glucosyltransferase activity)	00906(Carotenoid biosynthesis)	K14595	EC:2.4.1.263	UDP-glycosyltransferase 73B4-like [Quercus suber]	NA	85.9844	74.2195	78.9978	36.4984	43.0258	34.3559	21.5976	26.1709	33.6604	24.0661	23.8526	27.042	11444	9999	10371	4899	5408	4488	2981	3362	4185	2951	3201	3474	yes
111996225	NW_019820855.1	273202	276356	+	LOC111996225	XR_002881209.1	NA	NA	NA	NA	putative disease resistance protein At3g14460 [Quercus suber]	NA	2.89382	1.52599	1.04794	4.48645	4.74952	1.89162	4.25482	4.67093	5.58068	2.92022	4.02242	4.32226	398	213	142	622	617	256	607	620	716	370	558	574	yes
111996267	NW_019820857.1	573972	575221	-	LOC111996267	XM_024028229.1	GO:0003677(DNA binding);GO:0003700(DNA binding transcription factor activity);GO:0005622(intracellular);GO:0005634(nucleus);GO:0006351(transcription, DNA-templated);GO:0006355(regulation of transcription, DNA-templated);GO:0009873(ethylene-activated signaling pathway)	NA	NA	NA	ethylene-responsive transcription factor ERF003-like [Quercus suber]	NA	10.7524	2.68284	6.4978	45.1775	46.7478	49.677	13.4075	32.2112	12.3937	27.7666	52.2334	37.4055	877	222	523	3716	3600	3976	1134	2536	944	2087	4295	2945	yes
111996293	NW_019820857.1	81985	83520	+	LOC111996293	XR_002881221.1	NA	NA	NA	NA		NA	3.28143	4.49654	1.44954	8.75222	7.68376	6.0493	24.999	19.3887	17.3545	23.8922	9.29929	16.0239	114	158	50	306	252	206	899	649	562	763	325	536	yes
111996294	NW_019820857.1	84078	84656	+	LOC111996294	XR_002881222.1	NA	NA	NA	NA		NA	4.55617	4.81681	0.925744	6.99332	8.65011	9.58211	17.8577	19.2589	21.1018	18.2661	15.4078	14.6553	154	165	31	239	276	318	626	629	666	569	525	478	yes
111996300	NW_019820857.1	272456	273901	+	LOC111996300	XM_024028257.1	GO:0005829(cytosol);GO:0008202(steroid metabolic process);GO:0009611(response to wounding);GO:0010051(xylem and phloem pattern formation);GO:0035671(enone reductase activity);GO:0047787(delta4-3-oxosteroid 5beta-reductase activity);GO:0055114(oxidation-reduction process)	NA	NA	NA	3-oxo-Delta(4,5)-steroid 5-beta-reductase-like [Quercus suber]	NA	0.340439	0.0001	0.234635	1.72844	2.21961	5.94759	1.15173	0.855698	1.78251	0.829206	1.06099	1.07951	31	0	21	157	189	525	108	75	150	69	97	94	yes
111996349	NW_019820906.1	12	1478	+	LOC111996349	XM_024028317.1	GO:0000287(magnesium ion binding);GO:0004450(isocitrate dehydrogenase (NADP+) activity);GO:0005507(copper ion binding);GO:0005829(cytosol);GO:0005886(plasma membrane);GO:0006099(tricarboxylic acid cycle);GO:0006102(isocitrate metabolic process);GO:0006739(NADP metabolic process);GO:0009506(plasmodesma);GO:0009507(chloroplast);GO:0009570(chloroplast stroma);GO:0009651(response to salt stress);GO:0…	00020(Citrate cycle (TCA cycle));00480(Glutathione metabolism);04146(Peroxisome)	K00031	EC:1.1.1.42	isocitrate dehydrogenase [NADP]-like, partial [Quercus suber]	NA	38.657	45.7321	59.9273	308.128	101.08	454.054	133.181	293.674	181.834	234.179	309.399	85.4304	2475	2964	3784	19890	6111	28526	8841	18143	10872	13811	19968	5279	yes
111996387	NW_019820995.1	373	1472	+	LOC111996387	XM_024028350.1	GO:0004601(peroxidase activity);GO:0005515(protein binding);GO:0005576(extracellular region);GO:0006979(response to oxidative stress);GO:0009651(response to salt stress);GO:0020037(heme binding);GO:0042744(hydrogen peroxide catabolic process);GO:0046872(metal ion binding);GO:0055114(oxidation-reduction process)	00940(Phenylpropanoid biosynthesis)	K00430	EC:1.11.1.7	peroxidase 51-like [Quercus suber]	NA	0.544859	0.215125	0.427853	3.08736	1.89985	2.22501	1.03506	3.1415	0.43441	1.13567	2.33368	1.00251	39	16	31	222	128	156	77	216	29	75	168	69	yes
111996397	NW_019821050.1	4130	5700	+	LOC111996397	XM_024028357.1	GO:0005618(cell wall);GO:0005886(plasma membrane);GO:0031225(anchored component of membrane);GO:0046658(anchored component of plasma membrane);GO:0048046(apoplast);GO:0048364(root development);GO:0048367(shoot system development)	NA	NA	NA	fasciclin-like arabinogalactan protein 1 [Quercus suber]	NA	8.95642	7.27984	11.278	0.701449	0.728502	0.414167	3.8969	2.45457	3.42969	2.91687	0.897288	2.7257	1004	826	1246	80	78	46	453	266	359	301	102	295	yes
111996399	NW_019821052.1	7770	10225	+	LOC111996399	XM_024028358.1	GO:0003674(molecular_function);GO:0005634(nucleus);GO:0009793(embryo development ending in seed dormancy)	NA	NA	NA	F-box protein PP2-B10-like [Quercus suber]	NA	0.857279	0.726465	0.39236	9.9781	8.7463	10.5889	4.36733	4.81366	5.2309	5.34569	8.75446	5.94983	77	66	35	899	738	928	405	415	437	440	788	513	yes
111996415	NW_019821058.1	396192	403038	+	LOC111996415	XM_024028372.1	NA	NA	NA	NA	uncharacterized protein LOC111996415 [Quercus suber]	NA	0.691135	0.350558	0.551206	1.11657	1.23449	2.06547	4.12862	0.700375	3.2133	4.2616	1.90524	1.1473	52	27	41	84	87	151	318	51	223	292	143	83	yes
111996427	NW_019821058.1	393428	397161	+	LOC111996427	XM_024028380.1	GO:0005515(protein binding);GO:0005524(ATP binding);GO:0005576(extracellular region);GO:0006952(defense response);GO:0043531(ADP binding)	NA	NA	NA	putative disease resistance protein RGA4 [Quercus suber]	NA	0.243447	0.121123	0.193285	0.745098	0.74762	0.558141	1.38232	0.585221	0.958505	1.06245	0.88025	0.404222	52	26	41	158	149	116	302	119	189	206	187	82	yes
111996436	NW_019821058.1	148093	156584	-	LOC111996436	XM_024028396.1;XM_024028395.1	GO:0000226(microtubule cytoskeleton organization);GO:0000911(cytokinesis by cell plate formation);GO:0000922(spindle pole);GO:0005634(nucleus);GO:0005819(spindle);GO:0005874(microtubule);GO:0008017(microtubule binding);GO:0008283(cell proliferation);GO:0009524(phragmoplast);GO:0009574(preprophase band);GO:0048528(post-embryonic root development);GO:0055028(cortical microtubule);GO:0072686(mitotic…	NA	NA	NA	65-kDa microtubule-associated protein 5 isoform X2 [Quercus suber];65-kDa microtubule-associated protein 5 isoform X1 [Quercus suber]	NA	1.99172	1.53609	2.9979	0.963714	0.829755	1.10255	1.22579	0.640485	1.12967	0.825995	0.86264	1.26259	284	222	423	139	112	155	182	89	152	109	124	174	yes
111996444	NW_019821062.1	3992	4535	+	LOC111996444	XM_024028425.1	GO:0030599(pectinesterase activity);GO:0046910(pectinesterase inhibitor activity);GO:0071944(cell periphery)	00040(Pentose and glucuronate interconversions)	K01051	EC:3.1.1.11	pectinesterase 3-like [Quercus suber]	NA	15.0196	15.016	17.7562	4.3112	6.15525	6.10607	5.28137	7.0965	5.07898	5.8306	5.46761	7.99169	583	590	680	169	226	233	213	266	184	209	214	300	yes
111996451	NW_019821063.1	297013	298810	+	LOC111996451	XM_024028432.1	GO:0004791(thioredoxin-disulfide reductase activity);GO:0005829(cytosol);GO:0009860(pollen tube growth);GO:0010183(pollen tube guidance);GO:0045454(cell redox homeostasis);GO:0046686(response to cadmium ion);GO:0047134(protein-disulfide reductase activity);GO:0055114(oxidation-reduction process);GO:0080092(regulation of pollen tube growth)	NA	NA	NA	probable nucleoredoxin 1 [Quercus suber]	NA	3.30629	2.33561	2.69333	5.99193	15.975	5.83339	15.4047	8.95269	11.1432	4.81618	7.40387	6.97746	187	134	150	341	851	323	901	488	587	251	421	380	yes
111996453	NW_019821063.1	321768	324790	+	LOC111996453	XM_024028435.1	GO:0004791(thioredoxin-disulfide reductase activity);GO:0005829(cytosol);GO:0009860(pollen tube growth);GO:0010183(pollen tube guidance);GO:0045454(cell redox homeostasis);GO:0046686(response to cadmium ion);GO:0047134(protein-disulfide reductase activity);GO:0055114(oxidation-reduction process);GO:0080092(regulation of pollen tube growth)	NA	NA	NA	probable nucleoredoxin 1 [Quercus suber]	NA	10.2307	7.40078	7.60327	18.8029	40.2599	19.5246	35.6109	23.0946	31.9547	13.239	23.5735	22.7194	1392	1019	1021	2579	5171	2607	5023	3032	4060	1659	3233	2983	yes
111996465	NW_019821063.1	378012	381725	-	LOC111996465	XM_024028450.1;XM_024028451.1	GO:0008152(metabolic process);GO:0010325(raffinose family oligosaccharide biosynthetic process);GO:0047216(inositol 3-alpha-galactosyltransferase activity);GO:0052576(carbohydrate storage);GO:0070417(cellular response to cold);GO:0070417(cellular response to cold)	00052(Galactose metabolism);00052(Galactose metabolism)	K18819	EC:2.4.1.123	galactinol synthase 1-like isoform X1 [Quercus suber]	NA	30.607	17.1705	23.7213	1.49304	1.30645	0.694625	3.08684	3.78709	1.28	3.15391	1.77379	3.60964	3263	1853	2495	161	132	73	342	390	128	310	191	372	yes
111996468	NW_019821063.1	286936	290576	+	LOC111996468	XM_024028455.1	GO:0004791(thioredoxin-disulfide reductase activity);GO:0005829(cytosol);GO:0009860(pollen tube growth);GO:0010183(pollen tube guidance);GO:0045454(cell redox homeostasis);GO:0046686(response to cadmium ion);GO:0047134(protein-disulfide reductase activity);GO:0055114(oxidation-reduction process);GO:0080092(regulation of pollen tube growth)	NA	NA	NA	probable nucleoredoxin 1 [Quercus suber]	NA	4.293	6.58934	5.00066	31.2991	33.7495	31.7501	22.7619	26.2502	23.9457	22.9779	25.8742	16.8147	658	1023	756	4838	4885	4776	3618	3883	3428	3245	3998	2488	yes
111996471	NW_019821063.1	357683	364510	+	LOC111996471	XM_024028459.1;XM_024028460.1;XM_024028461.1	GO:0000793(condensed chromosome);GO:0003918(DNA topoisomerase type II (ATP-hydrolyzing) activity);GO:0005515(protein binding);GO:0007131(reciprocal meiotic recombination);GO:0009507(chloroplast);GO:0030674(protein binding, bridging);GO:0042138(meiotic DNA double-strand break formation);GO:0048235(pollen sperm cell differentiation);GO:0048314(embryo sac morphogenesis);GO:0048314(embryo sac morphog…	NA	NA	NA	type 2 DNA topoisomerase 6 subunit B-like isoform X1 [Quercus suber];type 2 DNA topoisomerase 6 subunit B-like isoform X2 [Quercus suber];type 2 DNA topoisomerase 6 subunit B-like isoform X3 [Quercus suber]	NA	0.409398	0.793196	0.57197	2.07052	2.90026	2.05767	2.55279	2.20041	2.22737	2.9551	2.52094	2.07124	52	101	71	262	344	253	332	266	261	342	318	251	yes
111996474	NW_019821063.1	384642	387525	-	LOC111996474	XM_024028463.1	GO:0008152(metabolic process);GO:0010325(raffinose family oligosaccharide biosynthetic process);GO:0047216(inositol 3-alpha-galactosyltransferase activity);GO:0052576(carbohydrate storage);GO:0070417(cellular response to cold)	00052(Galactose metabolism)	K18819	EC:2.4.1.123	galactinol synthase 1-like [Quercus suber]	NA	1.7096	2.91899	0.424472	0.314521	0.368647	0.110796	0.604083	0.553658	0.256301	0.513272	0.465511	0.353062	174	301	43	33	36	12	64	55	25	49	48	35	yes
111996555	NW_019821066.1	132335	135747	+	LOC111996555	XM_024028534.1	GO:0004674(protein serine/threonine kinase activity);GO:0005886(plasma membrane);GO:0006468(protein phosphorylation);GO:0006952(defense response);GO:0009506(plasmodesma)	NA	NA	NA	cysteine-rich receptor-like protein kinase 10 [Quercus suber]	NA	1.61378	1.43445	1.58498	6.73844	5.05317	5.88397	10.2615	17.6963	13.1488	13.0839	10.2157	9.34872	263	236	254	1104	776	939	1729	2775	1996	1959	1674	1466	yes
111996668	NW_019821070.1	461740	468733	+	LOC111996668	XM_024028658.1	GO:0005576(extracellular region);GO:0006751(glutathione catabolic process);GO:0006979(response to oxidative stress);GO:0009505(plant-type cell wall);GO:0009506(plasmodesma);GO:0016756(glutathione gamma-glutamylcysteinyltransferase activity);GO:0036374(glutathione hydrolase activity);GO:0048046(apoplast);GO:0102953(hypoglycin A gamma-glutamyl transpeptidase activity)	00590(Arachidonic acid metabolism);00430(Taurine and hypotaurine metabolism);00460(Cyanoamino acid metabolism);00480(Glutathione metabolism)	K18592	EC:2.3.2.2;EC:3.4.19.13	glutathione hydrolase 1-like [Quercus suber]	NA	1.93742	2.14122	2.04888	3.79911	4.3963	5.18024	5.08029	5.10478	5.47469	4.87237	4.41194	5.22651	309	345	322	610	661	809	839	784	814	715	708	803	yes
111996670	NW_019821070.1	413888	418667	-	LOC111996670	XM_024028660.1	GO:0005575(cellular_component);GO:0016491(oxidoreductase activity);GO:0055114(oxidation-reduction process)	00564(Glycerophospholipid metabolism);00565(Ether lipid metabolism)	K06123	EC:1.1.1.101	NADPH-dependent 1-acyldihydroxyacetone phosphate reductase-like [Quercus suber]	NA	9.73007	11.7394	12.1784	3.35751	3.74163	3.59528	3.71557	4.96709	4.91646	3.69931	3.4232	4.3094	817	997	1008	285	297	297	324	403	386	286	290	349	yes
111996679	NW_019806777.1	157990	180637	-	LOC111996679	XM_024028680.1	GO:0005634(nucleus);GO:0006813(potassium ion transport);GO:0008324(cation transmembrane transporter activity);GO:0009507(chloroplast);GO:0009941(chloroplast envelope);GO:0016021(integral component of membrane)	NA	NA	NA	putative ion channel POLLUX-like 2 [Quercus suber]	NA	4.27814	3.80713	3.72626	7.00568	9.49424	7.15304	9.39536	9.18915	11.2438	10.1409	10.1459	8.63616	943	850	811	1558	1977	1548	2148	1955	2315	2060	2255	1838	yes
111996687	NW_019821070.1	827572	830611	-	LOC111996687	XM_024028685.1	GO:0005743(mitochondrial inner membrane);GO:0006744(ubiquinone biosynthetic process);GO:0008289(lipid binding)	NA	NA	NA	ubiquinone biosynthesis protein COQ9, mitochondrial-like [Quercus suber]	NA	22.3798	30.9053	23.6547	4.66282	5.78602	4.9341	5.53655	4.65209	3.28448	4.22267	3.17334	4.61867	2191	3062	2284	461	535	474	562	440	301	381	314	437	yes
111996689	NW_019821070.1	780163	784704	-	LOC111996689	XM_024028687.1	GO:0005215(transporter activity);GO:0006810(transport);GO:0016021(integral component of membrane)	NA	NA	NA	protein LAZ1 homolog 2 [Quercus suber]	NA	6.71686	9.3554	4.65391	1.29278	1.32386	1.19934	1.20107	1.81897	3.43219	1.60743	1.27133	0.936709	694	979	475	135	130	122	129	182	332	153	133	94	yes
111996719	NW_019821071.1	162021	167878	+	LOC111996719	XM_024028716.1;XM_024028717.1	GO:0004674(protein serine/threonine kinase activity);GO:0005634(nucleus);GO:0005737(cytoplasm);GO:0005886(plasma membrane);GO:0035556(intracellular signal transduction);GO:0035556(intracellular signal transduction)	NA	NA	NA	serine/threonine-protein kinase D6PKL1-like isoform X1 [Quercus suber];serine/threonine-protein kinase D6PKL1-like isoform X2 [Quercus suber]	NA	2.82772	2.23139	2.46252	8.47702	7.47824	7.92837	5.10198	5.94366	5.15904	6.00247	8.5248	5.57161	692	553	594	2089	1726	1902	1294	1402	1178	1352	2101	1315	yes
111996756	NW_019821071.1	169651	172209	+	LOC111996756	XM_024028755.1	GO:0004725(protein tyrosine phosphatase activity);GO:0006470(protein dephosphorylation)	NA	NA	NA	uncharacterized protein LOC111996756 [Quercus suber]	NA	2.58586	2.65725	3.02121	1.0182	0.700313	0.577836	1.04834	0.961832	1.943	1.16023	0.850171	1.20878	208	217	240	83	54	46	88	75	146	86	69	94	yes
111996765	NW_019821072.1	46269	50555	-	LOC111996765	XM_024028763.1;XM_024028761.1;XM_024028762.1	GO:0004497(monooxygenase activity);GO:0007275(multicellular organism development);GO:0010268(brassinosteroid homeostasis);GO:0016125(sterol metabolic process);GO:0016132(brassinosteroid biosynthetic process);GO:0016132(brassinosteroid biosynthetic process)	NA	NA	NA	beta-amyrin 28-oxidase-like [Quercus suber]	NA	6.20927	16.149	7.92719	1.6482	4.35304	1.56744	2.51275	6.99421	4.53352	4.3712	2.26586	2.71404	840	2211	1058	226	556	208	353	914	574	546	310	355	yes
111996769	NW_019821077.1	479	3228	-	LOC111996769	XM_024028767.1	GO:0004721(phosphoprotein phosphatase activity);GO:0004722(protein serine/threonine phosphatase activity);GO:0005634(nucleus);GO:0005829(cytosol);GO:0006470(protein dephosphorylation);GO:0009532(plastid stroma);GO:0046872(metal ion binding)	NA	NA	NA	serine/threonine-protein phosphatase PP-X isozyme 2-like isoform X1 [Hevea brasiliensis]	NA	35.4743	39.9211	47.2021	94.4851	75.3762	92.6246	113.559	108.545	108.337	123.502	105.089	95.7711	1070	1219	1404	2873	2147	2742	3551	3159	3052	3431	3195	2788	yes
111996815	NW_019821084.1	331560	332362	+	LOC111996815	XM_024028815.1	GO:0004842(ubiquitin-protein transferase activity);GO:0019005(SCF ubiquitin ligase complex);GO:0031146(SCF-dependent proteasomal ubiquitin-dependent protein catabolic process)	NA	NA	NA	F-box/kelch-repeat protein At3g23880-like, partial [Quercus suber]	NA	1.96296	2.86286	2.2641	10.3651	12.5341	13.1559	4.61039	5.74599	5.02356	6.02721	7.1948	4.07188	113	166	128	599	678	740	274	318	269	318	416	225	yes
111996856	NW_019821088.1	219573	226652	+	LOC111996856	XM_024028893.1	NA	NA	NA	NA	uncharacterized protein LOC111996856 [Quercus suber]	NA	0.297653	0.078672	2.15325	8.31993	5.01487	35.2242	4.65602	4.7902	2.78095	2.06665	2.88617	7.92322	50	14	357	1407	794	5797	810	776	436	320	488	1283	yes
111996858	NW_019821089.1	73234	76668	+	LOC111996858	XM_024028895.1	GO:0005515(protein binding);GO:0005516(calmodulin binding);GO:0005634(nucleus);GO:0007339(binding of sperm to zona pellucida);GO:0016020(membrane)	NA	NA	NA	abnormal spindle-like microcephaly-associated protein homolog [Quercus suber]	NA	1.85007	1.93893	1.30552	0.229746	0.481829	0.0001	0.432539	0.27964	0.435818	0.285554	0.202273	0.248191	374	397	260	47	92	0	91	55	83	54	42	49	yes
111996867	NW_019821089.1	538403	544950	+	LOC111996867	XM_024028907.1;XM_024028910.1;XM_024028908.1;XM_024028909.1	GO:0003677(DNA binding);GO:0003700(DNA binding transcription factor activity);GO:0005515(protein binding);GO:0005634(nucleus);GO:0005829(cytosol);GO:0006355(regulation of transcription, DNA-templated);GO:0009416(response to light stimulus);GO:0009722(detection of cytokinin stimulus);GO:0071345(cellular response to cytokine stimulus);GO:0071345(cellular response to cytokine stimulus)	NA	NA	NA	homeobox protein knotted-1-like 3 isoform X1 [Quercus suber];homeobox protein knotted-1-like 3 isoform X2 [Quercus suber];homeobox protein knotted-1-like 3 isoform X3 [Quercus suber]	NA	66.1273	58.3891	101.756	18.8661	18.1975	16.7328	32.8135	31.5445	32.2163	35.8494	22.0258	31.0281	11631	10396	17653	3348	3024	2889	5986	5356	5293	5810	3907	5268	yes
111996873	NW_019821089.1	40178	41586	-	LOC111996873	XM_024028917.1	GO:0003674(molecular_function);GO:0005737(cytoplasm);GO:0008150(biological_process)	NA	NA	NA	ganglioside-induced differentiation-associated protein 2-like [Quercus suber]	NA	24.4865	15.2348	12.4597	57.8857	47.6412	64.3818	42.127	53.0081	45.2973	52.5204	63.7948	49.2823	1867	1176	937	4449	3429	4815	3329	3899	3224	3688	4902	3625	yes
111996875	NW_019821089.1	68408	71224	+	LOC111996875	XM_024028920.1	GO:0005515(protein binding)	NA	NA	NA	thiosulfate sulfurtransferase 16, chloroplastic-like [Quercus suber]	NA	261.237	367.619	290.728	8.43782	7.3648	4.96288	52.3444	64.221	37.8465	58.1224	13.9046	49.428	18940	26977	20790	617	505	354	3936	4494	2563	3882	1017	3459	yes
111996881	NW_019821089.1	114462	117033	+	LOC111996881	XM_024028927.1	GO:0000226(microtubule cytoskeleton organization);GO:0003924(GTPase activity);GO:0005200(structural constituent of cytoskeleton);GO:0005515(protein binding);GO:0005525(GTP binding);GO:0005618(cell wall);GO:0005730(nucleolus);GO:0005737(cytoplasm);GO:0005773(vacuole);GO:0005829(cytosol);GO:0005874(microtubule);GO:0005886(plasma membrane);GO:0007017(microtubule-based process);GO:0009506(plasmodesma…	04145(Phagosome)	K07374	NA	tubulin alpha chain-like [Quercus suber]	NA	1.53812	0.776806	1.61339	0.061493	0.0001	0.0001	0.04599	0.625588	0.331965	0.0001	0.0001	0.160966	182	93	189	8	0	0	6	72	37	0	0	19	yes
111996939	NW_019821094.1	266904	267791	+	LOC111996939	XM_024028973.1	GO:0019915(lipid storage)	NA	NA	NA	oleosin 1-like [Quercus suber]	NA	72.5582	68.7067	53.7634	7.44307	8.35974	3.97867	13.7615	20.3886	22.6604	11.931	9.56283	16.2906	4594	4403	3357	476	500	248	904	1246	1340	696	611	996	yes
111996955	NW_019806778.1	352540	354379	+	LOC111996955	XM_024028991.1	GO:0003682(chromatin binding);GO:0003700(DNA binding transcription factor activity);GO:0003713(transcription coactivator activity);GO:0004402(histone acetyltransferase activity);GO:0005634(nucleus);GO:0006338(chromatin remodeling);GO:0006357(regulation of transcription by RNA polymerase II);GO:0035066(positive regulation of histone acetylation)	NA	NA	NA	transcription factor MYB1R1 [Quercus suber]	NA	11.0167	5.19764	9.37221	119.186	94.5808	124.525	20.9591	30.5428	18.543	44.7008	69.0524	26.4316	1222	584	1025	13323	9901	13547	2410	3268	1920	4565	7717	2828	yes
111996986	NW_019821096.1	33636	34202	-	LOC111996986	XM_024029027.1	GO:0003674(molecular_function);GO:0005575(cellular_component);GO:0008150(biological_process)	NA	NA	NA	uncharacterized protein LOC111996997 [Quercus suber]	NA	5.57108	1.87522	1.33772	21.9212	22.7809	33.1593	6.40629	7.30823	15.1443	9.8647	20.1535	19.3932	226	77	54	894	870	1316	269	286	572	368	822	757	yes
111996988	NW_019821096.1	5017	10509	+	LOC111996988	XM_024029029.1	GO:0003677(DNA binding);GO:0003700(DNA binding transcription factor activity);GO:0005634(nucleus);GO:0005737(cytoplasm);GO:0005829(cytosol);GO:0006355(regulation of transcription, DNA-templated);GO:0009416(response to light stimulus)	NA	NA	NA	homeobox protein knotted-1-like 3 [Quercus suber]	NA	202.666	198.018	175.336	62.4706	81.8444	63.1799	63.7399	60.3342	60.3359	68.368	52.7056	59.8353	25197	24918	21501	7832	9609	7709	8218	7239	7006	7831	6606	7180	yes
111996997	NW_019821096.1	34394	35046	-	LOC111996997	XM_024029039.1	GO:0003674(molecular_function);GO:0005575(cellular_component);GO:0008150(biological_process)	NA	NA	NA	uncharacterized protein LOC111996997 [Quercus suber]	NA	3.29411	1.02342	1.68232	13.2301	13.612	25.8684	5.77832	5.46677	7.9838	7.75672	14.8121	16.3704	154	49	78	622	599	1182	279	246	348	333	696	736	yes
111997075	NW_019821101.1	411499	420090	+	LOC111997075	XM_024029128.1	GO:0004672(protein kinase activity);GO:0004674(protein serine/threonine kinase activity);GO:0005524(ATP binding);GO:0005886(plasma membrane);GO:0006468(protein phosphorylation);GO:0007169(transmembrane receptor protein tyrosine kinase signaling pathway);GO:0016021(integral component of membrane)	NA	NA	NA	inactive leucine-rich repeat receptor-like serine/threonine-protein kinase At1g60630 [Quercus suber]	NA	5.39379	5.08473	3.86113	0.180002	0.780062	0.361149	0.986636	0.520019	1.15369	0.658103	0.443105	0.981521	872	832	616	30	119	58	166	82	175	98	73	154	yes
111997076	NW_019821101.1	14960	17174	-	LOC111997076	XM_024029129.1	GO:0002229(defense response to oomycetes);GO:0004674(protein serine/threonine kinase activity);GO:0005524(ATP binding);GO:0005886(plasma membrane);GO:0006468(protein phosphorylation);GO:0016021(integral component of membrane);GO:0016301(kinase activity);GO:0030246(carbohydrate binding);GO:0042742(defense response to bacterium)	NA	NA	NA	L-type lectin-domain containing receptor kinase S.4-like [Quercus suber]	NA	11.3115	2.82916	8.53744	0.664235	0.970522	1.08173	1.34823	1.35159	1.9612	1.38253	0.561986	1.25374	1787	453	1330	106	145	168	221	206	290	202	90	192	yes
111997090	NW_019821101.1	443098	452471	+	LOC111997090	XM_024029145.1	NA	NA	NA	NA	uncharacterized protein LOC111997090 [Quercus suber]	NA	4.58808	3.88991	2.80863	0.553462	0.222284	0.954656	0.756472	0.443327	0.832881	0.787718	0.699009	0.827957	324	278	196	40	15	67	56	31	55	52	50	57	yes
111997123	NW_019821102.1	55821	59697	-	LOC111997123	XM_024029176.1	GO:0005515(protein binding);GO:0005524(ATP binding);GO:0005634(nucleus);GO:0005829(cytosol);GO:0005975(carbohydrate metabolic process);GO:0006520(cellular amino acid metabolic process);GO:0016020(membrane);GO:0016308(1-phosphatidylinositol-4-phosphate 5-kinase activity)	00562(Inositol phosphate metabolism);04070(Phosphatidylinositol signaling system);04144(Endocytosis)	K00889	EC:2.7.1.68	phosphatidylinositol 4-phosphate 5-kinase 9 [Quercus suber]	NA	0.259068	0.144253	0.153496	0.573408	0.78087	0.512707	1.024	0.797458	0.286559	1.20531	1.10387	0.93247	38	22	22	84	107	73	154	112	39	161	161	130	yes
111997134	NW_019821103.1	268560	276581	+	LOC111997134	XM_024029198.1	GO:0005829(cytosol);GO:0009793(embryo development ending in seed dormancy);GO:0010227(floral organ abscission)	NA	NA	NA	LOW QUALITY PROTEIN: late embryogenesis abundant protein At3g53040-like [Quercus suber]	NA	53.3532	55.66	37.9634	0.85475	0.901309	1.97216	1.4246	4.58201	4.38134	1.38665	1.1992	1.18174	4504	4756	3161	73	72	164	125	374	346	108	103	97	yes
111997152	NW_019821103.1	216574	233552	-	LOC111997152	XM_024029218.1;XM_024029219.1	GO:0004842(ubiquitin-protein transferase activity);GO:0005634(nucleus);GO:0005737(cytoplasm);GO:0005737(cytoplasm)	04120(Ubiquitin mediated proteolysis);04120(Ubiquitin mediated proteolysis)	K10588	EC:2.3.2.26	E3 ubiquitin-protein ligase UPL7 [Quercus suber]	NA	4.67288	4.24301	3.91291	7.9406	9.9218	9.29626	17.1836	20.0765	16.6305	20.947	14.3342	14.9676	1368	1257	1130	2344	2743	2671	5215	5670	4546	5648	4230	4228	yes
111997169	NW_019821154.1	2858	4074	-	LOC111997169	XM_024029237.1	GO:0005886(plasma membrane);GO:0008150(biological_process);GO:0016021(integral component of membrane);GO:0016757(transferase activity, transferring glycosyl groups)	00514(Other types of O-glycan biosynthesis)	K13675	EC:2.4.1.-	uncharacterized protein LOC111997169, partial [Quercus suber]	NA	26.053	29.3733	32.4282	7.30272	12.9051	6.54111	10.5676	8.96207	9.41429	7.46976	7.35525	8.20478	2261	2580	2775	639	1058	557	951	751	763	597	644	688	yes
111997180	NW_019821164.1	11262	14947	+	LOC111997180	XM_024029245.1	GO:0000166(nucleotide binding);GO:0001666(response to hypoxia);GO:0004022(alcohol dehydrogenase (NAD) activity);GO:0005737(cytoplasm);GO:0005794(Golgi apparatus);GO:0005829(cytosol);GO:0005886(plasma membrane);GO:0006970(response to osmotic stress);GO:0008270(zinc ion binding);GO:0009409(response to cold);GO:0009413(response to flooding);GO:0009414(response to water deprivation);GO:0009651(respon…	00010(Glycolysis / Gluconeogenesis);00071(Fatty acid degradation);00592(alpha-Linolenic acid metabolism);00350(Tyrosine metabolism)	K18857	EC:1.1.1.1	alcohol dehydrogenase 1 [Quercus suber]	NA	8.00108	21.9072	139.554	202.864	160.486	178.172	192.907	203.917	133.447	230.177	281.398	223.136	954	2642	16397	24368	18052	20829	23829	23442	14847	25259	33794	25654	yes
111997192	NW_019821170.1	11149	14110	+	LOC111997192	XM_024029254.1	GO:0005515(protein binding);GO:0005737(cytoplasm);GO:0006952(defense response);GO:0006979(response to oxidative stress);GO:0009611(response to wounding);GO:0009612(response to mechanical stimulus);GO:0009693(ethylene biosynthetic process);GO:0009723(response to ethylene);GO:0009733(response to auxin);GO:0009753(response to jasmonic acid);GO:0009835(fruit ripening);GO:0010087(phloem or xylem histo…	00270(Cysteine and methionine metabolism);04016(MAPK signaling pathway - plant)	K20772	EC:4.4.1.14	1-aminocyclopropane-1-carboxylate synthase-like [Quercus suber]	NA	0.498321	0.155292	0.199928	0.846239	1.57895	3.1516	1.20192	3.02685	2.22742	0.781607	2.87471	5.64606	65	21	26	111	194	402	162	380	271	94	377	709	yes
111997206	NW_019821194.1	4880	11175	+	LOC111997206	XM_024029272.1	GO:0000023(maltose metabolic process);GO:0005363(maltose transmembrane transporter activity);GO:0005975(carbohydrate metabolic process);GO:0005983(starch catabolic process);GO:0007154(cell communication);GO:0007275(multicellular organism development);GO:0009507(chloroplast);GO:0009624(response to nematode);GO:0009629(response to gravity);GO:0009706(chloroplast inner membrane);GO:0009941(chloropla…	NA	NA	NA	maltose excess protein 1-like, chloroplastic [Quercus suber]	NA	45.8988	62.2072	36.315	11.3684	17.7466	10.0699	21.5987	14.9481	17.1646	12.6006	12.0066	11.1648	5697	7815	4446	1423	2080	1227	2780	1791	1990	1441	1503	1338	yes
111997296	NW_019821263.1	405133	411402	-	LOC111997296	XM_024029371.1	GO:0003824(catalytic activity);GO:0005829(cytosol);GO:0010584(pollen exine formation);GO:0016491(oxidoreductase activity);GO:0050662(coenzyme binding);GO:0055114(oxidation-reduction process);GO:0080110(sporopollenin biosynthetic process)	00940(Phenylpropanoid biosynthesis)	K09753	EC:1.2.1.44	tetraketide alpha-pyrone reductase 2-like [Quercus suber]	NA	1.77485	1.46574	3.14652	1.04368	0.143133	1.19464	1.60746	0.760794	0.743999	0.64352	0.477226	0.512329	196	164	342	116	15	129	184	81	77	66	53	55	yes
111997339	NW_019821265.1	47725	48553	-	LOC111997339	XM_024029414.1	GO:0003674(molecular_function);GO:0005634(nucleus);GO:0008150(biological_process);GO:0016021(integral component of membrane)	NA	NA	NA	uncharacterized protein LOC111997339 [Quercus suber]	NA	43.999	72.6739	44.4503	0.744184	2.05745	0.62624	1.80786	5.04287	4.69791	1.10528	0.031555	0.719991	2601	4348	2591	45	115	37	111	288	260	61	2	42	yes
111997351	NW_019821265.1	624889	626357	-	LOC111997351	XM_024029431.1;XM_024029433.1;XM_024029432.1	GO:0051213(dioxygenase activity);GO:0051213(dioxygenase activity)	00270(Cysteine and methionine metabolism);00270(Cysteine and methionine metabolism)	K05933	EC:1.14.17.4	1-aminocyclopropane-1-carboxylate oxidase 1 isoform X1 [Quercus suber];1-aminocyclopropane-1-carboxylate oxidase 1 isoform X2 [Quercus suber]	NA	0.0001	0.318793	2.11443	28.4267	15.7314	33.6341	33.1522	45.5909	14.8056	33.6629	72.7406	74.0613	0	34	219	3005	1559	3460	3603	4612	1450	3251	7686	7492	yes
111997352	NW_019806782.1	47809	49171	-	LOC111997352	XR_002881350.1	NA	NA	NA	NA		NA	4.99326	6.4689	3.70982	0.236796	0.436556	0.061566	0.55668	0.388266	0.469184	0.553317	0.126336	0.34297	404	529	296	20	34	5	47	31	36	42	11	27	yes
111997391	NW_019821354.1	283961	288950	-	LOC111997391	XM_024029475.1	GO:0004970(ionotropic glutamate receptor activity);GO:0005217(intracellular ligand-gated ion channel activity);GO:0005634(nucleus);GO:0005773(vacuole);GO:0006874(cellular calcium ion homeostasis);GO:0009416(response to light stimulus);GO:0016021(integral component of membrane)	NA	NA	NA	glutamate receptor 2.4-like [Quercus suber]	NA	0.901908	0.106139	0.632475	7.97021	5.49126	13.8866	1.67752	3.20488	2.69976	2.36303	4.12863	7.80993	184	22	128	1637	1057	2776	355	630	514	444	848	1536	yes
111997392	NW_019821354.1	785214	788565	+	LOC111997392	XM_024029476.1	GO:0003674(molecular_function);GO:0006950(response to stress);GO:0009535(chloroplast thylakoid membrane)	NA	NA	NA	plastid-lipid-associated protein, chloroplastic-like [Quercus suber]	NA	444.936	475.992	518.617	151.701	172.481	134.289	171.187	209.356	202.337	221.229	156.061	250.409	45135	48873	51891	15518	16522	13369	18008	20496	19170	20674	15960	24517	yes
111997410	NW_019821354.1	669904	671778	-	LOC111997410	XM_024029494.1	GO:0051213(dioxygenase activity)	00270(Cysteine and methionine metabolism)	K05933	EC:1.14.17.4	1-aminocyclopropane-1-carboxylate oxidase [Quercus suber]	NA	54.6587	57.4648	52.987	13.4658	14.9724	11.7763	20.6674	23.329	21.2246	17.5429	11.6025	20.2979	5023	5345	4803	1248	1300	1062	1970	2069	1822	1486	1075	1801	yes
111997415	NW_019821354.1	768603	771651	+	LOC111997415	XM_024029502.1	GO:0003674(molecular_function);GO:0006950(response to stress);GO:0009535(chloroplast thylakoid membrane)	NA	NA	NA	plastid-lipid-associated protein, chloroplastic [Quercus suber]	NA	176.366	219.992	183.184	77.0345	78.6227	68.7135	77.0039	69.2206	73.7979	64.5568	66.7007	73.2369	16005	20207	16397	7050	6738	6120	7247	6063	6255	5397	6103	6415	yes
111997443	NW_019805638.1	325943	326688	+	LOC111997443	XM_024029559.1	NA	NA	NA	NA	putative glycine-rich cell wall structural protein 1 [Quercus suber]	NA	41.4719	36.2604	33.9424	81.2979	135.21	75.4232	117.61	122.792	157.306	161.967	123.981	111.037	2206	1952	1781	4360	6790	3937	6486	6302	7813	7935	6647	5700	yes
111997494	NW_019821358.1	153015	159099	-	LOC111997494	XM_024029588.1	GO:0005515(protein binding);GO:0005524(ATP binding);GO:0005576(extracellular region);GO:0006952(defense response);GO:0043531(ADP binding)	NA	NA	NA	disease resistance protein RGA2-like [Quercus suber]	NA	0.482323	0.285374	0.122113	0.234429	3.65248	0.348335	0.63217	1.81558	3.88105	0.948774	0.518504	1.48529	141	85	36	70	1007	100	192	512	1059	256	153	419	yes
111997497	NW_019821358.1	60880	61677	+	LOC111997497	XM_024029591.1	GO:0003674(molecular_function);GO:0005886(plasma membrane);GO:0008150(biological_process)	NA	NA	NA	uncharacterized protein LOC111997497 [Quercus suber]	NA	35.824	23.4179	40.0166	134.671	147.856	171.219	77.7216	64.6125	73.6573	68.6035	92.0994	101.527	2038	1349	2246	7726	7943	9559	4585	3548	3914	3596	5282	5575	yes
111997504	NW_019821359.1	336418	340369	-	LOC111997504	XM_024029599.1	GO:0005773(vacuole);GO:0005887(integral component of plasma membrane);GO:0009506(plasmodesma);GO:0009992(cellular water homeostasis);GO:0015250(water channel activity);GO:0015254(glycerol channel activity);GO:0034220(ion transmembrane transport)	NA	NA	NA	probable aquaporin PIP2-5 [Quercus suber]	NA	15.6921	12.4955	22.1501	3.86092	3.12236	1.56055	2.57835	0.80929	8.34713	3.69224	1.94694	6.13408	1694	1366	2358	421	319	166	289	85	842	368	212	639	yes
111997517	NW_019821360.1	8464	9711	-	LOC111997517	XM_024029611.1	GO:0005634(nucleus);GO:0008150(biological_process);GO:0030246(carbohydrate binding)	NA	NA	NA	protein PHLOEM PROTEIN 2-LIKE A1-like [Quercus suber]	NA	1.6863	0.8877	0.940747	4.66838	9.16773	6.0395	8.96659	4.71133	5.09693	5.39868	3.37142	5.43532	114	61	63	319	586	401	629	308	322	337	230	355	yes
111997520	NW_019821360.1	28822	29703	+	LOC111997520	XM_024029615.1	GO:0005634(nucleus);GO:0008150(biological_process);GO:0030246(carbohydrate binding)	NA	NA	NA	lectin-like [Quercus suber]	NA	1.46449	0.941232	1.39223	3.57125	6.20764	4.02805	7.95127	2.44437	3.29939	3.85194	3.26614	5.04645	62	40	58	151	246	166	346	99	130	149	139	205	yes
111997522	NW_019821360.1	463842	469657	-	LOC111997522	XM_024029617.1	GO:0005634(nucleus);GO:0005737(cytoplasm);GO:0005829(cytosol);GO:0005886(plasma membrane);GO:0009651(response to salt stress);GO:0016787(hydrolase activity);GO:0048046(apoplast)	NA	NA	NA	endo-1,3;1,4-beta-D-glucanase-like [Quercus suber]	NA	6.5346	6.25989	13.5708	66.3662	39.9688	85.0448	32.0082	29.0919	25.7191	28.1419	21.8978	20.72	525	510	1076	5377	3033	6706	2667	2256	1930	2083	1774	1607	yes
111997536	NW_019821360.1	217447	221331	+	LOC111997536	XM_024029631.1	GO:0008176(tRNA (guanine-N7-)-methyltransferase activity);GO:0036265(RNA (guanine-N7)-methylation);GO:0043527(tRNA methyltransferase complex)	NA	NA	NA	uncharacterized protein LOC111997536 [Quercus suber]	NA	1.89302	0.704875	0.339736	5.02329	1.43595	4.23481	4.28016	2.72253	4.85648	4.73283	5.20515	6.64806	107	41	19	285	77	234	250	148	255	245	295	361	yes
111997572	NW_019821360.1	207566	211854	-	LOC111997572	XM_024029681.1	GO:0009507(chloroplast);GO:0009941(chloroplast envelope);GO:0016788(hydrolase activity, acting on ester bonds)	NA	NA	NA	uncharacterized protein LOC111997572 [Quercus suber]	NA	0.680249	1.17969	0.965929	0.121175	0.604914	0.199602	0.389326	0.078721	0.219265	0.370159	0.347215	0.281631	63	111	88	12	53	19	38	8	19	32	33	26	yes
111997583	NW_019806785.1	128758	131470	-	LOC111997583	XM_024029698.1	GO:0003674(molecular_function);GO:0008150(biological_process);GO:0016021(integral component of membrane)	NA	NA	NA	uncharacterized protein LOC111997583 [Quercus suber]	NA	0.601653	1.65156	1.58411	0.0001	0.0001	0.0001	0.0001	0.578594	0.0001	0.716007	0.241285	0.0001	33	90	84	0	0	0	0	30	0	36	14	0	yes
111997603	NW_019821361.1	352	7870	-	LOC111997603	XM_024029713.1	GO:0004612(phosphoenolpyruvate carboxykinase (ATP) activity);GO:0005829(cytosol);GO:0006094(gluconeogenesis)	00010(Glycolysis / Gluconeogenesis);00020(Citrate cycle (TCA cycle));00620(Pyruvate metabolism);00710(Carbon fixation in photosynthetic organisms)	K01610	EC:4.1.1.49	phosphoenolpyruvate carboxykinase (ATP)-like [Quercus suber]	NA	291.645	302.009	305.204	88.8486	118.109	85.5015	136.554	135.008	142.043	118.335	109.406	138.702	49378	51755	50967	15169	18883	14207	23974	22060	22461	18457	18674	22665	yes
111997615	NW_019806785.1	20877	22472	-	LOC111997615	XM_024029730.1	GO:0009813(flavonoid biosynthetic process);GO:0043231(intracellular membrane-bounded organelle);GO:0052696(flavonoid glucuronidation);GO:0080043(quercetin 3-O-glucosyltransferase activity);GO:0080044(quercetin 7-O-glucosyltransferase activity)	00942(Anthocyanin biosynthesis)	K17193	EC:2.4.2.51	UDP-glycosyltransferase 79B9-like [Quercus suber]	NA	0.351457	0.336928	0.42025	0.668147	1.34554	0.884738	1.28826	1.39331	1.24401	2.89595	0.701774	2.08898	40	39	48	77	145	99	152	153	133	304	81	230	yes
111997617	NW_019821362.1	47537	63725	-	LOC111997617	XM_024029728.1;XM_024029731.1;XM_024029729.1	GO:0000408(EKC/KEOPS complex);GO:0002949(tRNA threonylcarbamoyladenosine modification);GO:0002949(tRNA threonylcarbamoyladenosine modification)	NA	NA	NA	probable tRNA N6-adenosine threonylcarbamoyltransferase [Quercus suber]	NA	6.76577	5.27154	4.34108	11.556	14.0353	12.4518	13.969	12.8921	12.4279	11.8913	13.837	12.1542	682	538	432	1175	1337	1231	1460	1254	1170	1104	1406	1182	yes
111997650	NW_019821363.1	28708	33808	+	LOC111997650	XM_024029765.1	GO:0003677(DNA binding);GO:0003700(DNA binding transcription factor activity);GO:0005634(nucleus);GO:0006351(transcription, DNA-templated);GO:0006355(regulation of transcription, DNA-templated);GO:0009506(plasmodesma);GO:0009567(double fertilization forming a zygote and endosperm);GO:0046983(protein dimerization activity)	04075(Plant hormone signal transduction);04712(Circadian rhythm - plant)	K12126	NA	transcription factor UNE10 [Quercus suber]	NA	26.775	41.5705	35.3811	5.67532	4.9855	4.54953	10.4818	12.0868	12.3779	8.9723	8.11375	8.49153	3980	6254	5187	851	700	664	1616	1734	1719	1229	1216	1219	yes
111997651	NW_019821363.1	68024	69446	+	LOC111997651	XM_024029766.1	GO:0000079(regulation of cyclin-dependent protein serine/threonine kinase activity);GO:0004693(cyclin-dependent protein serine/threonine kinase activity);GO:0005737(cytoplasm);GO:0007049(cell cycle);GO:0019901(protein kinase binding);GO:0051301(cell division);GO:0051726(regulation of cell cycle)	00480(Glutathione metabolism)	K01255	EC:3.4.11.1	cyclin-U2-1-like [Quercus suber]	NA	10.4374	4.1141	6.19231	1.2821	3.35313	1.39204	2.2426	1.20127	2.35165	1.55787	1.27712	1.43018	813	325	476	101	247	107	182	91	171	112	101	108	yes
111997677	NW_019821381.1	559925	565497	-	LOC111997677	XM_024029792.1	GO:0003677(DNA binding);GO:0004518(nuclease activity);GO:0004519(endonuclease activity);GO:0004527(exonuclease activity);GO:0005634(nucleus);GO:0005654(nucleoplasm);GO:0005730(nucleolus);GO:0005739(mitochondrion);GO:0005829(cytosol);GO:0006260(DNA replication);GO:0006281(DNA repair);GO:0009411(response to UV);GO:0046872(metal ion binding);GO:0048256(flap endonuclease activity)	03030(DNA replication);03410(Base excision repair);03450(Non-homologous end-joining)	K04799	EC:3.-.-.-	flap endonuclease 1 [Quercus suber]	NA	17.3738	27.6288	27.9089	6.14596	6.88502	6.01775	10.0347	10.7071	13.3443	9.37558	7.18046	7.32237	1853	2983	2936	661	694	630	1110	1102	1330	922	772	754	yes
111997680	NW_019821381.1	204106	209079	-	LOC111997680	XM_024029795.1;XM_024029794.1	GO:0003674(molecular_function);GO:0005634(nucleus);GO:0008150(biological_process);GO:0008150(biological_process)	NA	NA	NA	myeloid leukemia factor 1 [Quercus suber]	NA	48.262	35.8528	38.2541	127.535	131.809	118.218	91.3679	107.701	90.7324	88.6286	116.98	72.2377	4600	3459	3597	12259	11864	11059	9031	9907	8078	7783	11242	6646	yes
111997693	NW_019821381.1	132675	144415	-	LOC111997693	XM_024029811.1;XM_024029812.1	GO:0000215(tRNA 2'-phosphotransferase activity);GO:0006388(tRNA splicing, via endonucleolytic cleavage and ligation);GO:0009507(chloroplast);GO:0009793(embryo development ending in seed dormancy);GO:0009793(embryo development ending in seed dormancy)	NA	NA	NA	tRNA 2'-phosphotransferase 1-like isoform X1 [Quercus suber]	NA	11.5056	19.4691	18.5215	5.96739	6.75661	5.95621	5.90787	5.34898	6.6754	6.34888	7.35532	6.17023	1163	1991	1846	608	645	591	619	522	630	591	750	602	yes
111997704	NW_019821383.1	1050450	1050984	+	LOC111997704	XM_024029827.1	GO:0004360(glutamine-fructose-6-phosphate transaminase (isomerizing) activity);GO:0006002(fructose 6-phosphate metabolic process);GO:0006047(UDP-N-acetylglucosamine metabolic process)	NA	NA	NA	uncharacterized protein LOC112004373 [Quercus suber]	NA	2.88946	1.71008	1.99589	17.3388	12.662	15.3264	14.7238	12.3555	11.8263	17.8168	14.678	18.336	111	67	76	667	456	574	583	455	422	626	565	675	yes
111997718	NW_019821383.1	1197580	1204341	-	LOC111997718	XM_024029843.1;XM_024029844.1	GO:0003700(DNA binding transcription factor activity);GO:0005634(nucleus);GO:0006351(transcription, DNA-templated);GO:0006355(regulation of transcription, DNA-templated);GO:0008289(lipid binding);GO:0009827(plant-type cell wall modification);GO:0042335(cuticle development);GO:0043481(anthocyanin accumulation in tissues in response to UV light);GO:0043565(sequence-specific DNA binding);GO:0048364(…	NA	NA	NA	homeobox-leucine zipper protein ANTHOCYANINLESS 2-like isoform X1 [Quercus suber]	NA	2.65017	2.16454	2.51361	4.8501	6.58612	3.82924	7.13856	4.15462	5.89566	6.61554	7.02787	6.47054	722	597	675	1332	1694	1024	2015	1092	1499	1660	1930	1700	yes
111997730	NW_019806785.1	145022	152962	+	LOC111997730	XM_024029864.1	GO:0003333(amino acid transmembrane transport);GO:0015171(amino acid transmembrane transporter activity)	NA	NA	NA	amino acid transporter AVT1A [Quercus suber]	NA	1.24764	1.51165	2.81044	3.80612	4.65702	5.02168	3.69575	7.36141	3.15838	4.78737	3.16112	3.24165	185	227	410	568	650	729	567	1050	436	652	471	463	yes
111997759	NW_019821383.1	32423	33757	-	LOC111997759	XM_024029904.1	GO:0004022(alcohol dehydrogenase (NAD) activity);GO:0005829(cytosol);GO:0006561(proline biosynthetic process);GO:0009408(response to heat);GO:0009414(response to water deprivation);GO:0009688(abscisic acid biosynthetic process);GO:0009750(response to fructose);GO:0010115(regulation of abscisic acid biosynthetic process);GO:0010182(sugar mediated signaling pathway);GO:0010301(xanthoxin dehydrogena…	00904(Diterpenoid biosynthesis)	K13070	EC:1.1.1.295	momilactone A synthase-like [Quercus suber]	NA	6.83642	5.88398	3.15417	0.712557	0.656451	0.525109	0.967587	1.12994	1.98638	0.9315	1.34021	1.00275	534	465	243	57	49	41	79	86	145	67	106	76	yes
111997776	NW_019821383.1	50851	55919	-	LOC111997776	XM_024029922.1	GO:0004022(alcohol dehydrogenase (NAD) activity);GO:0005829(cytosol);GO:0006561(proline biosynthetic process);GO:0009408(response to heat);GO:0009414(response to water deprivation);GO:0009688(abscisic acid biosynthetic process);GO:0009750(response to fructose);GO:0010115(regulation of abscisic acid biosynthetic process);GO:0010182(sugar mediated signaling pathway);GO:0010301(xanthoxin dehydrogena…	00904(Diterpenoid biosynthesis)	K13070	EC:1.1.1.295	secoisolariciresinol dehydrogenase-like [Quercus suber]	NA	5.0877	4.81826	1.95382	1.26883	0.575548	2.31208	1.18551	1.28405	2.19348	1.09723	1.46532	0.680667	293	281	111	74	32	131	71	72	118	59	85	38	yes
111997779	NW_019821383.1	107549	109982	-	LOC111997779	XM_024029925.1	GO:0005886(plasma membrane);GO:0006952(defense response);GO:0007165(signal transduction);GO:0016301(kinase activity)	NA	NA	NA	leucine-rich repeat receptor-like protein kinase PEPR1 [Quercus suber]	NA	0.430939	0.05527	0.203497	17.1743	11.4537	14.2606	0.939879	3.80493	1.1514	5.40442	6.76246	2.88822	75	10	35	3005	1877	2429	170	638	187	864	1183	484	yes
111997800	NW_019821384.1	11558	22241	-	LOC111997800	XM_024029939.1	GO:0001708(cell fate specification);GO:0005634(nucleus);GO:0005737(cytoplasm);GO:0009793(embryo development ending in seed dormancy);GO:0009926(auxin polar transport);GO:0010305(leaf vascular tissue pattern formation);GO:0019827(stem cell population maintenance);GO:0048364(root development)	NA	NA	NA	LOW QUALITY PROTEIN: uncharacterized protein LOC111997800 [Quercus suber]	NA	1.60194	1.21481	1.96227	5.58404	5.83228	6.06968	3.73597	3.5431	2.9699	4.51265	4.96045	4.3204	434	333	524	1524	1491	1612	1049	926	751	1125	1354	1129	yes
111997819	NW_019821384.1	463964	465436	+	LOC111997819	XM_024029956.1	GO:0003674(molecular_function);GO:0005634(nucleus);GO:0008150(biological_process)	NA	NA	NA	F-box protein At4g18380-like [Quercus suber]	NA	0.585999	0.054069	0.371535	39.8778	18.3999	46.9257	1.88344	5.57588	2.92186	5.26529	4.7217	6.80488	62	6	39	4223	1825	4836	206	566	287	510	500	690	yes
111997862	NW_019821390.1	26444	33114	-	LOC111997862	XM_024029994.1	NA	NA	NA	NA	uncharacterized protein LOC111997862 [Quercus suber]	NA	1.30253	1.59152	0.996675	4.66349	5.10804	4.32698	8.49051	6.76359	7.1035	7.38015	4.98804	5.36463	346	428	261	1249	1281	1128	2338	1733	1762	1805	1335	1375	yes
111997894	NW_019821438.1	57829	60927	+	LOC111997894	XM_024030027.1	GO:0004674(protein serine/threonine kinase activity);GO:0005524(ATP binding);GO:0005576(extracellular region);GO:0005886(plasma membrane);GO:0006468(protein phosphorylation);GO:0007169(transmembrane receptor protein tyrosine kinase signaling pathway);GO:0016021(integral component of membrane);GO:0016301(kinase activity);GO:0016310(phosphorylation)	NA	NA	NA	probable leucine-rich repeat receptor-like protein kinase At1g68400 [Quercus suber]	NA	3.47562	4.76489	3.92843	0.707519	0.586418	0.399075	1.08356	0.662612	1.08255	0.559404	0.361788	0.556058	541	751	603	111	87	61	175	100	158	81	57	84	yes
111997897	NW_019821438.1	69233	72688	-	LOC111997897	XM_024030029.1	GO:0008375(acetylglucosaminyltransferase activity);GO:0016021(integral component of membrane);GO:0016757(transferase activity, transferring glycosyl groups)	NA	NA	NA	uncharacterized protein LOC111997897 [Quercus suber]	NA	3.06834	1.11922	4.82762	9.81384	7.49579	17.3674	6.82408	13.5746	2.83223	6.20419	8.60633	14.5288	395	146	613	1274	911	2194	911	1686	341	736	1117	1805	yes
111997957	NW_019821567.1	63263	64349	+	LOC111997957	XM_024030083.1	GO:0000139(Golgi membrane);GO:0003674(molecular_function);GO:0005794(Golgi apparatus);GO:0009834(plant-type secondary cell wall biogenesis);GO:0016021(integral component of membrane);GO:0045492(xylan biosynthetic process)	NA	NA	NA	protein IRX15-LIKE-like [Quercus suber]	NA	31.2543	29.7333	34.174	4.13668	5.30976	2.45759	14.8789	14.5546	17.5256	8.52	5.01266	7.44585	2422	2333	2612	324	389	187	1196	1089	1269	609	392	557	yes
111997959	NW_019821567.1	804	2645	+	LOC111997959	XM_024030085.1	GO:0009813(flavonoid biosynthetic process);GO:0043231(intracellular membrane-bounded organelle);GO:0052696(flavonoid glucuronidation);GO:0080043(quercetin 3-O-glucosyltransferase activity);GO:0080044(quercetin 7-O-glucosyltransferase activity)	00906(Carotenoid biosynthesis)	K14595	EC:2.4.1.263	scopoletin glucosyltransferase-like [Quercus suber]	NA	2.08615	1.65959	2.8465	30.1498	21.3051	44.4494	5.31443	10.305	5.89218	7.63349	5.95955	8.65363	274	221	369	3993	2642	5729	724	1306	723	924	789	1097	yes
111998037	NW_019806811.1	286	2886	-	LOC111998037	XM_024030161.1	GO:0004553(hydrolase activity, hydrolyzing O-glycosyl compounds);GO:0005576(extracellular region);GO:0005618(cell wall);GO:0010411(xyloglucan metabolic process);GO:0016762(xyloglucan:xyloglucosyl transferase activity);GO:0016798(hydrolase activity, acting on glycosyl bonds);GO:0042546(cell wall biogenesis);GO:0048046(apoplast);GO:0071555(cell wall organization)	NA	NA	NA	probable xyloglucan endotransglucosylase/hydrolase protein B [Quercus suber]	NA	52.2082	46.1906	78.7511	6.24871	7.77533	5.3069	12.4744	6.41787	11.8006	10.0857	6.27025	7.83769	4333	3880	6446	523	610	433	1074	514	915	771	525	628	yes
111998073	NW_019821763.1	200509	208254	-	LOC111998073	XM_024030187.1	GO:0005768(endosome);GO:0005794(Golgi apparatus);GO:0005802(trans-Golgi network);GO:0008150(biological_process);GO:0009507(chloroplast);GO:0016757(transferase activity, transferring glycosyl groups)	NA	NA	NA	uncharacterized protein LOC111998073 [Quercus suber]	NA	4.90071	6.37674	8.78375	3.05891	2.55571	3.58195	3.31978	2.9492	1.90379	2.91346	2.11322	2.94654	579	762	1023	364	285	415	407	336	210	317	252	336	yes
111998077	NW_019821763.1	411727	415316	+	LOC111998077	XM_024030192.1	GO:0003674(molecular_function);GO:0008150(biological_process);GO:0009507(chloroplast)	NA	NA	NA	uncharacterized protein LOC111998077 [Quercus suber]	NA	5.17842	6.0193	7.16736	26.9131	24.6329	21.6241	13.2441	17.0811	15.0811	16.1484	20.9971	12.905	551	648	751	2883	2471	2255	1459	1751	1497	1581	2249	1323	yes
111998122	NW_019821813.1	796	4120	+	LOC111998122	XM_024030224.1	GO:0003674(molecular_function);GO:0005829(cytosol);GO:0006970(response to osmotic stress);GO:0009409(response to cold);GO:0009414(response to water deprivation);GO:0009793(embryo development ending in seed dormancy);GO:0048316(seed development)	NA	NA	NA	11 kDa late embryogenesis abundant protein [Quercus suber]	NA	1433.75	1968.97	993.315	244.984	281.898	159.615	253.531	333.778	403.645	216.441	250.823	220.975	79314	110246	54198	13666	14726	8666	14544	17819	20855	11031	13989	11799	yes
111998136	NW_019821817.1	188927	190077	-	LOC111998136	XM_024030239.1	GO:0009717(isoflavonoid biosynthetic process);GO:0033987(2-hydroxyisoflavanone dehydratase activity);GO:0046287(isoflavonoid metabolic process);GO:0052689(carboxylic ester hydrolase activity)	NA	NA	NA	2-hydroxyisoflavanone dehydratase-like [Quercus suber]	NA	28.9043	23.9307	13.6557	6.80018	4.55263	5.40871	8.23986	4.39768	4.76931	3.3829	3.92239	4.69709	2372	1988	1106	563	353	436	702	349	366	256	325	372	yes
111998154	NW_019821818.1	76698	77944	+	LOC111998154	XM_024030256.1	GO:0003676(nucleic acid binding);GO:0003700(DNA binding transcription factor activity);GO:0005515(protein binding);GO:0005634(nucleus);GO:0006351(transcription, DNA-templated);GO:0006355(regulation of transcription, DNA-templated);GO:0007275(multicellular organism development);GO:0008270(zinc ion binding);GO:0009739(response to gibberellin);GO:0009740(gibberellic acid mediated signaling pathway);…	NA	NA	NA	zinc finger protein 8 [Quercus suber]	NA	7.17866	7.84207	12.4447	1.57671	1.30695	1.22833	3.97225	3.35165	2.68455	5.26838	1.32369	4.20619	639	706	1092	142	110	108	367	288	223	432	119	361	yes
111998180	NW_019821822.1	45137	47644	-	LOC111998180	XM_024030290.1	GO:0003674(molecular_function);GO:0005634(nucleus);GO:0008150(biological_process);GO:0009507(chloroplast)	NA	NA	NA	uncharacterized protein LOC111998180 [Quercus suber]	NA	96.6702	61.4955	65.9521	8.52118	10.9067	7.01662	9.96343	10.2204	13.7361	8.35294	8.17079	10.9166	14707	9469	9896	1308	1567	1048	1572	1501	1952	1171	1254	1603	yes
111998249	NW_019821824.1	189758	202440	-	LOC111998249	XM_024030358.1;XM_024030359.1	GO:0051213(dioxygenase activity);GO:0051213(dioxygenase activity)	00402(Benzoxazinoid biosynthesis);00402(Benzoxazinoid biosynthesis)	K13229	EC:1.14.11.59	1-aminocyclopropane-1-carboxylate oxidase homolog 1-like isoform X1 [Quercus suber]	NA	0.106178	1.80231	1.06111	0.0401282	0.0001	0.0836494	0.208166	0.0001	0.0439496	0.142284	0.0001	0.0001	10	168	96	4	0	8	20	0	4	13	0	0	yes
111998312	NW_019821826.1	210178	213251	-	LOC111998312	XM_024030414.1	GO:0004553(hydrolase activity, hydrolyzing O-glycosyl compounds);GO:0005576(extracellular region);GO:0005618(cell wall);GO:0010411(xyloglucan metabolic process);GO:0016762(xyloglucan:xyloglucosyl transferase activity);GO:0016798(hydrolase activity, acting on glycosyl bonds);GO:0042546(cell wall biogenesis);GO:0048046(apoplast);GO:0071555(cell wall organization)	NA	NA	NA	xyloglucan endotransglucosylase/hydrolase protein 9 [Quercus suber]	NA	86.6156	126.232	112.264	5.25025	4.49652	3.11814	28.8427	15.3804	13.4605	20.3567	2.93482	7.72895	7768	11459	9931	475	381	275	2683	1332	1128	1682	266	669	yes
111998387	NW_019821852.1	146321	147884	-	LOC111998387	XM_024030485.1	GO:0004672(protein kinase activity);GO:0004674(protein serine/threonine kinase activity);GO:0005515(protein binding);GO:0005524(ATP binding);GO:0005576(extracellular region);GO:0005886(plasma membrane);GO:0007338(single fertilization);GO:0009506(plasmodesma);GO:0009723(response to ethylene);GO:0009738(abscisic acid-activated signaling pathway);GO:0009741(response to brassinosteroid);GO:0009742(br…	NA	NA	NA	receptor-like protein kinase FERONIA [Quercus suber]	NA	0.124731	0.078807	0.177384	2.85036	1.84551	6.67111	0.783075	0.895874	0.563023	0.555024	0.672894	2.72223	14	9	20	321	195	730	91	97	59	58	76	293	yes
111998420	NW_019821861.1	212456	220102	-	LOC111998420	XM_024030511.1;XM_024030512.1;XM_024030513.1	GO:0005634(nucleus);GO:0005634(nucleus)	NA	NA	NA	uncharacterized protein LOC111998420 [Quercus suber]	NA	3.26642	1.95765	2.73903	14.8309	30.6028	12.7558	28.498	27.0562	8.34641	11.411	33.7957	9.93041	1288	781	1065	5893	11387	4934	11645	10289	3072	4143	13426	3777	yes
111998426	NW_019821861.1	62348	64263	+	LOC111998426	XM_024030520.1	GO:0003674(molecular_function);GO:0005739(mitochondrion);GO:0008150(biological_process);GO:0043231(intracellular membrane-bounded organelle)	NA	NA	NA	pentatricopeptide repeat-containing protein At5g66520-like [Quercus suber]	NA	3.8081	4.85005	1.98814	0.807971	0.921421	0.697285	0.755851	0.671051	0.571739	0.619159	0.560166	0.868211	521	671	268	112	119	94	108	89	73	78	78	115	yes
111998427	NW_019821861.1	64220	72611	-	LOC111998427	XM_024030522.1	GO:0005200(structural constituent of cytoskeleton);GO:0005524(ATP binding);GO:0005634(nucleus);GO:0005730(nucleolus);GO:0005737(cytoplasm);GO:0030029(actin filament-based process)	NA	NA	NA	actin-related protein 8 [Quercus suber]	NA	80.1045	118.17	86.9871	36.5215	39.102	37.5616	44.1508	50.5516	44.6167	38.3934	41.0411	40.5346	10867	16226	11640	4996	5009	5001	6211	6619	5653	4799	5613	5308	yes
111998473	NW_019821865.1	144958	146973	+	LOC111998473	XM_024030575.1	GO:0016020(membrane);GO:0016709(oxidoreductase activity, acting on paired donors, with incorporation or reduction of molecular oxygen, NAD(P)H as one donor, and incorporation of one atom of oxygen);GO:0044550(secondary metabolite biosynthetic process)	00460(Cyanoamino acid metabolism)	K00495	EC:1.14.14.44	cytochrome P450 71A1-like [Quercus suber]	NA	66.401	111.915	47.811	157.637	131.639	189.965	328.343	331.166	306.942	267.227	227.704	205.061	8284	14132	5883	19830	15508	23258	42476	39871	35763	30712	28638	24691	yes
111998477	NW_019821865.1	329853	335974	+	LOC111998477	XM_024030578.1	GO:0003674(molecular_function);GO:0005634(nucleus);GO:0008150(biological_process)	NA	NA	NA	DDT domain-containing protein DDR4 [Quercus suber]	NA	3.56323	2.13165	1.84443	1.10563	1.57844	0.940438	1.70719	0.647593	0.951092	1.03076	0.862013	1.34338	495	300	253	155	207	128	246	87	124	132	121	180	yes
111998498	NW_019821869.1	154596	156065	+	LOC111998498	XM_024030595.1	GO:0003674(molecular_function);GO:0008150(biological_process)	NA	NA	NA	uncharacterized protein At4g22758 [Quercus suber]	NA	476.052	430.045	369.33	130.094	178.54	174.678	132.654	109.367	144.842	86.0154	101.699	117.125	38993	35653	29838	10745	13810	14042	11268	8646	11081	6491	8398	9260	yes
111998514	NW_019821870.1	345706	349387	+	LOC111998514	XM_024030611.1	GO:0005515(protein binding);GO:0005524(ATP binding);GO:0005576(extracellular region);GO:0006952(defense response);GO:0043531(ADP binding)	NA	NA	NA	putative disease resistance protein RGA3 [Quercus suber]	NA	0.502608	0.449993	0.181765	1.29882	1.77354	1.15219	2.2171	1.8636	1.77399	1.85274	2.84765	2.98232	123	112	44	320	409	276	562	439	405	417	701	703	yes
111998522	NW_019821870.1	297285	324696	-	LOC111998522	XM_024030619.1;XM_024030618.1	GO:0000780(condensed nuclear chromosome, centromeric region);GO:0003690(double-stranded DNA binding);GO:0005524(ATP binding);GO:0034990(nuclear mitotic cohesin complex);GO:0061775(cohesin ATPase activity);GO:0061776(topological DNA entrapment activity);GO:0061780(mitotic cohesin loading);GO:0061780(mitotic cohesin loading)	NA	NA	NA	structural maintenance of chromosomes protein 1-like isoform X2 [Quercus suber];structural maintenance of chromosomes protein 1-like isoform X1 [Quercus suber]	NA	0.266211	0.251722	0.193252	0.569232	0.607219	0.37644	1.23743	0.902099	0.971952	0.763828	0.602461	0.493565	97	93	69	208	208	135	464	315	328	255	220	172	yes
111998523	NW_019821870.1	152184	154430	+	LOC111998523	XM_024030620.1	GO:0003700(DNA binding transcription factor activity);GO:0005634(nucleus);GO:0006351(transcription, DNA-templated);GO:0006355(regulation of transcription, DNA-templated);GO:0043565(sequence-specific DNA binding)	04016(MAPK signaling pathway - plant);04626(Plant-pathogen interaction)	K13424	NA	probable WRKY transcription factor 28 [Quercus suber]	NA	0.787639	0.393106	1.7302	14.6549	13.1112	26.0586	6.33877	5.61044	6.38095	8.00925	6.78642	13.5141	88	45	191	1647	1380	2850	733	604	665	823	763	1454	yes
111998582	NW_019821935.1	810161	814807	-	LOC111998582	XR_002881486.1	NA	NA	NA	NA		NA	0.986191	12.3465	1.01536	19.7089	22.4426	15.1659	32.4921	9.21432	34.6611	30.8618	34.7047	22.6044	38	472	38	750	800	562	1271	336	1221	1073	1320	823	yes
111998584	NW_019821935.1	486663	490619	+	LOC111998584	XM_024030674.1	GO:0005737(cytoplasm)	04144(Endocytosis)	K19476	NA	uncharacterized protein LOC111998584 [Quercus suber]	NA	7.63694	12.4878	8.38089	18.5039	22.6726	31.4254	21.966	17.6969	18.4391	26.4501	20.2371	15.431	1400	2316	1515	3419	3923	5651	4174	3129	3156	4465	3738	2729	yes
111998590	NW_019821935.1	619247	620383	+	LOC111998590	XM_024030680.1	NA	NA	NA	NA	protein PELPK2-like [Quercus suber]	NA	0.231946	0.0001	0.11758	2.82276	1.30848	0.587846	1.10714	6.06657	2.33802	4.09115	0.445299	1.42863	19	0	10	231	101	47	94	475	177	306	37	112	yes
111998622	NW_019821936.1	281455	283924	+	LOC111998622	XM_024030710.1	NA	NA	NA	NA	cysteine-rich and transmembrane domain-containing protein WIH1-like [Quercus suber]	NA	0.454366	0.0001	0.0001	12.2388	5.34092	21.2937	1.98032	7.58194	4.20717	9.07227	6.69859	7.22157	17	0	0	442	181	748	74	262	141	300	242	250	yes
111998633	NW_019821936.1	220292	220948	+	LOC111998633	XM_024030723.1	GO:0003735(structural constituent of ribosome);GO:0022625(cytosolic large ribosomal subunit)	03010(Ribosome)	K02901	NA	60S ribosomal protein L27-3-like [Quercus suber]	NA	29.6852	28.5467	33.2622	13.8023	14.3334	9.42872	17.188	11.4213	13.134	15.5923	11.3677	13.3716	1391	1354	1537	652	634	434	835	517	575	673	537	605	yes
111998643	NW_019821937.1	711776	713475	-	LOC111998643	XM_024030734.1	GO:0009813(flavonoid biosynthetic process);GO:0043231(intracellular membrane-bounded organelle);GO:0052696(flavonoid glucuronidation);GO:0080043(quercetin 3-O-glucosyltransferase activity);GO:0080044(quercetin 7-O-glucosyltransferase activity)	NA	NA	NA	UDP-glycosyltransferase 73C3-like [Quercus suber]	NA	6.91444	10.3529	8.01746	0.927325	0.268333	0.938125	3.24125	2.34282	1.98522	3.80721	0.748932	3.19463	838	1270	959	114	31	112	408	274	225	426	92	374	yes
111998647	NW_019821937.1	996642	1012333	-	LOC111998647	XM_024030742.1;XM_024030743.1;XM_024030741.1	GO:0003674(molecular_function);GO:0008150(biological_process);GO:0008150(biological_process)	NA	NA	NA	putative HVA22-like protein g isoform X2 [Quercus suber];HVA22-like protein j isoform X3 [Quercus suber];putative HVA22-like protein g isoform X1 [Quercus suber]	NA	5.60188	3.81634	3.18804	18.8473	19.001	36.1557	8.49776	14.8367	8.63065	11.8069	14.4155	26.3917	1079	744	606	3655	3451	6824	1696	2755	1552	2093	2795	4899	yes
111998648	NW_019821937.1	995773	996680	+	LOC111998648	XM_024030744.1	GO:0003674(molecular_function);GO:0005739(mitochondrion);GO:0008150(biological_process)	NA	NA	NA	uncharacterized protein LOC111998648 [Quercus suber]	NA	2.33247	2.16441	1.70155	9.26574	9.30682	14.705	5.65684	6.6552	3.30899	5.90123	8.78301	12.1994	151	142	109	605	569	935	380	416	201	352	574	763	yes
111998661	NW_019821937.1	1049973	1058874	+	LOC111998661	XM_024030760.1	GO:0005811(lipid droplet);GO:0019915(lipid storage)	NA	NA	NA	lipid droplet-associated hydrolase-like [Quercus suber]	NA	0.632856	1.0277	0.399652	7.72796	7.0875	6.13379	1.70825	4.49354	2.86277	3.49058	5.21717	2.52053	65	107	41	796	684	615	181	443	273	329	537	249	yes
111998688	NW_019821937.1	786671	788387	-	LOC111998688	XM_024030778.1	GO:0004190(aspartic-type endopeptidase activity);GO:0006508(proteolysis);GO:0030163(protein catabolic process)	NA	NA	NA	probable aspartyl protease At4g16563 [Quercus suber]	NA	4.30512	1.59778	2.43481	0.619658	0.72689	0.847697	1.00786	0.813617	0.917466	1.04755	0.788466	1.55325	527	198	294	77	85	102	128	97	105	119	98	184	yes
111998771	NW_019821940.1	66895	72764	-	LOC111998771	XM_024030867.1;XM_024030869.1;XM_024030868.1;XM_024030866.1	GO:0003676(nucleic acid binding);GO:0005737(cytoplasm);GO:0005737(cytoplasm)	NA	NA	NA	binding partner of ACD11 1 isoform X1 [Quercus suber];binding partner of ACD11 1 isoform X2 [Quercus suber]	NA	11.3803	4.7683	5.78761	21.7881	18.8594	18.3004	44.3042	16.2959	13.955	40.3193	31.5303	31.5303	951	403	478	1835	1488	1500	3837	1313	1089	3102	2654	2541	yes
111998783	NW_019821940.1	457710	459175	+	LOC111998783	XM_024030878.1	GO:0005634(nucleus);GO:0006970(response to osmotic stress);GO:0009414(response to water deprivation);GO:0009651(response to salt stress);GO:0009737(response to abscisic acid);GO:0009738(abscisic acid-activated signaling pathway);GO:0010029(regulation of seed germination);GO:0010228(vegetative to reproductive phase transition of meristem)	NA	NA	NA	LOW QUALITY PROTEIN: EID1-like F-box protein 3 [Quercus suber]	NA	69.8062	30.9932	38.311	12.8454	19.2172	9.57395	6.66123	4.00945	7.63809	12.829	10.6451	11.2091	7296	3279	3950	1354	1897	982	722	405	746	1236	1122	1131	yes
111998800	NW_019821941.1	217730	224331	-	LOC111998800	XM_024030907.1;XM_024030910.1;XM_024030908.1;XM_024030909.1	GO:0004842(ubiquitin-protein transferase activity);GO:0016567(protein ubiquitination);GO:0016567(protein ubiquitination)	NA	NA	NA	U-box domain-containing protein 5 [Quercus suber]	NA	17.7847	7.05112	6.01565	41.3901	36.5746	47.5498	28.425	39.4412	30.3311	35.7505	38.541	37.9461	4136	1661	1380	9706	8032	10853	6855	8852	6588	7659	9036	8517	yes
111998823	NW_019821941.1	108408	110317	+	LOC111998823	XM_024030926.1	GO:0003723(RNA binding);GO:0004519(endonuclease activity);GO:0008270(zinc ion binding);GO:0009507(chloroplast);GO:0016554(cytidine to uridine editing);GO:1900865(chloroplast RNA modification)	NA	NA	NA	pentatricopeptide repeat-containing protein At5g66520-like [Quercus suber]	NA	0.376196	0.356905	0.130077	0.991512	0.851619	0.72818	0.943761	0.95447	0.880696	0.750806	0.948264	0.656484	52	50	18	137	110	98	134	126	112	95	131	87	yes
111998827	NW_019821941.1	92132	94041	+	LOC111998827	XM_024030929.1	GO:0003723(RNA binding);GO:0004519(endonuclease activity);GO:0008270(zinc ion binding);GO:0009507(chloroplast);GO:0016554(cytidine to uridine editing);GO:1900865(chloroplast RNA modification)	NA	NA	NA	pentatricopeptide repeat-containing protein At5g66520-like [Quercus suber]	NA	0.165428	0.435852	0.112007	0.925488	0.68688	0.645478	0.881622	0.944773	0.688768	0.812328	0.812855	0.679076	23	61	16	128	89	87	125	125	88	102	112	90	yes
111998831	NW_019821941.1	300058	302622	+	LOC111998831	XM_024030934.1	NA	NA	NA	NA	late embryogenesis abundant protein D-29 [Quercus suber]	NA	244.542	233.182	257.349	30.4594	34.1858	32.2	35.3923	40.6106	41.8461	28.0578	20.0517	32.6827	26115	25204	27107	3280	3448	3375	3920	4186	4174	2761	2159	3369	yes
111998837	NW_019821941.1	463190	467153	+	LOC111998837	XM_024030940.1;XM_024030941.1	GO:0000226(microtubule cytoskeleton organization);GO:0003924(GTPase activity);GO:0005525(GTP binding);GO:0005737(cytoplasm);GO:0005794(Golgi apparatus);GO:0007021(tubulin complex assembly);GO:0007264(small GTPase mediated signal transduction);GO:0009558(embryo sac cellularization);GO:0009630(gravitropism);GO:0009793(embryo development ending in seed dormancy);GO:0009960(endosperm development);GO:…	NA	NA	NA	ADP-ribosylation factor-like protein 2 [Quercus suber]	NA	48.6521	41.3917	37.903	13.6417	15.7378	12.2926	13.8061	15.3924	15.0335	12.7801	12.8185	12.1956	3792	3265	2913	1073	1158	941	1116	1159	1095	918	1008	918	yes
111998959	NW_019821943.1	232787	233944	-	LOC111998959	XM_024031087.1	GO:0003674(molecular_function);GO:0005783(endoplasmic reticulum);GO:0008150(biological_process);GO:0016021(integral component of membrane)	03018(RNA degradation)	K12600	NA	uncharacterized protein LOC111998959 [Quercus suber]	NA	63.8028	56.4645	57.1479	9.13738	14.6801	8.11334	7.6948	5.74617	9.81889	9.23684	4.95414	8.57746	5267	4718	4654	761	1145	658	659	458	758	703	413	684	yes
111999002	NW_019821944.1	370109	375490	+	LOC111999002	XM_024031133.1	GO:0005524(ATP binding);GO:0005737(cytoplasm);GO:0005739(mitochondrion);GO:0005829(cytosol);GO:0009506(plasmodesma);GO:0009507(chloroplast);GO:0009570(chloroplast stroma);GO:0009735(response to cytokinin);GO:0010030(positive regulation of seed germination);GO:0010214(seed coat development);GO:0016208(AMP binding);GO:0033611(oxalate catabolic process);GO:0046686(response to cadmium ion);GO:0048046…	00630(Glyoxylate and dicarboxylate metabolism)	K22133	EC:6.2.1.8	oxalate--CoA ligase-like [Quercus suber]	NA	102.054	81.7644	112.177	44.9637	30.0988	45.2779	19.5225	15.2503	25.5781	20.5384	19.0154	29.9102	14820	12018	16067	6584	4128	6453	2940	2138	3469	2748	2784	4192	yes
111999034	NW_019821961.1	2496	3230	+	LOC111999034	XM_024031162.1	GO:0005515(protein binding);GO:0005737(cytoplasm);GO:0009408(response to heat);GO:0009644(response to high light intensity);GO:0010286(heat acclimation);GO:0042542(response to hydrogen peroxide)	04141(Protein processing in endoplasmic reticulum)	K13993	NA	18.1 kDa class I heat shock protein-like [Quercus suber]	NA	240.974	199.689	249.134	1290.68	1823.77	848.037	2245.69	2192.99	2665.36	2309.5	2359.98	1928.61	12627	10591	12876	68192	90234	43607	122013	110889	130430	111477	124660	97531	yes
111999035	NW_019821961.1	4877	5507	-	LOC111999035	XM_024031163.1	GO:0009408(response to heat);GO:0042542(response to hydrogen peroxide);GO:0045471(response to ethanol);GO:0046685(response to arsenic-containing substance);GO:0046686(response to cadmium ion);GO:0046688(response to copper ion)	04141(Protein processing in endoplasmic reticulum)	K13993	NA	class I heat shock protein-like [Quercus suber]	NA	2.17746	5.34381	2.71837	18.7712	29.7986	16.5355	15.0285	17.2843	13.033	14.1155	15.3379	7.48052	98	244	121	852	1266	730	701	751	548	585	696	325	yes
111999047	NW_019821983.1	7	36243	+	LOC111999047	XM_024031169.1	GO:0005622(intracellular);GO:0006623(protein targeting to vacuole);GO:0019898(extrinsic component of membrane);GO:0045053(protein retention in Golgi apparatus)	NA	NA	NA	LOW QUALITY PROTEIN: uncharacterized protein LOC111999047, partial [Quercus suber]	NA	7.13843	5.91071	7.24111	14.1922	16.04	13.668	17.8677	15.3282	18.331	19.3638	17.2161	16.566	3432	2876	3434	6880	7281	6448	8907	7111	8230	8575	8343	7686	yes
111999057	NW_019822014.1	24	2104	+	LOC111999057	XM_024031176.1	GO:0002237(response to molecule of bacterial origin);GO:0003700(DNA binding transcription factor activity);GO:0005515(protein binding);GO:0005634(nucleus);GO:0006351(transcription, DNA-templated);GO:0006355(regulation of transcription, DNA-templated);GO:0009611(response to wounding);GO:0009751(response to salicylic acid);GO:0010200(response to chitin);GO:0031347(regulation of defense response);GO…	04626(Plant-pathogen interaction)	K18834	NA	probable WRKY transcription factor 40, partial [Quercus suber]	NA	0.0001	2.47855	0.0001	18.0303	26.6558	0.0001	6.43295	10.7658	10.6307	10.2541	18.063	14.4127	0	208	0	1503	2080	0	552	859	821	781	1505	1150	yes
111999091	NW_019822070.1	57978	59734	-	LOC111999091	XM_024031206.1	GO:0004185(serine-type carboxypeptidase activity);GO:0016747(transferase activity, transferring acyl groups other than amino-acyl groups);GO:0019748(secondary metabolic process);GO:0051603(proteolysis involved in cellular protein catabolic process)	NA	NA	NA	serine carboxypeptidase-like 45 [Quercus suber]	NA	30.7175	32.7283	40.7958	4.15792	4.89284	4.84797	8.06759	15.2861	13.4197	5.8605	5.90747	14.3397	2414	2603	3162	330	363	374	658	1159	985	425	468	1088	yes
111999096	NW_019822071.1	24393	28561	-	LOC111999096	XM_024031208.1	GO:0009507(chloroplast);GO:0016491(oxidoreductase activity);GO:0055114(oxidation-reduction process)	00960(Tropane, piperidine and pyridine alkaloid biosynthesis)	K08081	EC:1.1.1.206	tropinone reductase homolog At5g06060-like [Quercus suber]	NA	251.989	257.675	359.089	25.3312	15.4783	14.5486	53.7213	84.0428	52.9172	188.701	23.5041	106.646	21665	22423	30450	2196	1257	1228	4790	6973	4249	14946	2038	8850	yes
111999108	NW_019822072.1	62773	64087	-	LOC111999108	XM_024031228.1	GO:0005516(calmodulin binding);GO:0009507(chloroplast);GO:0009522(photosystem I);GO:0009534(chloroplast thylakoid);GO:0009535(chloroplast thylakoid membrane);GO:0009543(chloroplast thylakoid lumen);GO:0009579(thylakoid);GO:0009773(photosynthetic electron transport in photosystem I);GO:0015979(photosynthesis);GO:0030093(chloroplast photosystem I)	00195(Photosynthesis)	K02701	NA	photosystem I reaction center subunit N, chloroplastic [Quercus suber]	NA	1.36875	0.678646	0.935016	6.8469	5.08284	6.33184	3.07332	3.03408	2.528	4.91301	4.79803	2.37006	84	42	57	420	292	378	194	178	144	275	294	139	yes
111999129	NW_019822088.1	8	969	-	LOC111999129	XM_024031245.1	GO:0003674(molecular_function);GO:0005634(nucleus);GO:0005829(cytosol);GO:0005886(plasma membrane);GO:0008150(biological_process);GO:0016021(integral component of membrane)	04144(Endocytosis)	K05747	NA	uncharacterized protein LOC111999129, partial [Quercus suber]	NA	1.91237	1.68155	2.63047	7.05351	7.64895	9.68138	5.03946	4.52773	3.3737	4.06821	4.1117	8.99713	132	117	178	488	496	652	359	300	217	258	285	596	yes
111999137	NW_019822138.1	8634	9892	-	LOC111999137	XM_024031257.1	GO:0003676(nucleic acid binding);GO:0004519(endonuclease activity);GO:0009507(chloroplast)	NA	NA	NA	uncharacterized protein LOC111999137 [Quercus suber]	NA	1.2957	0.75679	2.03345	3.62	3.68045	2.77002	5.31118	4.87723	9.00966	4.33145	5.26878	2.81236	49	29	75	137	130	102	206	176	315	150	199	102	yes
111999220	NW_019822143.1	116025	121435	-	LOC111999220	XM_024031341.1	GO:0005507(copper ion binding);GO:0009505(plant-type cell wall);GO:0009506(plasmodesma);GO:0016722(oxidoreductase activity, oxidizing metal ions)	NA	NA	NA	L-ascorbate oxidase homolog [Quercus suber]	NA	15.6878	8.69602	20.0861	6.08503	5.30454	7.7053	5.34678	3.75277	6.21391	7.09907	6.13811	7.71647	2367	1328	2989	926	756	1141	837	547	876	987	934	1124	yes
111999225	NW_019822143.1	153770	167403	+	LOC111999225	XM_024031346.1	GO:0001666(response to hypoxia);GO:0005344(oxygen carrier activity);GO:0005618(cell wall);GO:0005737(cytoplasm);GO:0005829(cytosol);GO:0005886(plasma membrane);GO:0009506(plasmodesma);GO:0019825(oxygen binding);GO:0020037(heme binding);GO:0046872(metal ion binding)	NA	NA	NA	plastid division protein PDV2-like [Quercus suber]	NA	8.0344	12.0335	11.0919	112.903	63.052	216.796	32.5881	43.4377	38.5283	32.6509	34.7924	24.3769	1027	1556	1398	14544	7606	27180	4317	5356	4597	3843	4481	3006	yes
111999233	NW_019822144.1	777084	777736	+	LOC111999233	XM_024031354.1	GO:0005509(calcium ion binding)	04626(Plant-pathogen interaction)	K13448	NA	probable calcium-binding protein CML44 [Quercus suber]	NA	1.97778	0.246197	2.26858	6.7261	8.80357	10.8937	2.42688	7.88446	4.75485	2.87601	4.34186	9.54675	93	12	105	316	387	498	118	355	207	124	204	429	yes
111999277	NW_019822144.1	272308	275715	+	LOC111999277	XM_024031407.1	GO:0005739(mitochondrion);GO:0008150(biological_process)	NA	NA	NA	pentatricopeptide repeat-containing protein At3g24000, mitochondrial [Quercus suber]	NA	0.28308	0.116849	0.140052	0.522943	0.558423	0.825419	0.589916	0.598603	0.307215	0.719663	0.52686	0.557828	69	29	34	129	129	197	149	141	70	162	130	131	yes
111999365	NW_019822170.1	4304	7417	+	LOC111999365	XM_024031493.1	GO:0001228(transcriptional activator activity, RNA polymerase II transcription regulatory region sequence-specific DNA binding);GO:0002237(response to molecule of bacterial origin);GO:0003677(DNA binding);GO:0003700(DNA binding transcription factor activity);GO:0005515(protein binding);GO:0005634(nucleus);GO:0006351(transcription, DNA-templated);GO:0006355(regulation of transcription, DNA-templat…	04075(Plant hormone signal transduction)	K14431	NA	bZIP transcription factor TGA10-like [Quercus suber]	NA	25.2421	21.7626	20.1433	55.1981	45.9239	57.0815	67.5395	64.6365	59.9787	55.0408	63.1691	48.5324	2959	2582	2329	6524	5083	6566	8208	7311	6565	5943	7464	5490	yes
111999379	NW_019822176.1	5578	15197	-	LOC111999379	XM_024031503.1;XM_024031504.1	GO:0005886(plasma membrane);GO:0005886(plasma membrane)	NA	NA	NA	uncharacterized protein LOC111999379 isoform X1 [Quercus suber];uncharacterized protein LOC111999379 isoform X2 [Quercus suber]	NA	9.87818	10.8431	7.30418	23.3117	16.5895	16.1814	22.0949	30.7754	22.4105	27.6946	28.552	19.0589	1938	2153	1413	4610	3072	3114	4493	5823	4104	5003	5643	3607	yes
111999436	NW_019822182.1	564180	566766	-	LOC111999436	XM_024031561.1	GO:0005634(nucleus);GO:0005739(mitochondrion);GO:0008150(biological_process)	NA	NA	NA	LOB domain-containing protein 1-like [Quercus suber]	NA	3.66694	2.4188	4.09228	19.213	19.3644	48.7596	8.03934	17.7193	6.56424	9.60126	11.0913	32.7399	272	182	299	1435	1355	3545	618	1267	455	656	829	2341	yes
111999450	NW_019822183.1	8195	13556	-	LOC111999450	XM_024031576.1;XM_024031578.1;XM_024031577.1	GO:0004045(aminoacyl-tRNA hydrolase activity);GO:0005762(mitochondrial large ribosomal subunit);GO:0016149(translation release factor activity, codon specific);GO:0016150(translation release factor activity, codon nonspecific);GO:0043022(ribosome binding);GO:0070126(mitochondrial translational termination);GO:0072344(rescue of stalled ribosome);GO:0072344(rescue of stalled ribosome)	NA	NA	NA	peptidyl-tRNA hydrolase ICT1, mitochondrial [Quercus suber]	NA	16.8911	17.0945	13.9675	3.65279	3.79432	2.87486	4.94114	5.18358	7.76373	4.03847	3.81349	5.75756	1541	1579	1258	336	328	258	469	457	663	341	351	509	yes
111999469	NW_019822183.1	155623	160804	-	LOC111999469	XM_024031597.1	GO:0000254(C-4 methylsterol oxidase activity);GO:0003824(catalytic activity);GO:0005789(endoplasmic reticulum membrane);GO:0016020(membrane);GO:0016126(sterol biosynthetic process);GO:0016491(oxidoreductase activity);GO:0080064(4,4-dimethyl-9beta,19-cyclopropylsterol oxidation)	00100(Steroid biosynthesis)	K14423	NA	methylsterol monooxygenase 1-1-like [Quercus suber]	NA	16.9017	12.1741	14.983	5.35554	4.74946	5.38029	5.87933	3.89825	6.25864	4.64523	5.23149	7.23436	1925	1403	1683	615	511	602	695	429	666	488	601	795	yes
111999471	NW_019822184.1	174451	177971	+	LOC111999471	XM_024031598.1	GO:0003700(DNA binding transcription factor activity);GO:0005634(nucleus);GO:0006355(regulation of transcription, DNA-templated);GO:0043565(sequence-specific DNA binding)	04075(Plant hormone signal transduction)	K14494	NA	scarecrow-like protein 28 [Quercus suber]	NA	0.326957	0.337985	0.18586	5.08964	3.02671	3.10917	3.08354	5.99847	3.8328	3.95884	4.84148	1.7375	83	86	47	1289	718	766	803	1454	899	916	1226	421	yes
111999481	NW_019822184.1	558898	561298	-	LOC111999481	XM_024031608.1	GO:0004601(peroxidase activity);GO:0009505(plant-type cell wall);GO:0009664(plant-type cell wall organization)	00940(Phenylpropanoid biosynthesis)	K00430	EC:1.11.1.7	peroxidase 42 [Quercus suber]	NA	13.3878	22.4393	45.8324	5.74325	1.76837	2.32712	4.25718	6.14981	4.73839	4.72366	3.81529	3.12356	1243	2109	4196	538	155	212	410	551	411	404	357	280	yes
111999482	NW_019822184.1	341570	343918	-	LOC111999482	XM_024031609.1	GO:0004364(glutathione transferase activity);GO:0005737(cytoplasm);GO:0006749(glutathione metabolic process);GO:0009407(toxin catabolic process)	00480(Glutathione metabolism)	K00799	EC:2.5.1.18	probable glutathione S-transferase [Quercus suber]	NA	298.844	240.727	277.022	889.366	717.962	852.258	598.368	692.712	727.239	872.919	767.062	570.045	22838	18621	20881	68534	51810	63918	47417	51088	51905	61454	59096	42045	yes
111999488	NW_019822184.1	396319	397922	-	LOC111999488	XM_024031612.1	GO:0004364(glutathione transferase activity);GO:0005737(cytoplasm);GO:0006749(glutathione metabolic process);GO:0009407(toxin catabolic process)	00480(Glutathione metabolism)	K00799	EC:2.5.1.18	probable glutathione S-transferase [Quercus suber]	NA	13.4024	11.5371	13.2049	59.9043	46.0859	78.815	40.369	60.7865	35.8863	44.2244	36.929	54.26	980	854	952	4414	3180	5652	3059	4287	2449	2977	2721	3827	yes
111999489	NW_019822184.1	454774	456058	-	LOC111999489	XM_024031615.1	GO:0004364(glutathione transferase activity);GO:0005737(cytoplasm);GO:0006749(glutathione metabolic process);GO:0009407(toxin catabolic process)	00480(Glutathione metabolism)	K00799	EC:2.5.1.18	probable glutathione S-transferase [Quercus suber]	NA	13.7819	10.4766	50.6046	777.25	445.813	1819.56	56.3887	62.3164	80.0488	83.5773	57.8259	79.4523	1021	786	3697	58051	31181	132262	4331	4455	5538	5703	4318	5680	yes
111999504	NW_019822184.1	410121	410517	+	LOC111999504	XM_024031633.1	GO:0004364(glutathione transferase activity);GO:0005737(cytoplasm);GO:0006749(glutathione metabolic process);GO:0009407(toxin catabolic process)	00480(Glutathione metabolism)	K00799	EC:2.5.1.18	probable glutathione S-transferase [Quercus suber]	NA	4.93735	2.14681	3.32505	26.0816	20.7711	32.385	9.30264	23.8447	14.6738	12.9902	12.1841	22.9296	113	50	76	602	449	728	221	527	314	274	282	507	yes
111999520	NW_019822185.1	28311	32434	+	LOC111999520	XM_024031647.1	GO:0005634(nucleus)	NA	NA	NA	dendritic arbor reduction protein 1 [Quercus suber]	NA	43.2898	21.466	45.1771	3.98578	7.88262	4.5861	21.6232	14.4407	12.3847	16.3372	6.18681	16.9952	5753	2888	5922	535	990	599	2980	1852	1537	2000	829	2180	yes
111999523	NW_019806845.1	3589	7063	-	LOC111999523	XM_024031650.1	GO:0016020(membrane);GO:0016709(oxidoreductase activity, acting on paired donors, with incorporation or reduction of molecular oxygen, NAD(P)H as one donor, and incorporation of one atom of oxygen);GO:0044550(secondary metabolite biosynthetic process)	NA	NA	NA	cytochrome P450 82C4-like [Quercus suber]	NA	0.586579	0.921011	0.799457	1.20256	1.85355	5.2487	3.30966	4.0614	3.14784	1.69589	3.0759	3.22785	77	122	103	158	228	671	447	510	383	204	404	406	yes
111999536	NW_019822185.1	283823	288771	-	LOC111999536	XM_024031669.1	GO:0000032(cell wall mannoprotein biosynthetic process);GO:0004476(mannose-6-phosphate isomerase activity);GO:0005737(cytoplasm);GO:0005975(carbohydrate metabolic process);GO:0006486(protein glycosylation);GO:0008270(zinc ion binding);GO:0009298(GDP-mannose biosynthetic process);GO:0009646(response to absence of light);GO:0009744(response to sucrose);GO:0010043(response to zinc ion);GO:0019853(L-…	00051(Fructose and mannose metabolism);00520(Amino sugar and nucleotide sugar metabolism)	K01809	EC:5.3.1.8	mannose-6-phosphate isomerase 1-like [Quercus suber]	NA	21.2318	20.9442	27.6624	79.0073	66.9318	57.3286	48.309	58.1732	58.1048	53.1345	88.5812	44.6378	2539	2535	3262	9525	7556	6726	5989	6712	6488	5852	10676	5151	yes
111999572	NW_019822222.1	2065	2822	-	LOC111999572	XM_024031701.1	GO:0009705(plant-type vacuole membrane);GO:0016021(integral component of membrane)	NA	NA	NA	organic cation/carnitine transporter 3-like [Quercus suber]	NA	11.0639	6.74433	14.6678	0.919358	1.1597	1.89177	0.858078	0.8949	0.946109	1.01328	0.750678	0.655894	598	369	782	51	60	101	49	47	48	51	41	35	yes
111999640	NW_019822356.1	150786	157642	-	LOC111999640	XM_024031769.1	GO:0034219(carbohydrate transmembrane transport)	NA	NA	NA	triose phosphate/phosphate translocator, chloroplastic-like [Quercus suber]	NA	11.9998	12.9444	14.4473	3.02463	3.95721	2.31607	6.55812	4.46163	6.06951	7.87918	3.0709	7.23729	1857	2027	2205	472	579	352	1052	667	877	1123	479	1081	yes
111999649	NW_019822358.1	179879	185636	-	LOC111999649	XM_024031781.1	GO:0005525(GTP binding);GO:0005622(intracellular);GO:0005765(lysosomal membrane);GO:0005819(spindle);GO:0007049(cell cycle);GO:0007059(chromosome segregation);GO:0007264(small GTPase mediated signal transduction);GO:0031902(late endosome membrane);GO:0051301(cell division);GO:0051607(defense response to virus)	NA	NA	NA	ADP-ribosylation factor-like protein 8c [Quercus suber]	NA	4.75583	5.49469	8.08564	11.3948	14.266	14.0072	21.2585	19.6884	19.2402	14.3961	15.0667	16.284	415	485	695	1001	1174	1198	1921	1656	1566	1156	1324	1370	yes
111999654	NW_019822358.1	217155	218196	-	LOC111999654	XM_024031784.1	GO:0000302(response to reactive oxygen species);GO:0003674(molecular_function);GO:0005737(cytoplasm);GO:0005782(peroxisomal matrix);GO:0006457(protein folding);GO:0009408(response to heat)	04141(Protein processing in endoplasmic reticulum)	K13993	NA	15.7 kDa heat shock protein, peroxisomal [Quercus suber]	NA	47.3273	50.225	52.2768	151.456	112.666	118.063	279.687	309.47	288.962	187.298	162.727	161.41	2646	2842	2882	8536	5946	6476	16210	16692	15084	9644	9169	8707	yes
111999686	NW_019822387.1	84398	88595	+	LOC111999686	XM_024031816.1	GO:0005576(extracellular region);GO:0005773(vacuole);GO:0009690(cytokinin metabolic process);GO:0009823(cytokinin catabolic process);GO:0016614(oxidoreductase activity, acting on CH-OH group of donors);GO:0019139(cytokinin dehydrogenase activity);GO:0048507(meristem development);GO:0050660(flavin adenine dinucleotide binding);GO:0055114(oxidation-reduction process)	00908(Zeatin biosynthesis)	K00279	EC:1.5.99.12	cytokinin dehydrogenase 1-like [Quercus suber]	NA	18.3935	20.3123	7.15598	2.86418	3.7036	1.89655	4.04946	7.53043	7.94053	4.13085	3.90377	2.99675	4435	4957	1702	697	844	449	1013	1753	1788	918	949	698	yes
111999692	NW_019822387.1	50276	55529	-	LOC111999692	XM_024031822.1	GO:0009507(chloroplast);GO:0009536(plastid);GO:0009706(chloroplast inner membrane);GO:0009941(chloroplast envelope);GO:0010208(pollen wall assembly);GO:0015245(fatty acid transmembrane transporter activity);GO:0015908(fatty acid transport);GO:0016021(integral component of membrane);GO:0055088(lipid homeostasis);GO:0071668(plant-type cell wall assembly);GO:1902001(fatty acid transmembrane transpor…	NA	NA	NA	protein FATTY ACID EXPORT 1, chloroplastic [Quercus suber]	NA	14.0593	18.323	16.2173	5.42334	4.67681	4.09847	7.91725	7.8161	7.3935	6.09758	6.74503	5.88576	1162	1533	1322	452	365	333	679	624	571	465	562	470	yes
111999694	NW_019822388.1	50263	57905	+	LOC111999694	XM_024031827.1;XM_024031823.1;XM_024031824.1;XM_024031825.1;XM_024031826.1	GO:0003723(RNA binding);GO:0005739(mitochondrion);GO:0008150(biological_process);GO:0008270(zinc ion binding);GO:0008270(zinc ion binding)	NA	NA	NA	pentatricopeptide repeat-containing protein At4g13650 [Quercus suber]	NA	0.655457	0.50257	0.328268	1.15933	1.34473	1.19299	1.32237	1.29334	1.20518	1.42319	0.814263	1.22288	229	177	113	408	442	407	477	434	392	457	287	411	yes
111999699	NW_019822388.1	33726	34802	+	LOC111999699	XM_024031831.1	GO:0005515(protein binding);GO:0016491(oxidoreductase activity);GO:0046685(response to arsenic-containing substance)	00061(Fatty acid biosynthesis);01040(Biosynthesis of unsaturated fatty acids);00780(Biotin metabolism);00333(Prodigiosin biosyntheses)	K00059	EC:1.1.1.100	NADPH-dependent aldehyde reductase-like protein, chloroplastic [Quercus suber]	NA	4.01791	1.01729	4.78282	27.6856	21.1087	28.6337	12.4281	7.57117	11.1576	10.5433	5.73947	11.8003	309	80	363	2144	1531	2158	990	561	801	746	445	875	yes
111999707	NW_019822391.1	211020	217706	-	LOC111999707	XM_024031841.1	GO:0004124(cysteine synthase activity);GO:0005737(cytoplasm);GO:0006535(cysteine biosynthetic process from serine);GO:0030170(pyridoxal phosphate binding)	00920(Sulfur metabolism);00270(Cysteine and methionine metabolism)	K01738	EC:2.5.1.47	cysteine synthase-like [Quercus suber]	NA	0.272119	0.0001	0.061325	0.741719	0.388427	1.53866	1.8342	0.496365	1.12611	0.549956	0.98707	1.32038	26	0	6	70	35	141	178	45	99	48	93	119	yes
111999709	NW_019822391.1	251957	257917	-	LOC111999709	XM_024031846.1;XM_024031847.1;XM_024031844.1;XM_024031845.1;XM_024031843.1	GO:0004124(cysteine synthase activity);GO:0005737(cytoplasm);GO:0006535(cysteine biosynthetic process from serine);GO:0030170(pyridoxal phosphate binding);GO:0030170(pyridoxal phosphate binding)	00920(Sulfur metabolism);00270(Cysteine and methionine metabolism);00270(Cysteine and methionine metabolism)	K01738	EC:2.5.1.47	cysteine synthase-like [Quercus suber]	NA	22.1523	29.5251	33.061	8.22078	9.31997	10.7241	12.709	13.9731	15.1488	12.8892	9.66408	16.3519	2362	3187	3478	886	940	1123	1406	1438	1509	1268	1040	1683	yes
111999722	NW_019822391.1	61647	64353	+	LOC111999722	XM_024031859.1	GO:0003674(molecular_function);GO:0005634(nucleus);GO:0005730(nucleolus);GO:0005737(cytoplasm);GO:0005829(cytosol);GO:0006873(cellular ion homeostasis);GO:0006970(response to osmotic stress);GO:0009414(response to water deprivation);GO:0009737(response to abscisic acid);GO:0009793(embryo development ending in seed dormancy);GO:0009845(seed germination);GO:0010226(response to lithium ion)	NA	NA	NA	late embryogenesis abundant protein D-34-like [Quercus suber]	NA	1.01793	1.10409	1.55512	0.0001	0.0001	0.0001	0.0001	0.30619	0.265642	0.091285	0.0001	0.104202	75	83	113	0	0	0	0	22	19	7	0	8	yes
111999738	NW_019822392.1	12613	15092	-	LOC111999738	XM_024031862.1	GO:0005829(cytosol);GO:0008171(O-methyltransferase activity);GO:0008757(S-adenosylmethionine-dependent methyltransferase activity);GO:0019438(aromatic compound biosynthetic process)	00940(Phenylpropanoid biosynthesis)	K13066	EC:2.1.1.68	caffeic acid 3-O-methyltransferase 1-like [Quercus suber]	NA	0.464006	0.221718	0.300687	1.74991	2.84947	4.77323	5.25035	4.1413	1.76071	1.43245	0.973725	2.00496	43	21	28	162	247	429	498	366	151	121	90	177	yes
111999782	NW_019822466.1	167706	172126	+	LOC111999782	XM_024031896.1	GO:0000302(response to reactive oxygen species);GO:0003677(DNA binding);GO:0003700(DNA binding transcription factor activity);GO:0005515(protein binding);GO:0005634(nucleus);GO:0005737(cytoplasm);GO:0006351(transcription, DNA-templated);GO:0006355(regulation of transcription, DNA-templated);GO:0010200(response to chitin);GO:0042803(protein homodimerization activity);GO:0043565(sequence-specific D…	NA	NA	NA	heat stress transcription factor A-4b-like [Quercus suber]	NA	1.97863	1.47761	0.751585	6.98526	8.49503	9.76923	2.91371	3.85816	4.00873	4.07826	7.20951	9.17005	298	225	112	1058	1205	1440	454	559	563	565	1092	1329	yes
111999807	NW_019822470.1	75731	81905	-	LOC111999807	XM_024031920.1;XR_002881653.1;XM_024031921.1	GO:0005254(chloride channel activity);GO:0008150(biological_process);GO:0034707(chloride channel complex);GO:0034707(chloride channel complex)	NA	NA	NA	anoctamin-like protein At1g73020 isoform X1 [Quercus suber];anoctamin-like protein At1g73020 isoform X2 [Quercus suber]	NA	79.3096	75.1833	66.1479	13.8658	13.0204	16.7602	10.67	11.1587	13.2298	8.70897	8.72014	13.5051	13836	13275	11382	2441	2146	2870	1931	1879	2157	1401	1535	2275	yes
111999820	NW_019822472.1	44283	53454	+	LOC111999820	XM_024031933.1	GO:0000062(fatty-acyl-CoA binding);GO:0003995(acyl-CoA dehydrogenase activity);GO:0005777(peroxisome);GO:0009055(electron transfer activity);GO:0033539(fatty acid beta-oxidation using acyl-CoA dehydrogenase);GO:0050660(flavin adenine dinucleotide binding);GO:0052890(oxidoreductase activity, acting on the CH-CH group of donors, with a flavin as acceptor);GO:0055088(lipid homeostasis)	00071(Fatty acid degradation);00592(alpha-Linolenic acid metabolism);01040(Biosynthesis of unsaturated fatty acids);04146(Peroxisome)	K00232	EC:1.3.3.6	peroxisomal acyl-coenzyme A oxidase 1-like [Quercus suber]	NA	80.4906	78.2358	101.859	344.041	234.42	371.579	214.865	272.825	203.802	309.424	334.972	267.29	14621	14384	18249	63014	40208	66238	40470	47825	34574	51777	61340	46859	yes
111999855	NW_019806928.1	4052	5179	+	LOC111999855	XM_024031978.1;XM_024031970.1	NA	NA	NA	NA	uncharacterized protein LOC111999855 isoform X2 [Quercus suber];uncharacterized protein LOC111999855 isoform X1 [Quercus suber]	NA	0.239456	1.45449	1.56644	0.131305	0.0001	0.0001	0.0001	0.4019	0.0001	0.0001	0.269736	0.0001	13	80	84	8	0	0	0	22	0	0	16	0	yes
111999919	NW_019822641.1	9270	11994	-	LOC111999919	XM_024032024.1	GO:0005515(protein binding);GO:0005524(ATP binding);GO:0005576(extracellular region);GO:0006952(defense response);GO:0043531(ADP binding)	NA	NA	NA	putative disease resistance protein RGA3 [Quercus suber]	NA	0.077423	0.181602	0.243352	0.947704	1.62778	0.520209	0.87532	1.34447	1.59852	2.76946	0.614788	1.8883	16	36	47	186	299	100	177	253	291	496	121	355	yes
111999935	NW_019822645.1	16298	19722	+	LOC111999935	XM_024032044.1	GO:0004674(protein serine/threonine kinase activity);GO:0005524(ATP binding);GO:0005886(plasma membrane);GO:0006468(protein phosphorylation);GO:0007169(transmembrane receptor protein tyrosine kinase signaling pathway);GO:0009507(chloroplast);GO:0016021(integral component of membrane);GO:0016301(kinase activity)	NA	NA	NA	probable LRR receptor-like serine/threonine-protein kinase At3g47570 [Quercus suber]	NA	0.648812	0.328964	0.117967	1.70525	1.83379	1.23046	1.22086	1.31759	0.698548	1.67784	1.40892	0.873875	140	72	25	370	372	260	272	274	141	332	305	182	yes
111999974	NW_019822665.1	563273	568830	-	LOC111999974	XM_024032075.1;XM_024032077.1	GO:0005634(nucleus);GO:0005634(nucleus)	NA	NA	NA	nitrate regulatory gene2 protein-like [Quercus suber]	NA	1.33059	1.97984	1.33953	0.399505	0.886658	0.514341	0.274794	0.336396	0.807288	0.428481	0.543995	0.390076	268	403	266	81	169	102	58	66	152	80	111	76	yes
111999985	NW_019822665.1	123915	139337	+	LOC111999985	XM_024032091.1	GO:0003700(DNA binding transcription factor activity);GO:0005634(nucleus);GO:0007165(signal transduction);GO:0009911(positive regulation of flower development);GO:0010228(vegetative to reproductive phase transition of meristem);GO:0050832(defense response to fungus)	NA	NA	NA	protein ENHANCED DOWNY MILDEW 2-like [Quercus suber]	NA	1.09415	1.39902	0.945394	2.40015	3.16418	1.85708	3.31338	3.51366	2.52709	3.35501	2.43913	3.43432	339	438	289	749	924	564	1063	1049	730	956	761	1026	yes
111999995	NW_019822665.1	666461	674698	+	LOC111999995	XM_024032102.1;XM_024032103.1	GO:0003674(molecular_function);GO:0005575(cellular_component);GO:0008150(biological_process);GO:0009570(chloroplast stroma);GO:0043036(starch grain);GO:2000904(regulation of starch metabolic process);GO:2001070(starch binding);GO:2001070(starch binding)	NA	NA	NA	uncharacterized protein LOC111999995 isoform X1 [Quercus suber];uncharacterized protein LOC111999995 isoform X2 [Quercus suber]	NA	27.9156	25.2529	20.162	4.50869	3.63329	2.78029	3.62002	5.92966	6.20295	3.82094	4.14775	2.9745	3773	3454	2687	615	465	370	508	774	784	476	566	389	yes
112000034	NW_019806947.1	297661	299664	-	LOC112000034	XM_024032140.1	GO:0003674(molecular_function);GO:0006457(protein folding)	NA	NA	NA	uncharacterized protein LOC112000034 [Quercus suber]	NA	2.20252	5.4481	5.28133	2.14229	2.17221	2.11512	2.44436	1.9335	1.68499	1.52076	1.46783	1.38932	146	365	345	143	136	138	168	124	105	93	98	89	yes
112000115	NW_019822684.1	66702	69472	+	LOC112000115	XM_024032224.1	NA	NA	NA	NA	uncharacterized protein LOC112000115 [Quercus suber]	NA	2.56779	4.03979	8.05917	7.66895	14.0562	12.0737	15.8894	13.782	11.2369	13.7087	12.4465	23.6729	194	308	598	582	999	892	1240	1001	790	950	944	1719	yes
112000235	NW_019822803.1	24893	33843	+	LOC112000235	XM_024032331.1	GO:0005811(lipid droplet);GO:0019915(lipid storage)	NA	NA	NA	lipid droplet-associated hydrolase-like [Quercus suber]	NA	1.78345	1.15896	0.904752	2.41715	6.11859	5.67744	3.90141	3.48188	2.71672	2.38177	4.32309	5.03941	196	129	98	267	633	611	443	368	278	241	478	533	yes
112000260	NW_019822813.1	216033	217873	-	LOC112000260	XM_024032356.1	GO:0004842(ubiquitin-protein transferase activity);GO:0019005(SCF ubiquitin ligase complex);GO:0031146(SCF-dependent proteasomal ubiquitin-dependent protein catabolic process)	NA	NA	NA	F-box protein CPR1-like [Quercus suber]	NA	7.11515	8.20257	6.32922	17.4182	18.4812	12.2526	19.1664	13.6851	11.4971	13.0773	19.3316	11.1791	847	988	743	2090	2077	1431	2365	1572	1278	1434	2319	1284	yes
112000332	NW_019822816.1	220563	221615	-	LOC112000332	XM_024032440.1	GO:0003674(molecular_function);GO:0005634(nucleus);GO:0008150(biological_process)	NA	NA	NA	uncharacterized protein LOC112000332 [Quercus suber]	NA	5.81037	2.71445	5.93987	9.87335	13.5748	9.95502	21.0367	36.1503	14.8469	19.3048	22.3972	13.8404	353	167	356	604	777	592	1322	2114	841	1078	1369	810	yes
112000377	NW_019822819.1	63177	64833	+	LOC112000377	XM_024032493.1	GO:0005737(cytoplasm);GO:0016740(transferase activity);GO:0016747(transferase activity, transferring acyl groups other than amino-acyl groups);GO:0080167(response to karrikin)	NA	NA	NA	uncharacterized acetyltransferase At3g50280-like [Quercus suber]	NA	135.356	102.309	124.517	10.3457	17.9212	7.20184	20.4048	28.4741	24.3514	17.052	7.52244	18.1856	15989	12233	14508	1233	1999	835	2500	3246	2687	1856	896	2074	yes
112000499	NW_019822921.1	22	1518	-	LOC112000499	XM_024032639.1	GO:0004802(transketolase activity);GO:0009535(chloroplast thylakoid membrane)	00030(Pentose phosphate pathway);00710(Carbon fixation in photosynthetic organisms);01051(Biosynthesis of ansamycins)	K00615	EC:2.2.1.1	transketolase, chloroplastic-like, partial [Quercus suber]	NA	6.55973	12.4841	0.446436	1.72285	2.77577	1.91456	0.694675	0.734551	0.0001	1.96537	2.19268	2.50263	311	599	21	83	125	89	35	34	0	86	105	115	yes
112000508	NW_019822939.1	33102	34485	-	LOC112000508	XM_024032646.1	GO:0003674(molecular_function);GO:0009507(chloroplast);GO:0009737(response to abscisic acid);GO:0016021(integral component of membrane)	NA	NA	NA	probable basic-leucine zipper transcription factor Q [Quercus suber]	NA	23.1256	13.0594	18.8174	5.91279	5.32169	4.71036	6.22051	5.73531	9.8091	8.47173	5.65283	9.18709	2282	1305	1832	589	496	457	637	547	904	770	563	875	yes
112000509	NW_019822939.1	11961	13327	-	LOC112000509	XM_024032647.1	GO:0003674(molecular_function);GO:0005634(nucleus);GO:0005886(plasma membrane);GO:0016021(integral component of membrane)	NA	NA	NA	NDR1/HIN1-like protein 13 [Quercus suber]	NA	11.7498	7.03362	10.9231	3.10293	4.58239	2.8557	4.59323	4.07213	4.67481	2.52444	3.17677	3.35085	1146	694	1050	305	422	274	465	383	426	227	313	316	yes
112000527	NW_019822940.1	213402	216143	-	LOC112000527	XR_002881737.1	GO:0007165(signal transduction);GO:0016020(membrane)	00230(Purine metabolism);00240(Pyrimidine metabolism);03020(RNA polymerase)	K03006	EC:2.7.7.6	putative RNA-directed DNA polymerase [Medicago truncatula]	NA	3.10474	5.80607	2.07945	9.32341	11.0123	3.05801	38.2806	83.6629	63.7223	14.1612	13.9775	13.9423	571	1080	377	1727	1910	552	7290	14827	10929	2396	2588	2472	yes
112000599	NW_019806954.1	136793	137923	-	LOC112000599	XR_002881739.1	NA	03015(mRNA surveillance pathway)	K14411	NA	uncharacterized protein LOC111993444 [Quercus suber]	NA	21.478	24.2412	18.3053	6.87725	3.72943	3.99802	1.71316	6.925	6.25573	6.71716	9.52726	5.63546	858	980	721	277	141	157	71	267	234	248	384	218	yes
112000659	NW_019805638.1	857534	864067	+	LOC112000659	XM_024032851.1	GO:0003993(acid phosphatase activity);GO:0004629(phospholipase C activity);GO:0005886(plasma membrane);GO:0009395(phospholipid catabolic process);GO:0016788(hydrolase activity, acting on ester bonds);GO:0034480(phosphatidylcholine phospholipase C activity)	00562(Inositol phosphate metabolism);00564(Glycerophospholipid metabolism);00565(Ether lipid metabolism)	K01114	EC:3.1.4.3	non-specific phospholipase C4-like [Quercus suber]	NA	0.346201	0.437014	0.514666	2.53108	4.54915	3.91998	2.54858	2.3595	1.37818	1.8864	1.32754	1.74574	47	60	69	346	582	521	358	309	175	236	182	229	yes
112000770	NW_019822945.1	30993	33009	-	LOC112000770	XM_024032931.1;XM_024032930.1	GO:0005634(nucleus);GO:0008150(biological_process);GO:0008150(biological_process)	NA	NA	NA	LOB domain-containing protein 25-like [Quercus suber]	NA	1.31874	3.10092	1.4389	0.976422	0.56279	0.613333	0.841854	0.682781	1.09473	0.998461	0.21905	0.645101	99	235	107	74	41	46	66	50	77	69	17	47	yes
112000782	NW_019822945.1	823357	826530	-	LOC112000782	XM_024032946.1;XM_024032947.1	GO:0005887(integral component of plasma membrane);GO:0015179(L-amino acid transmembrane transporter activity);GO:0015203(polyamine transmembrane transporter activity);GO:0015297(antiporter activity);GO:0015297(antiporter activity)	03015(mRNA surveillance pathway);03015(mRNA surveillance pathway)	K11584	NA	probable polyamine transporter At1g31830 isoform X1 [Quercus suber]	NA	3.84447	12.2033	6.44005	4.68268	3.04387	1.69037	1.20296	4.9899	4.6472	2.46512	4.07694	2.9298	535	1720	885	658	400	231	174	671	604	317	572	394	yes
112000815	NW_019822945.1	380385	384933	+	LOC112000815	XM_024032984.1	GO:0004674(protein serine/threonine kinase activity);GO:0005886(plasma membrane);GO:0006468(protein phosphorylation);GO:0009506(plasmodesma);GO:0031625(ubiquitin protein ligase binding);GO:0045087(innate immune response)	NA	NA	NA	G-type lectin S-receptor-like serine/threonine-protein kinase RKS1 [Quercus suber]	NA	0.058309	0.0001	0.02875	0.464462	0.543412	1.10919	0.16442	0.541097	0.320486	0.433256	0.827423	0.600546	14	0	7	106	116	246	39	118	68	91	189	131	yes
112000856	NW_019822947.1	361853	367087	-	LOC112000856	XM_024033024.1	GO:0004674(protein serine/threonine kinase activity);GO:0005634(nucleus);GO:0005737(cytoplasm);GO:0006468(protein phosphorylation);GO:0035556(intracellular signal transduction)	04016(MAPK signaling pathway - plant);04075(Plant hormone signal transduction)	K14498	EC:2.7.11.1	serine/threonine-protein kinase SRK2A-like [Quercus suber]	NA	104.802	111.621	122.303	29.9434	31.6031	32.6383	43.2851	40.7633	43.0411	47.1781	35.9438	44.1794	12059	12999	13880	3475	3434	3686	5165	4527	4626	5001	4170	4907	yes
112000862	NW_019822947.1	148805	152448	+	LOC112000862	XM_024033033.1;XM_024033034.1;XM_024033032.1	GO:0016787(hydrolase activity);GO:0016787(hydrolase activity)	00590(Arachidonic acid metabolism);04146(Peroxisome);04146(Peroxisome)	K08726	EC:3.3.2.10;EC:3.1.3.76	uncharacterized protein LOC112000862 [Quercus suber]	NA	5.90891	6.05364	6.37498	10.028	15.8324	15.9845	12.6475	11.4218	12.7114	10.7532	15.2108	16.1708	700	726	745	1198	1770	1858	1553	1306	1406	1173	1816	1848	yes
112000865	NW_019822947.1	153659	156085	+	LOC112000865	XM_024033036.1	GO:0016787(hydrolase activity)	00590(Arachidonic acid metabolism);04146(Peroxisome)	K08726	EC:3.3.2.10;EC:3.1.3.76	uncharacterized protein LOC112000865 [Quercus suber]	NA	1.62109	2.28594	2.9553	9.38158	7.6563	9.62567	4.50801	4.82923	4.38946	4.49012	7.07624	5.01756	145	206	260	841	643	840	416	415	365	368	635	431	yes
112000965	NW_019822952.1	44556	46010	+	LOC112000965	XM_024033134.1	GO:0009409(response to cold);GO:0016021(integral component of membrane)	NA	NA	NA	hydrophobic protein RCI2B-like [Quercus suber]	NA	548.543	426.654	553.137	135.902	171.632	151.721	128.868	118.759	163.269	178.486	190.032	204.278	13843	10898	13768	3459	4090	3758	3373	2893	3849	4150	4835	4976	yes
112000966	NW_019822952.1	51818	53157	+	LOC112000966	XM_024033135.1	GO:0009409(response to cold);GO:0016021(integral component of membrane)	NA	NA	NA	hydrophobic protein RCI2B [Quercus suber]	NA	529.263	377.211	384.571	145.234	160.909	186.55	132.206	141.044	191.074	172.397	166.275	198.646	16941	12221	12142	4688	4864	5860	4388	4357	5712	5084	5366	6137	yes
112000967	NW_019822952.1	10172	14786	-	LOC112000967	XM_024033137.1;XM_024033136.1	GO:0005634(nucleus);GO:0005634(nucleus)	04075(Plant hormone signal transduction);04712(Circadian rhythm - plant);04712(Circadian rhythm - plant)	K12126	NA	transcription factor PIF3-like isoform X2 [Quercus suber];transcription factor PIF3-like isoform X1 [Quercus suber]	NA	20.3156	11.8306	12.8164	3.59342	4.86941	4.14206	6.32706	8.13354	6.73549	8.18114	4.40282	6.87876	4086	2409	2543	730	926	819	1321	1580	1266	1517	894	1336	yes
112000969	NW_019822953.1	45517	48047	+	LOC112000969	XM_024033138.1	GO:0009416(response to light stimulus)	00970(Aminoacyl-tRNA biosynthesis)	K01866	EC:6.1.1.1	plant intracellular Ras-group-related LRR protein 5-like [Quercus suber]	NA	3.0961	4.72093	6.16758	31.7974	21.56	29.8446	10.8585	19.1613	15.131	21.8794	27.5223	12.1421	422	651	829	4368	2774	3991	1534	2520	1926	2746	3780	1597	yes
112000991	NW_019822956.1	157623	162514	+	LOC112000991	XM_024033160.1;XM_024033159.1	GO:0004784(superoxide dismutase activity);GO:0005515(protein binding);GO:0009295(nucleoid);GO:0009411(response to UV);GO:0009507(chloroplast);GO:0009534(chloroplast thylakoid);GO:0009579(thylakoid);GO:0042644(chloroplast nucleoid);GO:0046872(metal ion binding);GO:0055114(oxidation-reduction process);GO:0055114(oxidation-reduction process)	04146(Peroxisome);04146(Peroxisome)	K04564	EC:1.15.1.1	superoxide dismutase [Fe], chloroplastic isoform X2 [Quercus suber];superoxide dismutase [Fe], chloroplastic isoform X1 [Quercus suber]	NA	3.12631	3.18208	4.58447	9.85643	8.39709	6.018	17.2118	14.7677	13.3349	11.9024	12.048	8.33467	317	327	458	1006	803	598	1806	1442	1260	1109	1228	814	yes
112000992	NW_019822956.1	88460	97753	+	LOC112000992	XM_024033161.1	GO:0003676(nucleic acid binding);GO:0003677(DNA binding);GO:0005634(nucleus);GO:0046872(metal ion binding)	00565(Ether lipid metabolism)	K01062	EC:3.1.1.47	uncharacterized protein At5g08430-like [Quercus suber]	NA	59.205	84.8709	50.3641	14.7148	12.2787	9.47664	16.0159	18.9604	16.9418	14.6261	11.5173	21.3464	7766	11268	6516	1947	1521	1220	2179	2401	2076	1768	1523	2703	yes
112001011	NW_019822957.1	372966	373775	+	LOC112001011	XM_024033176.1	GO:0005509(calcium ion binding)	04626(Plant-pathogen interaction)	K13448	NA	calmodulin-like protein 3 [Quercus suber]	NA	32.3082	13.1952	16.9933	5.88199	7.89292	5.10508	12.216	9.04792	7.15047	3.56569	3.36607	13.9986	1866	772	968	343	431	290	732	505	386	190	196	781	yes
112001035	NW_019822958.1	233289	236689	-	LOC112001035	XM_024033198.1;XM_024033199.1	GO:0005515(protein binding);GO:0005524(ATP binding);GO:0005634(nucleus);GO:0005829(cytosol);GO:0005975(carbohydrate metabolic process);GO:0006520(cellular amino acid metabolic process);GO:0016020(membrane);GO:0016308(1-phosphatidylinositol-4-phosphate 5-kinase activity);GO:0016308(1-phosphatidylinositol-4-phosphate 5-kinase activity)	00562(Inositol phosphate metabolism);04070(Phosphatidylinositol signaling system);04144(Endocytosis);04144(Endocytosis)	K00889	EC:2.7.1.68	phosphatidylinositol 4-phosphate 5-kinase 9 [Quercus suber]	NA	0.337219	0.4887	0.377282	1.61819	1.60792	0.497044	2.4966	1.27951	0.814273	2.17506	1.66438	2.13156	39	57	43	187	174	56	297	142	88	230	193	236	yes
112001042	NW_019822958.1	187130	193248	+	LOC112001042	XM_024033206.1	GO:0003924(GTPase activity);GO:0005515(protein binding);GO:0005525(GTP binding);GO:0005777(peroxisome);GO:0005794(Golgi apparatus);GO:0005886(plasma membrane);GO:0015031(protein transport);GO:0030742(GTP-dependent protein binding);GO:0080115(myosin XI tail binding)	NA	NA	NA	ras-related protein RABC2a-like [Quercus suber]	NA	4.72864	6.47879	4.5662	2.20344	2.27972	2.8345	2.33437	2.7509	1.67807	1.27065	1.69893	1.0007	361	500	343	170	164	212	185	203	120	90	131	74	yes
112001062	NW_019822961.1	126709	128753	-	LOC112001062	XM_024033225.1	NA	NA	NA	NA	major latex allergen Hev b 5-like [Quercus suber]	NA	7.72203	15.232	11.8307	3.40344	2.29043	1.26018	5.19347	6.21286	5.01395	6.35963	2.06743	6.11584	634	1264	957	282	178	102	442	492	384	481	171	484	yes
112001072	NW_019822964.1	434	2125	-	LOC112001072	XM_024033237.1	GO:0004190(aspartic-type endopeptidase activity);GO:0006508(proteolysis);GO:0030163(protein catabolic process)	NA	NA	NA	aspartyl protease AED3 [Quercus suber]	NA	8.62466	9.53891	9.15731	0.467194	0.936447	0.433236	3.24637	2.50445	5.98347	4.52452	0.51833	4.61836	657	735	688	36	68	33	257	184	426	318	40	340	yes
112001107	NW_019822968.1	187691	195241	-	LOC112001107	XM_024033272.1	GO:0005515(protein binding);GO:0005524(ATP binding);GO:0005576(extracellular region);GO:0006952(defense response);GO:0043531(ADP binding)	03040(Spliceosome)	K12818	EC:3.6.4.13	putative disease resistance protein At3g14460 [Quercus suber]	NA	0.251535	0.476968	0.420343	1.1921	1.89329	1.74669	0.836095	0.851567	1.00796	1.4982	1.79857	1.10664	85	162	139	403	599	575	291	276	316	463	608	358	yes
112001150	NW_019822971.1	16383	20685	-	LOC112001150	XM_024033322.1	GO:0000245(spliceosomal complex assembly);GO:0005681(spliceosomal complex);GO:0005682(U5 snRNP);GO:0046540(U4/U6 x U5 tri-snRNP complex)	03013(RNA transport)	K03243	NA	thioredoxin-like protein 4B [Quercus suber]	NA	1.22159	2.80359	1.88519	5.0728	3.8404	5.98463	9.18792	8.54387	6.51285	6.84173	5.98993	4.54893	45	104	68	186	132	214	347	300	222	230	220	160	yes
112001163	NW_019822972.1	162085	164423	-	LOC112001163	XM_024033338.1	GO:0016020(membrane);GO:0016709(oxidoreductase activity, acting on paired donors, with incorporation or reduction of molecular oxygen, NAD(P)H as one donor, and incorporation of one atom of oxygen);GO:0044550(secondary metabolite biosynthetic process)	NA	NA	NA	cytochrome P450 71A1-like [Quercus suber]	NA	10.6105	7.15184	9.07274	53.7733	52.57	53.6708	21.6276	21.5154	15.6854	24.0348	26.2294	21.8951	1494	1020	1260	7635	6989	7416	3158	2924	2063	3118	3723	2976	yes
112001275	NW_019806967.1	69220	79747	-	LOC112001275	XM_024033454.1	GO:0004674(protein serine/threonine kinase activity);GO:0005524(ATP binding);GO:0005886(plasma membrane);GO:0006468(protein phosphorylation);GO:0009506(plasmodesma);GO:0016021(integral component of membrane);GO:0016301(kinase activity)	NA	NA	NA	LOW QUALITY PROTEIN: uncharacterized protein LOC112001275 [Quercus suber]	NA	0.123398	0.114991	0.181533	0.240382	0.632733	0.442864	0.498755	0.504553	0.336164	0.474222	0.450519	0.654814	69	65	100	135	332	242	288	271	175	243	253	351	yes
112001422	NW_019806968.1	19847	21591	+	LOC112001422	XM_024033589.1	GO:0016020(membrane);GO:0016709(oxidoreductase activity, acting on paired donors, with incorporation or reduction of molecular oxygen, NAD(P)H as one donor, and incorporation of one atom of oxygen);GO:0044550(secondary metabolite biosynthetic process)	NA	NA	NA	cytochrome P450 89A2-like [Quercus suber]	NA	2.02759	1.27268	1.37745	9.16538	5.92919	17.354	5.24022	3.22307	3.38439	3.45555	4.4363	5.20765	253	161	170	1150	697	2119	676	387	394	396	557	626	yes
112001477	NW_019823045.1	7747	8375	-	LOC112001477	XM_024033630.1	GO:0003674(molecular_function);GO:0005737(cytoplasm);GO:0006979(response to oxidative stress);GO:0009408(response to heat);GO:0009644(response to high light intensity);GO:0042542(response to hydrogen peroxide)	04141(Protein processing in endoplasmic reticulum)	K13993	NA	17.5 kDa class I heat shock protein-like [Quercus suber]	NA	9.21433	10.8701	7.97577	66.4891	99.6144	46.1493	28.6765	37.5617	37.8252	25.5763	45.941	12.3817	414	494	353	3007	4218	2031	1334	1626	1585	1057	2077	536	yes
112001486	NW_019823049.1	1268017	1270748	+	LOC112001486	XM_024033643.1	GO:0005515(protein binding);GO:0005634(nucleus);GO:0005737(cytoplasm);GO:0009056(catabolic process);GO:0009739(response to gibberellin);GO:0009939(positive regulation of gibberellic acid mediated signaling pathway);GO:0010325(raffinose family oligosaccharide biosynthetic process);GO:0010331(gibberellin binding);GO:0010476(gibberellin mediated signaling pathway);GO:0016787(hydrolase activity);GO:0…	04075(Plant hormone signal transduction)	K14493	EC:3.-.-.-	gibberellin receptor GID1B-like [Quercus suber]	NA	12.1676	6.7847	9.34349	28.9857	23.0348	32.6935	22.0795	33.0891	20.6819	26.0142	25.099	29.9397	1759	993	1332	4224	3144	4637	3309	4615	2792	3463	3657	4176	yes
112001491	NW_019823049.1	1376811	1381395	+	LOC112001491	XM_024033649.1	GO:0005351(carbohydrate:proton symporter activity);GO:0005355(glucose transmembrane transporter activity);GO:0005887(integral component of plasma membrane);GO:0046323(glucose import)	NA	NA	NA	sugar transporter ERD6-like 7 [Quercus suber]	NA	23.2064	17.2209	16.7998	100.301	73.4012	119.226	60.9291	54.7196	49.2715	70.1586	60.0487	59.3151	2902	2180	2072	12647	8667	14631	7900	6603	5754	8082	7570	7159	yes
112001492	NW_019823049.1	887515	889751	+	LOC112001492	XM_024033650.1	GO:0009416(response to light stimulus);GO:0009535(chloroplast thylakoid membrane);GO:0009768(photosynthesis, light harvesting in photosystem I);GO:0009941(chloroplast envelope);GO:0010287(plastoglobule);GO:0016168(chlorophyll binding);GO:0031409(pigment binding)	00196(Photosynthesis - antenna proteins)	K08908	NA	chlorophyll a-b binding protein 7, chloroplastic [Quercus suber]	NA	1.21511	1.51371	0.730982	0.0001	0.0001	0.0001	0.159702	0.20096	0.0001	0.0001	0.122326	0.0001	111	140	66	0	0	0	16	18	0	0	12	0	yes
112001496	NW_019823049.1	304978	309724	+	LOC112001496	XM_024033654.1	GO:0005515(protein binding);GO:0005737(cytoplasm);GO:0016021(integral component of membrane);GO:0030154(cell differentiation);GO:0040008(regulation of growth);GO:2000012(regulation of auxin polar transport)	NA	NA	NA	protein NDL2-like [Quercus suber]	NA	38.5946	15.7677	27.9666	12.8012	10.4957	11.9676	12.9193	9.27345	15.4953	13.1697	11.8184	10.9571	4279	1770	3058	1431	1099	1302	1486	993	1605	1345	1321	1173	yes
112001506	NW_019823049.1	626448	631690	-	LOC112001506	XM_024033673.1;XM_024033671.1;XM_024033672.1	GO:0005575(cellular_component);GO:0008152(metabolic process);GO:0016787(hydrolase activity);GO:0016787(hydrolase activity)	NA	NA	NA	haloacid dehalogenase-like hydrolase domain-containing protein 3 isoform X2 [Quercus suber];haloacid dehalogenase-like hydrolase domain-containing protein 3 isoform X1 [Quercus suber]	NA	6.0108	5.92187	4.95023	16.2903	13.6945	14.8163	13.7726	14.4222	13.9207	14.1057	16.8288	9.50653	586	584	476	1599	1259	1416	1390	1355	1266	1265	1651	894	yes
112001507	NW_019823049.1	1421555	1426023	-	LOC112001507	XM_024033675.1;XM_024033676.1;XM_024033674.1;XR_002881790.1	GO:0005634(nucleus);GO:0016787(hydrolase activity);GO:0016787(hydrolase activity)	NA	NA	NA	uncharacterized protein LOC112001507 isoform X2 [Quercus suber];uncharacterized protein LOC112001507 isoform X3 [Quercus suber];uncharacterized protein LOC112001507 isoform X1 [Quercus suber]	NA	1.77039	2.05342	1.39653	0.483483	0.509664	0.437383	0.425698	0.207338	0.407792	0.358512	0.384781	0.392137	258	303	201	71	71	63	65	30	56	49	57	56	yes
112001556	NW_019823049.1	695214	696670	+	LOC112001556	XM_024033736.1	GO:0005739(mitochondrion);GO:0005741(mitochondrial outer membrane);GO:0005742(mitochondrial outer membrane translocase complex);GO:0005743(mitochondrial inner membrane);GO:0005744(mitochondrial inner membrane presequence translocase complex);GO:0005829(cytosol);GO:0006626(protein targeting to mitochondrion);GO:0015450(P-P-bond-hydrolysis-driven protein transmembrane transporter activity);GO:00160…	NA	NA	NA	mitochondrial import receptor subunit TOM20-like [Quercus suber]	NA	15.9974	10.6698	17.1524	6.91424	5.52403	8.3439	8.44427	5.79687	4.31151	4.58106	6.78517	4.82061	624	422	660	272	204	320	342	219	158	165	267	182	yes
112001563	NW_019823049.1	1036925	1037836	+	LOC112001563	XM_024033742.1	GO:0000139(Golgi membrane);GO:0005515(protein binding);GO:0005768(endosome);GO:0005794(Golgi apparatus);GO:0005802(trans-Golgi network);GO:0008168(methyltransferase activity);GO:0009834(plant-type secondary cell wall biogenesis);GO:0016021(integral component of membrane);GO:0032259(methylation);GO:0045492(xylan biosynthetic process)	NA	NA	NA	probable methyltransferase At1g27930 [Quercus suber]	NA	5.59286	5.07239	2.17637	0.635373	0.995153	1.38007	1.00649	1.01474	0.583229	0.888927	0.992329	0.697388	364	334	140	42	62	89	68	64	36	54	66	44	yes
112001573	NW_019823049.1	1301480	1303568	-	LOC112001573	XM_024033753.1	GO:0005739(mitochondrion);GO:0007165(signal transduction)	NA	NA	NA	LRR receptor-like serine/threonine-protein kinase ERL2 [Quercus suber]	NA	1.37472	0.703951	2.70401	0.378787	0.343242	0.27461	0.925176	0.170708	0.161823	0.293223	0.212171	0.278486	205	107	398	57	49	41	143	25	23	41	32	41	yes
112001575	NW_019823049.1	146223	147072	-	LOC112001575	XM_024033754.1	GO:0003674(molecular_function);GO:0005737(cytoplasm);GO:0008150(biological_process)	NA	NA	NA	uncharacterized protein LOC112001575 [Quercus suber]	NA	81.62	87.3459	82.3503	33.3069	37.0667	29.3186	29.0279	28.1792	27.1723	20.9597	26.4521	31.3338	4946	5358	4922	2036	2121	1744	1824	1648	1538	1170	1616	1833	yes
112001588	NW_019823052.1	133613	140969	-	LOC112001588	XM_024033762.1	GO:0004674(protein serine/threonine kinase activity);GO:0005886(plasma membrane);GO:0006468(protein phosphorylation)	NA	NA	NA	G-type lectin S-receptor-like serine/threonine-protein kinase At2g19130 [Quercus suber]	NA	6.52	4.06871	5.55611	15.6782	17.5175	16.5496	13.4861	13.8452	15.2817	15.264	20.2016	16.2471	1297	819	1090	3144	3289	3230	2781	2657	2838	2796	4050	3118	yes
112001611	NW_019823053.1	55750	59323	+	LOC112001611	XM_024033784.1	GO:0003674(molecular_function);GO:0005737(cytoplasm);GO:0006950(response to stress);GO:0009409(response to cold);GO:0009414(response to water deprivation);GO:0009651(response to salt stress);GO:0009737(response to abscisic acid);GO:0009738(abscisic acid-activated signaling pathway);GO:0010150(leaf senescence)	NA	NA	NA	LOW QUALITY PROTEIN: low-temperature-induced 65 kDa protein-like [Quercus suber]	NA	544.709	858.889	555.796	26.334	53.0938	22.6475	41.7929	57.1876	90.3231	38.5127	30.8994	41.8386	81545	130143	82067	3976	7506	3328	6488	8262	12629	5312	4664	6046	yes
112001624	NW_019823054.1	425900	430488	+	LOC112001624	XM_024033796.1	GO:0004185(serine-type carboxypeptidase activity);GO:0005773(vacuole);GO:0051603(proteolysis involved in cellular protein catabolic process)	NA	NA	NA	serine carboxypeptidase-like 27 [Quercus suber]	NA	16.8669	11.5105	14.3253	5.96901	5.80597	6.52287	4.88667	5.99451	4.49689	5.77749	4.66562	6.66778	2762	1908	2314	986	898	1049	830	948	688	872	771	1054	yes
112001634	NW_019823054.1	447368	450162	+	LOC112001634	XM_024033808.1	GO:0003674(molecular_function);GO:0005886(plasma membrane);GO:0007568(aging);GO:0016021(integral component of membrane);GO:0035265(organ growth)	NA	NA	NA	tetraspanin-6-like [Quercus suber]	NA	0.532096	0.925562	0.615238	2.0823	2.87297	2.58826	1.84386	2.24927	2.36718	2.42216	1.80487	1.64359	47	82	53	183	237	222	167	189	193	195	159	139	yes
112001635	NW_019823054.1	439515	442309	+	LOC112001635	XM_024033809.1	GO:0003674(molecular_function);GO:0005886(plasma membrane);GO:0007568(aging);GO:0016021(integral component of membrane);GO:0035265(organ growth)	NA	NA	NA	tetraspanin-6-like [Quercus suber]	NA	0.56886	0.991938	0.538073	3.1402	2.66253	2.50032	2.71994	4.26454	2.23161	2.6676	2.03164	3.05744	50	88	47	276	219	214	246	359	182	214	179	257	yes
112001640	NW_019823055.1	573549	577439	+	LOC112001640	XM_024033814.1	GO:0004252(serine-type endopeptidase activity);GO:0005618(cell wall)	NA	NA	NA	subtilisin-like protease SBT1.4 [Quercus suber]	NA	5.10065	3.02134	3.16833	7.90134	18.6017	13.8123	9.98048	6.75228	9.81558	13.1737	5.20476	18.9682	994	596	609	1553	3423	2641	2017	1270	1787	2365	1023	3567	yes
112001641	NW_019823055.1	537389	538981	+	LOC112001641	XM_024033815.1	GO:0003674(molecular_function);GO:0005634(nucleus);GO:0008150(biological_process)	NA	NA	NA	uncharacterized protein LOC112001641 [Quercus suber]	NA	81.2032	61.6699	53.2949	7.08638	12.9595	9.78447	11.791	13.2646	13.0901	10.8004	8.19641	11.4328	6860	5273	4441	604	1034	812	1033	1082	1033	841	699	933	yes
112001647	NW_019823055.1	638410	645957	+	LOC112001647	XM_024033821.1;XM_024033820.1	GO:0016165(linoleate 13S-lipoxygenase activity);GO:0016165(linoleate 13S-lipoxygenase activity)	00591(Linoleic acid metabolism);00592(alpha-Linolenic acid metabolism);00592(alpha-Linolenic acid metabolism)	K00454	EC:1.13.11.12	linoleate 13S-lipoxygenase 3-1, chloroplastic-like isoform X1 [Quercus suber]	NA	0.233408	0.134526	0.305056	1.72724	0.686653	2.02194	0.847393	1.52733	0.617677	0.845972	0.734726	1.41695	53	31	68	390	146	444	196	330	129	175	166	305	yes
112001648	NW_019823055.1	677086	679483	-	LOC112001648	XM_024033822.1	GO:0005515(protein binding)	NA	NA	NA	putative receptor-like protein kinase At1g72540 [Quercus suber]	NA	2.4907	0.976191	0.622569	4.6496	5.51541	6.71675	4.46752	5.16187	3.0174	4.72429	4.32846	7.53038	318	127	79	599	665	842	592	637	360	556	558	928	yes
112001652	NW_019823055.1	372820	374214	+	LOC112001652	XM_024033828.1	NA	NA	NA	NA	proline-rich protein 4-like [Quercus suber]	NA	8.63848	11.13	10.9242	6.30293	2.39322	3.43805	4.81829	1.73651	6.46929	1.96642	1.94737	1.5549	661	861	824	486	173	258	382	129	462	139	151	115	yes
112001653	NW_019823055.1	350884	352296	+	LOC112001653	XM_024033829.1	NA	NA	NA	NA	proline-rich protein 4-like [Quercus suber]	NA	3.29655	6.20464	6.09498	3.59973	2.40203	1.27531	1.80191	0.478301	2.42142	1.12617	0.708682	0.519855	257	488	468	283	177	98	146	36	176	81	56	39	yes
112001672	NW_019823055.1	880874	884830	-	LOC112001672	XM_024033846.1	GO:0003674(molecular_function);GO:0008150(biological_process);GO:0009507(chloroplast)	NA	NA	NA	F-box protein At2g32560-like [Quercus suber]	NA	22.7489	16.4199	13.8144	5.08967	5.4617	7.58615	4.65035	5.53186	6.47363	4.13836	3.18262	5.61832	3072	2244	1840	693	697	1006	652	721	817	515	434	733	yes
112001673	NW_019823055.1	825469	831395	+	LOC112001673	XM_024033847.1	GO:0004725(protein tyrosine phosphatase activity);GO:0005515(protein binding);GO:0005634(nucleus);GO:0005737(cytoplasm);GO:0006464(cellular protein modification process);GO:0008138(protein tyrosine/serine/threonine phosphatase activity);GO:0008270(zinc ion binding);GO:0019900(kinase binding);GO:0033133(positive regulation of glucokinase activity);GO:0035335(peptidyl-tyrosine dephosphorylation)	NA	NA	NA	dual specificity protein phosphatase 12-like [Quercus suber]	NA	109.118	143.966	99.6533	25.2761	31.0631	26.658	27.0482	31.9652	33.0214	31.1077	26.7612	31.5422	13178	17597	11870	3078	3543	3160	3388	3726	3725	3461	3258	3677	yes
112001676	NW_019823055.1	667480	672317	+	LOC112001676	XM_024033851.1	GO:0016020(membrane);GO:0016709(oxidoreductase activity, acting on paired donors, with incorporation or reduction of molecular oxygen, NAD(P)H as one donor, and incorporation of one atom of oxygen);GO:0044550(secondary metabolite biosynthetic process)	00905(Brassinosteroid biosynthesis)	K20623	NA	cytochrome P450 71A1-like [Quercus suber]	NA	42.9743	29.939	24.0971	15.4485	15.7713	6.8679	13.9925	13.444	18.2905	13.2661	14.3211	17.2466	5968	4209	3301	2164	2069	936	2015	1802	2373	1698	2005	2312	yes
112001678	NW_019823055.1	262290	267627	+	LOC112001678	XR_002881806.1;XR_002881805.1;XM_024033854.1;XM_024033853.1	GO:0004838(L-tyrosine:2-oxoglutarate aminotransferase activity);GO:0005737(cytoplasm);GO:0005829(cytosol);GO:0006520(cellular amino acid metabolic process);GO:0006559(L-phenylalanine catabolic process);GO:0006572(tyrosine catabolic process);GO:0009058(biosynthetic process);GO:0030170(pyridoxal phosphate binding);GO:0080130(L-phenylalanine:2-oxoglutarate aminotransferase activity);GO:0080130(L-phe…	00270(Cysteine and methionine metabolism);00350(Tyrosine metabolism);00360(Phenylalanine metabolism);00400(Phenylalanine, tyrosine and tryptophan biosynthesis);00130(Ubiquinone and other terpenoid-quinone biosynthesis);00950(Isoquinoline alkaloid biosynthesis);00960(Tropane, piperidine and pyridine alkaloid biosynthesis);00960(Tropane, piperidine and pyridine alkaloid biosynthesis)	K00815	EC:2.6.1.5	tyrosine aminotransferase-like isoform X1 [Quercus suber];tyrosine aminotransferase-like isoform X2 [Quercus suber]	NA	21.1419	12.7178	17.2744	2.39422	0.309995	0.57142	0.745744	1.02843	0.861585	2.9204	0.891532	2.91973	2968	1806	2391	339	42	80	109	140	113	378	127	397	yes
112001696	NW_019823055.1	598268	598944	+	LOC112001696	XM_024033874.1	NA	NA	NA	NA	uncharacterized protein LOC112001696 [Quercus suber]	NA	3.74876	3.09666	3.85169	0.384399	0.884169	0.566687	0.581615	0.698516	1.20159	0.412959	0.741289	0.636902	181	152	184	19	41	27	30	33	55	19	37	30	yes
112001733	NW_019823058.1	139145	142353	+	LOC112001733	XM_024033912.1	GO:0005737(cytoplasm);GO:0010345(suberin biosynthetic process);GO:0016740(transferase activity);GO:0016747(transferase activity, transferring acyl groups other than amino-acyl groups);GO:0050734(hydroxycinnamoyltransferase activity);GO:0052325(cell wall pectin biosynthetic process);GO:0102406(omega-hydroxypalmitate O-sinapoyl transferase activity)	00073(Cutin, suberine and wax biosynthesis)	K15400	EC:2.3.1.188	omega-hydroxypalmitate O-feruloyl transferase-like [Quercus suber]	NA	0.310316	0.055466	0.279852	2.38631	2.5158	3.19128	1.89914	3.47764	1.82207	1.54656	1.60742	1.76073	42	8	37	323	319	420	264	450	228	191	218	228	yes
112001742	NW_019823058.1	71773	79203	-	LOC112001742	XM_024033922.1	GO:0000166(nucleotide binding);GO:0000712(resolution of meiotic recombination intermediates);GO:0000724(double-strand break repair via homologous recombination);GO:0005634(nucleus);GO:0051321(meiotic cell cycle)	NA	NA	NA	recQ-mediated genome instability protein 1 [Quercus suber]	NA	2.05802	2.02756	1.80052	4.09411	4.77861	3.89908	4.29237	4.25942	4.4154	4.29409	4.75035	5.15724	363	362	313	728	795	675	785	725	727	697	844	877	yes
112001753	NW_019806972.1	156927	157535	+	LOC112001753	XM_024033933.1	GO:0030599(pectinesterase activity);GO:0046910(pectinesterase inhibitor activity);GO:0071944(cell periphery)	00040(Pentose and glucuronate interconversions)	K01051	EC:3.1.1.11	pectinesterase 3-like [Quercus suber]	NA	23.4733	26.3434	22.7198	6.13642	7.1908	8.49131	6.9974	8.02903	9.75159	8.44127	6.52299	8.2155	1020	1158	973	269	295	362	316	337	396	338	286	345	yes
112001785	NW_019806972.1	158450	163135	+	LOC112001785	XM_024033968.1	GO:0030599(pectinesterase activity);GO:0046910(pectinesterase inhibitor activity);GO:0071944(cell periphery)	00040(Pentose and glucuronate interconversions)	K01051	EC:3.1.1.11	pectinesterase 3-like [Quercus suber]	NA	43.5263	49.7402	48.0946	12.0063	13.3362	16.3578	14.1978	18.3467	18.6154	18.31	11.5656	21.3219	6678	7724	7278	1858	1932	2463	2259	2717	2668	2588	1789	3158	yes
112001830	NW_019823062.1	1058185	1067718	-	LOC112001830	XM_024034003.1	GO:0005737(cytoplasm);GO:0016740(transferase activity)	00940(Phenylpropanoid biosynthesis);00945(Stilbenoid, diarylheptanoid and gingerol biosynthesis);00941(Flavonoid biosynthesis)	K13065	EC:2.3.1.133	shikimate O-hydroxycinnamoyltransferase-like [Quercus suber]	NA	0.610159	0.165573	0.0001	0.715071	1.29914	1.68959	1.63302	3.62363	0.681924	0.968629	4.30792	4.93771	62	17	0	73	123	166	170	351	64	90	435	477	yes
112001884	NW_019823064.1	184116	188656	+	LOC112001884	XM_024034050.1	GO:0003674(molecular_function);GO:0008150(biological_process);GO:0009507(chloroplast);GO:0009941(chloroplast envelope);GO:0016021(integral component of membrane)	00500(Starch and sucrose metabolism)	K16055	EC:2.4.1.15;EC:3.1.3.12	uncharacterized protein LOC112001884 [Quercus suber]	NA	15.1538	13.0175	16.0129	6.53033	6.42552	7.7012	5.22143	5.33595	9.16692	6.28194	6.15596	8.39425	1644	1429	1713	714	658	820	588	559	929	628	673	879	yes
112001895	NW_019823064.1	414445	418755	+	LOC112001895	XM_024034063.1;XM_024034064.1	GO:0005634(nucleus);GO:0008270(zinc ion binding);GO:0008270(zinc ion binding)	NA	NA	NA	E3 ubiquitin-protein ligase Topors isoform X1 [Quercus suber]	NA	2.06676	5.01512	2.64658	13.8194	10.2858	11.1621	8.95557	12.0636	11.5677	11.7461	11.6128	9.305	267	654	337	1794	1250	1410	1196	1499	1391	1394	1507	1157	yes
112001897	NW_019823064.1	550277	552717	-	LOC112001897	XM_024034066.1;XM_024034067.1	GO:0000453(enzyme-directed rRNA 2'-O-methylation);GO:0008650(rRNA (uridine-2'-O-)-methyltransferase activity);GO:0008650(rRNA (uridine-2'-O-)-methyltransferase activity)	NA	NA	NA	uncharacterized protein LOC112001897 isoform X1 [Quercus suber];uncharacterized protein LOC112001897 isoform X2 [Quercus suber]	NA	1.62029	1.0745	1.95867	6.1492	5.08932	6.63698	3.69415	3.13651	4.16768	3.92696	3.66638	2.05429	150	101	179	572	443	601	354	279	360	334	341	184	yes
112001903	NW_019823065.1	318968	321683	-	LOC112001903	XM_024034073.1	GO:0004017(adenylate kinase activity);GO:0005524(ATP binding);GO:0005634(nucleus);GO:0005737(cytoplasm);GO:0005739(mitochondrion);GO:0008652(cellular amino acid biosynthetic process);GO:0009507(chloroplast);GO:0009570(chloroplast stroma);GO:0048364(root development);GO:0048367(shoot system development)	00230(Purine metabolism);00730(Thiamine metabolism)	K00939	EC:2.7.4.3	adenylate kinase 1, chloroplastic [Quercus suber]	NA	56.5991	42.436	52.7594	26.059	26.4848	22.9275	16.2594	18.5613	26.4739	21.3308	22.2225	23.7478	5681	4312	5224	2638	2511	2259	1693	1798	2482	1973	2249	2301	yes
112001904	NW_019823065.1	334738	335721	+	LOC112001904	XM_024034074.1	GO:0005576(extracellular region);GO:0009507(chloroplast)	NA	NA	NA	thioredoxin-like protein AAED1, chloroplastic [Quercus suber]	NA	4.34197	12.2467	11.4117	0.0001	0.0001	0.520874	0.0001	0.0001	0.0001	0.0001	0.44661	0.0001	137	391	355	0	0	17	0	0	0	0	15	0	yes
112001936	NW_019823067.1	82694	86744	-	LOC112001936	XM_024034112.1	GO:0005507(copper ion binding);GO:0009507(chloroplast);GO:0009570(chloroplast stroma);GO:0009579(thylakoid);GO:0042742(defense response to bacterium);GO:0048046(apoplast)	NA	NA	NA	uncharacterized protein At5g02240-like [Quercus suber]	NA	125.966	106.282	70.1982	35.3155	57.234	33.4568	35.0025	27.2393	37.5712	27.4986	29.4696	25.8902	13326	11381	7325	3768	5718	3474	3840	2781	3713	2680	3143	2644	yes
112001952	NW_019823068.1	246779	248564	-	LOC112001952	XM_024034129.1	GO:0003677(DNA binding);GO:0003700(DNA binding transcription factor activity);GO:0005634(nucleus);GO:0006351(transcription, DNA-templated);GO:0006355(regulation of transcription, DNA-templated);GO:0009873(ethylene-activated signaling pathway);GO:0010200(response to chitin)	NA	NA	NA	ethylene-responsive transcription factor ERF061-like [Quercus suber]	NA	1.31575	1.91282	1.16252	0.623084	0.406741	0.582958	0.835713	0.36049	0.631184	0.633874	0.631844	0.717815	168	247	146	80	49	73	111	45	76	75	82	89	yes
112001967	NW_019823120.1	122	3332	+	LOC112001967	XM_024034147.1	GO:0005200(structural constituent of cytoskeleton);GO:0005618(cell wall);GO:0005737(cytoplasm);GO:0005829(cytosol);GO:0005856(cytoskeleton);GO:0005886(plasma membrane);GO:0007010(cytoskeleton organization);GO:0009506(plasmodesma);GO:0048589(developmental growth);GO:0048767(root hair elongation)	NA	NA	NA	actin-like [Quercus suber]	NA	9.17113	6.28041	11.0134	4.04651	4.30825	3.85044	3.82574	2.44677	3.31213	2.4983	3.36358	4.28903	1043	723	1236	464	463	430	452	269	352	262	386	471	yes
112001971	NW_019806987.1	60002	65069	+	LOC112001971	XM_024034152.1;XM_024034157.1	GO:0005509(calcium ion binding);GO:0005634(nucleus);GO:0005634(nucleus)	NA	NA	NA	uncharacterized protein LOC112001971 isoform X1 [Quercus suber]	NA	348.938	540.946	346.986	196.396	217.826	184.406	170.567	197.752	177.92	159.105	166.707	139.866	50422	79118	49454	28618	29722	26152	25558	27577	24012	21180	24286	19507	yes
112001998	NW_019806987.1	65159	69861	-	LOC112001998	XM_024034176.1	GO:0005887(integral component of plasma membrane);GO:0009705(plant-type vacuole membrane);GO:0009992(cellular water homeostasis);GO:0015250(water channel activity);GO:0015254(glycerol channel activity);GO:0034220(ion transmembrane transport);GO:0042807(central vacuole)	NA	NA	NA	aquaporin TIP3-1-like [Quercus suber]	NA	2.21272	2.25235	0.915342	0.699137	0.531811	0.917823	0.511693	0.36316	0.859703	0.577867	0.536634	0.92772	177	183	73	57	41	72	43	28	65	43	44	72	yes
112002038	NW_019823250.1	970249	973670	+	LOC112002038	XR_002881849.1;XM_024034209.1	GO:0000325(plant-type vacuole);GO:0005524(ATP binding);GO:0005774(vacuolar membrane);GO:0005886(plasma membrane);GO:0008559(xenobiotic transmembrane transporting ATPase activity);GO:0016021(integral component of membrane);GO:0042626(ATPase activity, coupled to transmembrane movement of substances);GO:0055085(transmembrane transport);GO:0055085(transmembrane transport)	02010(ABC transporters);02010(ABC transporters)	K05666	NA	ABC transporter C family member 10-like [Quercus suber]	NA	1.66679	1.0877	3.21874	20.3921	4.86017	7.25278	5.59711	6.80917	5.63798	5.89549	4.37815	5.52374	132	87	251	1625	363	563	459	520	416	429	349	422	yes
112002078	NW_019823250.1	674299	682046	-	LOC112002078	XM_024034236.1	NA	NA	NA	NA	LOW QUALITY PROTEIN: seed biotin-containing protein SBP65 [Quercus suber]	NA	139.441	84.2491	119.174	7.83286	16.9193	7.89084	19.4514	27.0695	33.2009	11.5721	9.86583	6.81504	23012	14073	19399	1304	2637	1278	3329	4312	5118	1760	1642	1086	yes
112002108	NW_019823251.1	78782	83988	+	LOC112002108	XM_024034259.1;XM_024034260.1;XM_024034261.1	GO:0005515(protein binding);GO:0005634(nucleus);GO:0005829(cytosol);GO:0009646(response to absence of light);GO:0016853(isomerase activity);GO:0090549(response to carbon starvation);GO:0090549(response to carbon starvation)	03013(RNA transport);03013(RNA transport)	K03262	NA	uncharacterized protein LOC112002108 [Quercus suber]	NA	378.682	478.093	414.543	163.613	162.2	143.041	192.957	199.014	219.678	218.24	202.376	202.018	73051	93349	78875	31826	29547	27082	38599	37050	39579	38784	39357	37613	yes
112002117	NW_019823251.1	363009	370582	+	LOC112002117	XR_002881856.1;XR_002881857.1;XM_024034272.1;XM_024034273.1	GO:0003674(molecular_function);GO:0005634(nucleus);GO:0005886(plasma membrane);GO:0008150(biological_process);GO:0008150(biological_process)	NA	NA	NA	uncharacterized protein LOC112002117 isoform X2 [Quercus suber];uncharacterized protein LOC112002117 isoform X1 [Quercus suber]	NA	34.3214	38.4828	40.3813	10.5669	12.0331	6.82506	11.0393	14.319	16.2412	8.45509	5.12809	8.29196	6283	7130	7290	1952	2081	1227	2098	2530	2778	1427	947	1466	yes
112002122	NW_019806988.1	32638	38083	+	LOC112002122	XM_024034281.1	GO:0000723(telomere maintenance);GO:0003678(DNA helicase activity);GO:0006281(DNA repair);GO:0032508(DNA duplex unwinding)	NA	NA	NA	uncharacterized protein LOC112002122 [Quercus suber]	NA	6.38212	13.292	2.35331	2.6464	2.32313	3.69394	2.53747	3.46027	1.80682	3.51112	2.10267	2.13965	1551	3270	565	649	534	881	640	812	411	787	516	502	yes
112002132	NW_019823252.1	297086	300348	+	LOC112002132	XM_024034292.1	GO:0004190(aspartic-type endopeptidase activity);GO:0006508(proteolysis);GO:0030163(protein catabolic process)	NA	NA	NA	aspartyl protease AED3 [Quercus suber]	NA	14.6048	10.3472	11.805	0.83182	1.117	0.402296	5.13001	4.03415	7.81476	7.05231	0.914624	8.65464	1514	1086	1207	87	110	41	552	404	757	674	96	866	yes
112002133	NW_019823252.1	220879	223148	-	LOC112002133	XM_024034293.1	GO:0003955(NAD(P)H dehydrogenase (quinone) activity);GO:0005829(cytosol);GO:0005886(plasma membrane);GO:0008752(FMN reductase activity);GO:0009507(chloroplast);GO:0009570(chloroplast stroma);GO:0009651(response to salt stress);GO:0009735(response to cytokinin);GO:0010181(FMN binding);GO:0042742(defense response to bacterium);GO:0052873(FMN reductase (NADPH) activity);GO:0055114(oxidation-reductio…	04626(Plant-pathogen interaction)	K13436	EC:2.7.11.1	NADPH:quinone oxidoreductase-like [Quercus suber]	NA	9.48295	11.1684	13.3978	78.7646	57.3474	73.7388	35.6994	46.8995	36.7483	46.3357	51.9566	47.2557	626	747	873	5243	3575	4778	2444	2988	2266	2818	3458	3011	yes
112002134	NW_019823252.1	241633	244656	-	LOC112002134	XM_024034295.1	GO:0003955(NAD(P)H dehydrogenase (quinone) activity);GO:0005829(cytosol);GO:0005886(plasma membrane);GO:0008752(FMN reductase activity);GO:0009507(chloroplast);GO:0009570(chloroplast stroma);GO:0009651(response to salt stress);GO:0009735(response to cytokinin);GO:0010181(FMN binding);GO:0042742(defense response to bacterium);GO:0052873(FMN reductase (NADPH) activity);GO:0055114(oxidation-reductio…	04626(Plant-pathogen interaction)	K13436	EC:2.7.11.1	NADPH:quinone oxidoreductase-like [Quercus suber]	NA	2.30176	1.80371	19.4573	145.67	79.2884	278.219	17.0827	24.9613	22.6333	18.4913	12.6967	47.9221	159	126	1322	10116	5156	18803	1220	1659	1456	1174	882	3186	yes
112002203	NW_019823253.1	1614147	1622733	+	LOC112002203	XM_024034358.1	GO:0004144(diacylglycerol O-acyltransferase activity);GO:0005789(endoplasmic reticulum membrane);GO:0009941(chloroplast envelope);GO:0019432(triglyceride biosynthetic process)	00561(Glycerolipid metabolism)	K11155	EC:2.3.1.20;EC:2.3.1.75	diacylglycerol O-acyltransferase 1 [Quercus suber]	NA	91.977	79.1764	84.8874	24.9564	28.1589	25.6556	22.5601	20.2154	28.2857	24.5177	29.3016	28.8299	16202	14117	14749	4433	4684	4436	4121	3437	4654	3979	5204	4902	yes
112002222	NW_019823253.1	1346898	1350409	-	LOC112002222	XM_024034378.1	GO:0004722(protein serine/threonine phosphatase activity);GO:0005515(protein binding);GO:0006469(negative regulation of protein kinase activity);GO:0006470(protein dephosphorylation);GO:0006970(response to osmotic stress);GO:0008287(protein serine/threonine phosphatase complex);GO:0009408(response to heat);GO:0009414(response to water deprivation);GO:0009737(response to abscisic acid);GO:0009738(…	04016(MAPK signaling pathway - plant);04075(Plant hormone signal transduction)	K14497	EC:3.1.3.16	protein phosphatase 2C 77 [Quercus suber]	NA	75.633	54.4791	38.975	17.1042	28.3265	21.6769	21.4969	20.6303	25.6723	16.1223	17.1195	21.2251	14520	10586	7380	3312	5135	4084	4280	3823	4603	2852	3314	3933	yes
112002227	NW_019823254.1	308982	310176	-	LOC112002227	XM_024034381.1	GO:0003674(molecular_function);GO:0008150(biological_process);GO:0009507(chloroplast)	NA	NA	NA	uncharacterized protein LOC112002227 [Quercus suber]	NA	5.23955	4.39969	3.20307	0.623359	0.964186	0.342733	1.17838	1.15848	1.58218	0.668897	0.789348	0.295144	447	380	270	54	78	29	105	96	126	53	68	25	yes
112002228	NW_019823254.1	314217	315266	-	LOC112002228	XM_024034382.1	GO:0003674(molecular_function);GO:0008150(biological_process);GO:0009507(chloroplast)	NA	NA	NA	uncharacterized protein LOC112002228 [Quercus suber]	NA	4.5988	4.53183	1.52679	0.01952	0.245613	0.198389	0.401715	0.686732	0.514015	0.925433	0.227227	0.265861	345	344	113	2	18	15	32	50	36	64	18	20	yes
112002256	NW_019823254.1	537346	538828	+	LOC112002256	XM_024034415.1	GO:0003674(molecular_function);GO:0008150(biological_process);GO:0009507(chloroplast)	04141(Protein processing in endoplasmic reticulum);04120(Ubiquitin mediated proteolysis);03420(Nucleotide excision repair)	K03868	EC:2.3.2.32	putative GEM-like protein 8 [Quercus suber]	NA	3.82467	2.91501	1.40243	7.08914	11.1762	15.8643	6.93478	7.70503	5.36868	5.464	7.53065	9.77493	314	242	114	587	866	1277	590	610	412	413	623	774	yes
112002259	NW_019823254.1	36474	39952	-	LOC112002259	XM_024034418.1	GO:0005515(protein binding);GO:0005524(ATP binding);GO:0005730(nucleolus);GO:0005737(cytoplasm);GO:0005794(Golgi apparatus);GO:0005829(cytosol);GO:0005886(plasma membrane);GO:0006457(protein folding);GO:0009408(response to heat);GO:0016020(membrane);GO:0045087(innate immune response);GO:0051082(unfolded protein binding);GO:0051131(chaperone-mediated protein complex assembly);GO:0071277(cellular r…	04141(Protein processing in endoplasmic reticulum);04626(Plant-pathogen interaction)	K04079	NA	heat shock protein 83-like [Quercus suber]	NA	1.11371	1.49104	0.832127	23.1329	25.5386	12.989	12.04	15.4715	7.91368	11.3468	20.7517	5.25253	205	277	151	4274	4419	2336	2288	2736	1355	1916	3833	929	yes
112002312	NW_019823256.1	723284	729810	-	LOC112002312	XM_024034465.1	GO:0005887(integral component of plasma membrane);GO:0006857(oligopeptide transport);GO:0015031(protein transport);GO:0016020(membrane);GO:0035673(oligopeptide transmembrane transporter activity);GO:0080167(response to karrikin)	NA	NA	NA	oligopeptide transporter 4-like [Quercus suber]	NA	1.34393	1.25762	2.496	21.6385	12.7236	16.7473	10.4903	9.70928	6.52818	15.3265	16.1648	11.1364	239	226	437	3866	2129	2912	1928	1660	1081	2502	2887	1905	yes
112002316	NW_019823256.1	171938	175081	+	LOC112002316	XM_024034468.1	GO:0005737(cytoplasm);GO:0006952(defense response);GO:0007165(signal transduction);GO:0016021(integral component of membrane);GO:0043531(ADP binding)	NA	NA	NA	TMV resistance protein N-like [Quercus suber]	NA	1.61686	1.97326	1.41303	0.427751	0.389893	0.387825	0.413108	0.77165	1.08625	0.590093	0.355561	1.39223	318	393	274	85	73	75	85	147	200	107	71	264	yes
112002347	NW_019823256.1	516566	517198	-	LOC112002347	XM_024034500.1	NA	NA	NA	NA	protein TRIGALACTOSYLDIACYLGLYCEROL 5, chloroplastic [Quercus suber]	NA	5.45629	5.74395	7.17207	1.33972	1.56989	0.558205	2.95178	3.8419	2.31207	3.44382	0.330609	1.81269	247	263	320	61	67	25	139	168	98	144	16	79	yes
112002367	NW_019806994.1	25567	35056	+	LOC112002367	XM_024034535.1;XM_024034520.1;XM_024034528.1	GO:0005515(protein binding);GO:0005524(ATP binding);GO:0005576(extracellular region);GO:0006952(defense response);GO:0043531(ADP binding);GO:0043531(ADP binding)	NA	NA	NA	putative disease resistance RPP13-like protein 1 [Quercus suber]	NA	1.80364	2.76175	1.18326	4.48959	4.26218	3.89275	3.82051	5.46933	4.86025	5.88254	4.65893	3.36135	760	1179	492	1908	1696	1610	1671	2225	1913	2284	1980	1369	yes
112002798	NW_019807073.1	274670	277457	+	LOC112002798	XM_024034951.1	GO:0004674(protein serine/threonine kinase activity);GO:0005886(plasma membrane);GO:0006468(protein phosphorylation)	NA	NA	NA	G-type lectin S-receptor-like serine/threonine-protein kinase At2g19130 [Quercus suber]	NA	4.80495	2.14808	2.61652	8.87397	11.4503	13.3128	10.5181	8.1523	6.74331	13.0964	11.3687	10.8402	955	433	513	1779	2149	2597	2168	1564	1252	2398	2278	2080	yes
112002887	NW_019823259.1	371216	455062	-	LOC112002887	XM_024035043.1	GO:0016020(membrane);GO:0070062(extracellular exosome)	NA	NA	NA	protein SWEETIE [Quercus suber]	NA	6.95587	5.91494	6.0296	12.8684	16.7474	11.3279	18.5892	22.9979	18.9219	22.2445	18.8686	17.0778	3489	3003	2983	6508	7931	5576	9668	11131	8863	10277	9540	8267	yes
112002893	NW_019823259.1	655672	661505	+	LOC112002893	XM_024035049.1	GO:0003700(DNA binding transcription factor activity);GO:0005515(protein binding);GO:0005634(nucleus);GO:0005737(cytoplasm);GO:0007623(circadian rhythm);GO:0009908(flower development);GO:0042752(regulation of circadian rhythm);GO:0046872(metal ion binding);GO:0046975(histone methyltransferase activity (H3-K36 specific));GO:0051213(dioxygenase activity);GO:0055114(oxidation-reduction process);GO:0…	NA	NA	NA	lysine-specific demethylase JMJ30 [Quercus suber]	NA	8.64292	5.02773	6.12788	30.2635	33.7014	24.7659	18.3206	18.6076	16.4978	21.4884	27.4155	21.6182	875	515	612	3087	3220	2459	1922	1817	1559	2003	2796	2111	yes
112002945	NW_019823272.1	540378	554026	-	LOC112002945	XM_024035108.1;XM_024035109.1;XM_024035110.1;XM_024035111.1;XM_024035107.1;XM_024035106.1	GO:0003674(molecular_function);GO:0005634(nucleus);GO:0008150(biological_process);GO:0008150(biological_process)	NA	NA	NA	uncharacterized protein LOC112002945 isoform X1 [Quercus suber];dentin sialophosphoprotein isoform X2 [Quercus suber]	NA	3.57566	3.43737	3.93655	10.8264	7.45876	9.30467	8.6366	8.98517	7.4883	8.89321	9.39785	7.80262	924	899	1003	2818	1819	2357	2312	2238	1806	2116	2446	1945	yes
112002958	NW_019823273.1	298478	299353	-	LOC112002958	XM_024035125.1	GO:0005515(protein binding);GO:0005737(cytoplasm);GO:0009408(response to heat);GO:0009644(response to high light intensity);GO:0010286(heat acclimation);GO:0042542(response to hydrogen peroxide)	04141(Protein processing in endoplasmic reticulum)	K13993	NA	18.1 kDa class I heat shock protein-like [Quercus suber]	NA	472.545	324.189	423.462	2017.82	2887.76	1303.78	3927.21	3675.79	4298.32	3559.61	3451	2725.32	29510	20492	26083	127061	170285	79903	254307	221523	250690	204779	217260	164260	yes
112002962	NW_019823273.1	335691	369429	+	LOC112002962	XR_002881918.1	GO:0016020(membrane);GO:0016709(oxidoreductase activity, acting on paired donors, with incorporation or reduction of molecular oxygen, NAD(P)H as one donor, and incorporation of one atom of oxygen);GO:0044550(secondary metabolite biosynthetic process)	NA	NA	NA	premnaspirodiene oxygenase-like [Quercus suber]	NA	1.10223	2.02336	0.771431	3.09344	4.7584	2.56627	5.23291	8.99855	6.0436	6.37378	5.5519	3.77518	264	490	182	746	1074	602	1297	2076	1349	1404	1338	871	yes
112002965	NW_019823273.1	8487	12529	+	LOC112002965	XM_024035132.1;XM_024035131.1	GO:0000398(mRNA splicing, via spliceosome);GO:0003677(DNA binding);GO:0003723(RNA binding);GO:0005515(protein binding);GO:0005634(nucleus);GO:0005681(spliceosomal complex);GO:0016607(nuclear speck);GO:0030628(pre-mRNA 3'-splice site binding);GO:0046872(metal ion binding);GO:0048573(photoperiodism, flowering);GO:0089701(U2AF);GO:0089701(U2AF)	03040(Spliceosome);03040(Spliceosome)	K12836	NA	splicing factor U2af small subunit B-like [Quercus suber]	NA	33.6198	45.7002	20.7471	86.7421	68.4309	69.4368	96.8116	150.192	123.059	108.26	70.6264	75.0149	6189	8515	3767	16100	11894	12544	18479	26680	21155	18358	13106	13328	yes
112003016	NW_019807074.1	84383	86428	+	LOC112003016	XM_024035187.1	GO:0003723(RNA binding);GO:0004519(endonuclease activity);GO:0005739(mitochondrion);GO:0008270(zinc ion binding);GO:0009451(RNA modification)	NA	NA	NA	LOW QUALITY PROTEIN: pentatricopeptide repeat-containing protein At2g03880, mitochondrial [Quercus suber]	NA	0.681872	0.71712	0.514576	2.78856	3.47793	3.25792	2.41405	2.07213	1.88686	2.47477	2.85655	1.98848	100	106	75	411	479	467	366	292	258	333	421	280	yes
112003036	NW_019823276.1	197526	198092	+	LOC112003036	XM_024035207.1	GO:0005509(calcium ion binding)	NA	NA	NA	uncharacterized protein LOC112003036 [Quercus suber]	NA	0.58772	0.286391	4.26096	25.1107	9.68314	12.0146	2.38822	17.8932	4.0386	21.5503	29.8801	27.1685	24	12	170	1024	370	477	101	698	153	803	1218	1060	yes
112003038	NW_019823276.1	227787	228288	+	LOC112003038	XM_024035210.1	GO:0005509(calcium ion binding)	NA	NA	NA	uncharacterized protein LOC112003038 [Quercus suber]	NA	0.153194	0.140647	4.21044	20.5232	2.13167	5.63493	2.20591	18.9083	4.28496	14.0254	14.9413	19.3103	6	6	149	741	73	198	82	654	144	463	540	667	yes
112003056	NW_019807074.1	456369	459149	-	LOC112003056	XM_024035229.1;XR_002881923.1	GO:0005515(protein binding);GO:0005634(nucleus);GO:0005783(endoplasmic reticulum);GO:0009555(pollen development);GO:0010584(pollen exine formation);GO:0016491(oxidoreductase activity);GO:0048316(seed development);GO:0050662(coenzyme binding);GO:0055114(oxidation-reduction process);GO:0080110(sporopollenin biosynthetic process);GO:0080110(sporopollenin biosynthetic process)	00941(Flavonoid biosynthesis);00941(Flavonoid biosynthesis)	K13082	EC:1.1.1.219;EC:1.1.1.234	tetraketide alpha-pyrone reductase 1 [Quercus suber]	NA	6.60319	7.46689	5.89187	0.840955	1.11317	1.00203	1.83435	3.41358	3.049	0.82521	1.2344	1.76542	797	912	702	103	128	120	230	398	344	92	151	206	yes
112003066	NW_019807074.1	162335	165051	+	LOC112003066	XM_024035245.1	GO:0004420(hydroxymethylglutaryl-CoA reductase (NADPH) activity);GO:0005778(peroxisomal membrane);GO:0005789(endoplasmic reticulum membrane);GO:0008299(isoprenoid biosynthetic process);GO:0016126(sterol biosynthetic process)	00900(Terpenoid backbone biosynthesis)	K00021	EC:1.1.1.34	3-hydroxy-3-methylglutaryl-coenzyme A reductase 1-like [Quercus suber]	NA	63.0067	33.1365	75.9598	161.009	95.6656	290.205	106.729	136.589	104.391	116.244	119.343	183.971	9940	5292	11820	25613	14252	44930	17460	20796	15381	16894	18981	28012	yes
112003124	NW_019823280.1	194716	206022	-	LOC112003124	XM_024035300.1	GO:0005739(mitochondrion);GO:0005886(plasma membrane)	NA	NA	NA	uncharacterized protein At1g32220, chloroplastic [Quercus suber]	NA	73.4056	102.979	80.7603	16.5116	19.8293	16.8944	33.0807	27.116	33.7616	21.0945	19.4496	21.9577	7285	10344	7905	1653	1859	1646	3404	2597	3129	1929	1946	2103	yes
112003133	NW_019823280.1	123864	131276	+	LOC112003133	XM_024035309.1	GO:0003723(RNA binding);GO:0005688(U6 snRNP);GO:0005689(U12-type spliceosomal complex);GO:0006396(RNA processing);GO:0071004(U2-type prespliceosome);GO:0071013(catalytic step 2 spliceosome);GO:0097526(spliceosomal tri-snRNP complex);GO:1990726(Lsm1-7-Pat1 complex)	03040(Spliceosome);03018(RNA degradation)	K12626	NA	sm-like protein LSM7 [Quercus suber]	NA	34.7082	34.7173	36.8888	10.6353	14.3554	12.1083	17.0067	14.4866	16.0509	13.2706	10.1721	13.9035	1594	1614	1671	493	623	546	810	642	689	562	471	617	yes
112003171	NW_019807074.1	485850	495078	+	LOC112003171	XM_024035362.1;XM_024035369.1	GO:0000118(histone deacetylase complex);GO:0004407(histone deacetylase activity);GO:0005515(protein binding);GO:0005634(nucleus);GO:0006351(transcription, DNA-templated);GO:0006355(regulation of transcription, DNA-templated);GO:0009294(DNA mediated transformation);GO:0009405(pathogenesis);GO:0009861(jasmonic acid and ethylene-dependent systemic resistance);GO:0016573(histone acetylation);GO:00165…	NA	NA	NA	histone deacetylase 19 [Quercus suber]	NA	32.1649	32.7783	29.1862	15.6302	16.0125	13.4315	14.8228	11.8069	15.4318	14.212	13.6187	16.8	4759	4908	4259	2332	2237	1950	2274	1686	2133	1938	2032	2399	yes
112003266	NW_019823326.1	122311	133051	-	LOC112003266	XM_024035451.1	GO:0005575(cellular_component);GO:0016491(oxidoreductase activity);GO:0055114(oxidation-reduction process)	00564(Glycerophospholipid metabolism);00565(Ether lipid metabolism)	K06123	EC:1.1.1.101	NADPH-dependent 1-acyldihydroxyacetone phosphate reductase-like [Quercus suber]	NA	5.37563	8.57945	8.60433	1.64243	3.04615	2.27929	3.05877	3.71686	2.93686	2.95365	2.60575	2.99918	448	724	707	138	240	187	265	299	229	227	219	242	yes
112003284	NW_019823333.1	47255	52442	+	LOC112003284	XR_002881945.1;XM_024035469.1;XM_024035470.1	GO:0000976(transcription regulatory region sequence-specific DNA binding);GO:0000977(RNA polymerase II regulatory region sequence-specific DNA binding);GO:0003677(DNA binding);GO:0003700(DNA binding transcription factor activity);GO:0005515(protein binding);GO:0005634(nucleus);GO:0006351(transcription, DNA-templated);GO:0006355(regulation of transcription, DNA-templated);GO:0009414(response to wa…	04075(Plant hormone signal transduction);04075(Plant hormone signal transduction)	K14432	NA	ABSCISIC ACID-INSENSITIVE 5-like protein 5 isoform X1 [Quercus suber];bZIP transcription factor TRAB1 isoform X2 [Quercus suber]	NA	60.2916	42.4962	41.2231	16.7267	19.3509	15.3094	14.5238	15.5224	20.2154	17.3002	14.6212	14.707	11057	7887	7456	3094	3352	2756	2762	2748	3463	2923	2703	2604	yes
112003333	NW_019823335.1	889	4496	-	LOC112003333	XM_024035519.1	GO:0004553(hydrolase activity, hydrolyzing O-glycosyl compounds);GO:0005576(extracellular region);GO:0005975(carbohydrate metabolic process)	NA	NA	NA	uncharacterized protein LOC112003333 [Quercus suber]	NA	0.949613	1.26523	1.9713	0.16646	0.106031	0.063468	0.82799	0.643197	0.364701	0.389211	0.361572	0.429703	142	192	291	26	15	10	129	93	51	54	55	62	yes
112003339	NW_019823336.1	611000	615151	-	LOC112003339	XM_024035526.1	NA	NA	NA	NA	hypothetical protein COLO4_30895 [Corchorus olitorius]	NA	70.2307	67.9097	70.5348	231.371	167.835	208.877	341.281	361.847	295.062	351.16	348.013	321.88	4256	4165	4216	14137	9604	12422	21444	21160	16698	19603	21260	18825	yes
112003340	NW_019823336.1	89341	110804	-	LOC112003340	XM_024035527.1	GO:0003700(DNA binding transcription factor activity);GO:0005634(nucleus);GO:0007165(signal transduction);GO:0009911(positive regulation of flower development);GO:0010228(vegetative to reproductive phase transition of meristem);GO:0050832(defense response to fungus)	NA	NA	NA	protein ENHANCED DOWNY MILDEW 2 [Quercus suber]	NA	18.9263	21.7629	17.3929	54.7328	48.3716	45.2805	39.7017	40.4569	38.1762	43.7521	44.7945	42.4806	5841	6798	5295	17032	14096	13714	12705	12049	11004	12439	13937	12653	yes
112003362	NW_019823336.1	540856	542306	+	LOC112003362	XM_024035547.1	GO:0005737(cytoplasm)	NA	NA	NA	mitogen-activated protein kinase kinase kinase 18-like [Quercus suber]	NA	2.32875	1.14669	2.0113	5.1829	10.0145	12.3451	2.89702	3.9737	5.50102	3.11052	6.83576	14.3658	241	121	206	541	979	1254	311	397	532	297	713	1435	yes
112003385	NW_019823337.1	110084	118069	+	LOC112003385	XM_024035570.1;XM_024035569.1	NA	NA	NA	NA	uncharacterized protein LOC112003385 isoform X1 [Quercus suber]	NA	1.26244	2.55864	4.9849	0.0001	0.0001	0.0001	0.094426	0.0001	0.287039	0.797744	0.0001	0.416636	72	146	277	0	0	0	6	0	16	42	0	23	yes
112003432	NW_019823340.1	308403	311668	-	LOC112003432	XM_024035619.1	GO:0000780(condensed nuclear chromosome, centromeric region);GO:0005876(spindle microtubule);GO:0007052(mitotic spindle organization);GO:0031616(spindle pole centrosome);GO:0032133(chromosome passenger complex);GO:0032465(regulation of cytokinesis);GO:0035174(histone serine kinase activity);GO:0051233(spindle midzone)	NA	NA	NA	serine/threonine-protein kinase Aurora-1 [Quercus suber]	NA	8.44538	5.35816	5.9499	2.71721	3.89399	3.08916	2.39751	1.08598	3.271	1.77603	3.47085	3.07678	685	440	476	223	299	246	202	85	248	133	284	241	yes
112003435	NW_019823340.1	375375	381024	-	LOC112003435	XM_024035626.1	GO:0003677(DNA binding);GO:0003700(DNA binding transcription factor activity);GO:0003899(DNA-directed 5'-3' RNA polymerase activity);GO:0006352(DNA-templated transcription, initiation);GO:0006355(regulation of transcription, DNA-templated);GO:0009507(chloroplast);GO:0016987(bacterial sigma factor activity);GO:0019685(photosynthesis, dark reaction);GO:0071482(cellular response to light stimulus);G…	NA	NA	NA	RNA polymerase sigma factor sigC [Quercus suber]	NA	16.308	9.71447	7.97462	25.7734	26.1971	22.6487	40.402	41.2673	38.82	35.7569	32.0179	28.6814	2534	1528	1222	4037	3843	3453	6508	6187	5632	5117	5014	4300	yes
112003436	NW_019823340.1	385702	393755	+	LOC112003436	XM_024035630.1;XM_024035631.1;XM_024035629.1;XM_024035628.1	GO:0044255(cellular lipid metabolic process);GO:0052689(carboxylic ester hydrolase activity);GO:0052689(carboxylic ester hydrolase activity)	00040(Pentose and glucuronate interconversions);00051(Fructose and mannose metabolism);00051(Fructose and mannose metabolism)	K01805	EC:5.3.1.5	uncharacterized protein LOC112003436 isoform X3 [Quercus suber];putative lipase ROG1 isoform X4 [Quercus suber];uncharacterized protein LOC112003436 isoform X2 [Quercus suber];uncharacterized protein LOC112003436 isoform X1 [Quercus suber]	NA	1.96701	1.39293	1.65985	18.903	10.8651	30.3839	6.8348	7.98502	5.11424	7.7196	9.49735	15.8132	411	295	342	3967	2136	6203	1476	1605	994	1482	1993	3176	yes
112003456	NW_019823340.1	246466	249922	+	LOC112003456	XM_024035649.1	GO:0004674(protein serine/threonine kinase activity);GO:0005524(ATP binding);GO:0005886(plasma membrane);GO:0006468(protein phosphorylation);GO:0016020(membrane);GO:0016021(integral component of membrane);GO:0016301(kinase activity)	NA	NA	NA	receptor-like protein kinase HSL1 [Quercus suber]	NA	5.85527	2.75021	3.10911	25.9573	26.8092	28.0883	8.4269	11.6092	10.8341	17.0861	23.8591	23.7167	1380	657	723	6169	5967	6497	2060	2641	2385	3710	5669	5395	yes
112003460	NW_019823340.1	422448	423622	+	LOC112003460	XM_024035653.1	GO:0010052(guard cell differentiation)	NA	NA	NA	EPIDERMAL PATTERNING FACTOR-like protein 2 [Quercus suber]	NA	3.32563	3.05809	2.94319	0.158479	0.05027	0.37687	0.626653	0.430928	0.281509	0.625618	0.131314	0.58039	235	219	205	12	4	27	46	30	19	41	10	40	yes
112003463	NW_019823341.1	46947	49164	+	LOC112003463	XM_024035655.1	GO:0003674(molecular_function);GO:0005634(nucleus);GO:0005829(cytosol);GO:0005886(plasma membrane);GO:0008150(biological_process);GO:0016021(integral component of membrane)	04144(Endocytosis)	K05747	NA	pollen-specific leucine-rich repeat extensin-like protein 1 [Quercus suber]	NA	4.12291	1.66769	2.70496	10.4471	9.64771	15.8113	7.04726	6.09836	6.41103	6.69863	5.20758	12.552	652	267	422	1666	1441	2454	1156	931	947	976	831	1916	yes
112003486	NW_019807075.1	788283	793636	-	LOC112003486	XM_024035701.1	GO:0004656(procollagen-proline 4-dioxygenase activity);GO:0005506(iron ion binding);GO:0005789(endoplasmic reticulum membrane);GO:0005794(Golgi apparatus);GO:0016021(integral component of membrane);GO:0016706(oxidoreductase activity, acting on paired donors, with incorporation or reduction of molecular oxygen, 2-oxoglutarate as one donor, and incorporation of one atom each of oxygen into both don…	00330(Arginine and proline metabolism)	K00472	EC:1.14.11.2	probable prolyl 4-hydroxylase 9 [Quercus suber]	NA	6.97798	7.4943	14.3562	31.3575	24.5449	31.7442	20.6448	22.7803	17.4745	27.6858	38.5326	37.757	655	712	1328	2965	2173	2921	2007	2061	1530	2391	3642	3417	yes
112003487	NW_019823342.1	133774	159557	+	LOC112003487	XM_024035699.1	GO:0004497(monooxygenase activity);GO:0044550(secondary metabolite biosynthetic process)	00906(Carotenoid biosynthesis)	K09838	EC:1.14.15.21	monooxygenase 2-like [Quercus suber]	NA	4.89418	2.28682	9.17621	264.334	148.876	718.159	15.5537	43.9661	31.7775	44.2311	49.0218	123.885	545	258	1008	29680	15654	78479	1796	4725	3305	4538	5504	13314	yes
112003492	NW_019823342.1	106838	110930	+	LOC112003492	XM_024035704.1	GO:0004497(monooxygenase activity);GO:0044550(secondary metabolite biosynthetic process)	00906(Carotenoid biosynthesis)	K09838	EC:1.14.15.21	monooxygenase 2-like [Quercus suber]	NA	3.20119	0.720192	3.18734	53.6658	47.7565	97.4701	4.5934	11.3854	7.89226	14.9485	17.1775	25.8145	338	77	332	5714	4761	10099	503	1161	779	1454	1829	2631	yes
112003517	NW_019823396.1	743	1946	+	LOC112003517	XM_024035729.1	GO:0005643(nuclear pore);GO:0005654(nucleoplasm);GO:0005829(cytosol);GO:0006607(NLS-bearing protein import into nucleus);GO:0008139(nuclear localization sequence binding)	NA	NA	NA	importin subunit alpha-4-like [Quercus suber]	NA	0.112463	0.207962	3.5973	3.73531	6.43616	4.35229	12.1851	15.4212	11.6431	11.5174	0.411503	11.2978	8	15	236	251	405	285	841	990	724	706	28	726	yes
112003560	NW_019807075.1	153022	155556	-	LOC112003560	XM_024035769.1;XM_024035775.1	GO:0005634(nucleus);GO:0005829(cytosol);GO:0009408(response to heat);GO:0009409(response to cold);GO:0009651(response to salt stress);GO:0010228(vegetative to reproductive phase transition of meristem);GO:0051087(chaperone binding);GO:0051087(chaperone binding)	04141(Protein processing in endoplasmic reticulum);04141(Protein processing in endoplasmic reticulum)	K09555	NA	BAG family molecular chaperone regulator 4-like isoform X1 [Quercus suber];BAG family molecular chaperone regulator 4-like isoform X2 [Quercus suber]	NA	0.522466	0.430131	0.194833	3.07408	5.49942	4.267	7.47913	5.5443	4.00741	4.6897	4.80171	4.63766	47	39	17	274	459	371	686	473	331	382	428	396	yes
112003567	NW_019823488.1	64848	70601	-	LOC112003567	XM_024035773.1	GO:0000210(NAD+ diphosphatase activity);GO:0005829(cytosol);GO:0009507(chloroplast);GO:0016787(hydrolase activity);GO:0035529(NADH pyrophosphatase activity);GO:0046872(metal ion binding)	00760(Nicotinate and nicotinamide metabolism);04146(Peroxisome)	K03426	EC:3.6.1.22	nudix hydrolase 19, chloroplastic [Quercus suber]	NA	45.8849	56.0529	51.1604	13.6763	16.2777	10.3121	18.1521	18.1498	19.8895	12.2402	16.7115	13.9583	6794	8401	7472	2042	2276	1499	2787	2594	2751	1670	2495	1995	yes
112003603	NW_019823493.1	62268	70333	+	LOC112003603	XM_024035812.1;XM_024035813.1;XM_024035811.1	GO:0005634(nucleus);GO:0005634(nucleus)	NA	NA	NA	uncharacterized protein LOC112003603 [Quercus suber]	NA	7.10474	7.00321	7.17247	2.44816	3.27952	2.58266	3.53116	2.67532	2.7197	2.68933	2.86451	3.56754	1469	1464	1462	510	641	525	756	534	525	513	597	712	yes
112003609	NW_019823493.1	8706	11954	+	LOC112003609	XM_024035818.1;XM_024035820.1	NA	NA	NA	NA	prostatic spermine-binding protein-like [Quercus suber]	NA	78.3422	87.2764	63.9611	25.6689	23.0156	15.0736	20.9562	21.3354	22.5712	16.318	19.9333	18.8208	8211	9258	6612	2713	2278	1551	2279	2159	2210	1576	2107	1905	yes
112003634	NW_019807075.1	188705	190454	+	LOC112003634	XM_024035845.1	GO:0004596(peptide alpha-N-acetyltransferase activity);GO:0006474(N-terminal protein amino acid acetylation);GO:0031248(protein acetyltransferase complex)	NA	NA	NA	probable N-acetyltransferase HLS1 [Quercus suber]	NA	0.764328	0.247309	0.288922	3.5151	3.19591	7.23353	2.97412	4.35479	2.46107	3.0139	2.31342	3.101	88	29	33	405	345	811	353	480	263	318	267	342	yes
112003699	NW_019823583.1	48639	50815	+	LOC112003699	XM_024035902.1	GO:0000082(G1/S transition of mitotic cell cycle);GO:0000307(cyclin-dependent protein kinase holoenzyme complex);GO:0004674(protein serine/threonine kinase activity);GO:0004693(cyclin-dependent protein serine/threonine kinase activity);GO:0005515(protein binding);GO:0005524(ATP binding);GO:0005634(nucleus);GO:0005737(cytoplasm);GO:0006468(protein phosphorylation);GO:0007165(signal transduction);G…	NA	NA	NA	cell division control protein 2 homolog C [Quercus suber]	NA	0.398861	0.879703	0.814328	0.146203	0.0001	0.0001	0.103091	0.287406	0.311716	0.046548	0.042385	0.338502	35	79	71	13	0	0	10	25	26	4	4	29	yes
112003767	NW_019823587.1	174691	176011	-	LOC112003767	XM_024035979.1	GO:0016298(lipase activity)	00280(Valine, leucine and isoleucine degradation)	K01969	EC:6.4.1.4	GDSL esterase/lipase At5g45670-like [Quercus suber]	NA	1.3881	0.830733	1.46895	0.10608	0.056132	0.1425	0.156217	0.0001	0.0001	0.125696	0.053968	0.278845	91	55	95	7	4	10	11	0	0	8	4	18	yes
112003834	NW_019823607.1	265144	267719	+	LOC112003834	XM_024036052.1	GO:0005634(nucleus);GO:0008150(biological_process);GO:0030246(carbohydrate binding)	00514(Other types of O-glycan biosynthesis)	K20783	EC:2.4.2.-	F-box protein PP2-A12-like [Quercus suber]	NA	36.9944	26.5328	29.2793	150.605	121.211	97.36	92.2844	109.552	85.5775	126.767	182.126	96.0176	3555	2581	2776	14594	10999	9182	9196	10160	7681	11223	17644	8906	yes
112003861	NW_019823608.1	301616	306939	-	LOC112003861	XM_024036080.1	GO:0031969(chloroplast membrane)	NA	NA	NA	CSC1-like protein ERD4 [Quercus suber]	NA	0.418831	0.800677	0.435384	0.0001	0.046234	0.0001	0.215887	0.033685	0.161423	0.189223	0.163096	0.045885	72	138	73	0	8	0	39	6	26	30	28	8	yes
112003864	NW_019823608.1	58802	65687	-	LOC112003864	XM_024036083.1	GO:0003700(DNA binding transcription factor activity);GO:0005515(protein binding);GO:0005634(nucleus);GO:0006351(transcription, DNA-templated);GO:0006355(regulation of transcription, DNA-templated);GO:0007623(circadian rhythm);GO:0008022(protein C-terminus binding);GO:0009409(response to cold);GO:0009585(red, far-red light phototransduction);GO:0009733(response to auxin);GO:0009737(response to ab…	04712(Circadian rhythm - plant)	K12125	NA	protein EARLY FLOWERING 3-like [Quercus suber]	NA	9.01321	9.40418	9.82034	19.9277	19.6302	18.0031	20.6489	25.7895	19.1252	25.6853	22.0924	20.026	1904	2010	2046	4243	3914	3731	4522	5256	3772	4997	4703	4082	yes
112003877	NW_019823608.1	254567	256273	+	LOC112003877	XM_024036102.1	GO:0004806(triglyceride lipase activity);GO:0005739(mitochondrion);GO:0006629(lipid metabolic process);GO:0008970(phosphatidylcholine 1-acylhydrolase activity);GO:0010214(seed coat development)	00564(Glycerophospholipid metabolism);00592(alpha-Linolenic acid metabolism)	K16818	EC:3.1.1.32	phospholipase A1-Igamma1, chloroplastic-like [Quercus suber]	NA	3.856	2.40876	1.18604	7.62216	7.41064	11.0705	5.08074	11.7627	7.78183	9.32108	10.9336	13.9847	470	297	143	936	852	1323	642	1382	885	1045	1342	1643	yes
112003898	NW_019823610.1	309148	321901	-	LOC112003898	XM_024036122.1	GO:0005509(calcium ion binding);GO:0005544(calcium-dependent phospholipid binding);GO:0005886(plasma membrane)	NA	NA	NA	uncharacterized protein LOC112003898 [Quercus suber]	NA	68.4541	75.0539	62.3213	26.4542	26.9056	21.6369	29.4425	39.2082	31.6178	28.7289	25.3315	25.025	19623	21776	17620	7647	7283	6087	8752	10847	8465	7587	7321	6924	yes
112003899	NW_019823610.1	538119	542968	-	LOC112003899	XM_024036123.1	GO:0005200(structural constituent of cytoskeleton);GO:0005618(cell wall);GO:0005737(cytoplasm);GO:0005829(cytosol);GO:0005886(plasma membrane);GO:0009506(plasmodesma);GO:0045298(tubulin complex);GO:0048046(apoplast);GO:0071258(cellular response to gravity)	04145(Phagosome)	K07374	NA	tubulin alpha-3 chain [Quercus suber]	NA	4.96374	4.61704	4.51446	17.5207	16.7635	15.4434	19.0495	24.3251	22.9184	22.9366	17.9907	17.817	630	593	566	2242	2009	1924	2507	2979	2717	2682	2302	2183	yes
[truncated: 1,441 more rows]
