# Supplementary material for: Comparative Transcriptome Analysis Revealed Candidate Genes Potentially Related to Desiccation Sensitivity of Recalcitrant Quercus variabilis Seeds
Source: Front Plant Sci. 2021 Sep 20;12:717563. doi: 10.3389/fpls.2021.717563 (PMC8488369; doi:10.3389/fpls.2021.717563)
Supplement: Supplementary Figure S1 — The correlated analysis between IAA and moisture contents of Q. variabilis seeds. [file Data_Sheet_1.ZIP › Supplementary Files/Supplementary Table S4 Group specific differentially expressed genes in Quercus variabilis seeds during desiccation.xlsx]

## Sheet: T2 vs CK
SUPPLEMENTARY TABLE S4-1 Group specific differentially expressed genes in Quercus variabilis seeds during desiccation.
gene_id	gene_name	transcript_id	GO	KEGG	KO_ENTRY	EC	Description	trans_type	FPKM.T2_1	FPKM.T2_2	FPKM.T2_3	FPKM.CK_1	FPKM.CK_2	FPKM.CK_3	fc	log2(fc)	pval	qval	regulation	significant
112036142	LOC112036142	XM_024068977.1	GO:0003674(molecular_function);GO:0005739(mitochondrion);GO:0009408(response to heat);GO:0009507(chloroplast);GO:0009644(response to high light intensity);GO:0042542(response to hydrogen peroxide)	04141(Protein processing in endoplasmic reticulum)	K13993	NA	26.5 kDa heat shock protein, mitochondrial-like [Quercus suber]	NA	347.294	275.314	304.88	87.646	73.3454	70.8819	3.99998	1.99999	2.79752e-22	4.22679e-20	up	yes
112038855	LOC112038855	XM_024071703.1	GO:0003674(molecular_function);GO:0005739(mitochondrion);GO:0009408(response to heat);GO:0009507(chloroplast);GO:0009644(response to high light intensity);GO:0042542(response to hydrogen peroxide)	04141(Protein processing in endoplasmic reticulum)	K13993	NA	26.5 kDa heat shock protein, mitochondrial-like [Quercus suber]	NA	788.253	620.126	694.573	203.121	164.769	158.491	3.99512	1.99824	8.91547e-22	1.26729e-19	up	yes
111993389	LOC111993389	XM_024025226.1;XM_024025223.1;XM_024025230.1;XM_024025220.1;XM_024025227.1;XM_024025219.1;XM_024025222.1;XM_024025221.1;XM_024025228.1;XM_024025225.1;XM_024025224.1	GO:0003333(amino acid transmembrane transport);GO:0005886(plasma membrane);GO:0015171(amino acid transmembrane transporter activity);GO:0015171(amino acid transmembrane transporter activity)	NA	NA	NA	probable amino acid permease 7 isoform X1 [Quercus suber];probable amino acid permease 7 isoform X2 [Quercus suber]	NA	40.6387	45.4971	38.2809	9.94004	13.1188	11.5894	3.59085	1.84433	1.36926e-17	1.22249e-15	up	yes
111990617	LOC111990617	XM_024022402.1	GO:0005507(copper ion binding);GO:0016722(oxidoreductase activity, oxidizing metal ions)	NA	NA	NA	laccase-12-like [Quercus suber]	NA	0.514056	3.88459	1.18286	0.0001	0.0001	0.0001	18605	14.1834	1.55559e-14	8.98666e-13	up	yes
111990377	LOC111990377	XM_024022151.1	GO:0003674(molecular_function);GO:0005783(endoplasmic reticulum);GO:0009408(response to heat);GO:0009507(chloroplast)	04141(Protein processing in endoplasmic reticulum)	K13993	NA	22.0 kDa class IV heat shock protein-like [Quercus suber]	NA	70.7696	64.6541	57.2288	20.0352	19.1072	20.372	3.23707	1.69469	1.26949e-13	6.46899e-12	up	yes
112016302	LOC112016302	XM_024048830.1	GO:0003674(molecular_function);GO:0005783(endoplasmic reticulum);GO:0009408(response to heat);GO:0009507(chloroplast)	04141(Protein processing in endoplasmic reticulum)	K13993	NA	22.0 kDa class IV heat shock protein-like [Quercus suber]	NA	54.7743	48.2863	44.7968	16.8001	12.9263	14.3337	3.35582	1.74666	3.94559e-12	1.59328e-10	up	yes
112024514	LOC112024514	XR_002884135.1	NA	NA	NA	NA		NA	1.21886	2.6979	1.48378	0.0001	0.0001	0.0001	18001.8	14.1359	3.23766e-11	1.1356e-09	up	yes
112017393	LOC112017393	XM_024049845.1	GO:0004674(protein serine/threonine kinase activity);GO:0004739(pyruvate dehydrogenase (acetyl-transferring) activity);GO:0005524(ATP binding);GO:0005730(nucleolus);GO:0005739(mitochondrion);GO:0005759(mitochondrial matrix);GO:0005774(vacuolar membrane);GO:0005794(Golgi apparatus);GO:0005829(cytosol);GO:0006086(acetyl-CoA biosynthetic process from pyruvate);GO:0006096(glycolytic process);GO:00064…	00010(Glycolysis / Gluconeogenesis);00020(Citrate cycle (TCA cycle));00620(Pyruvate metabolism)	K00162	EC:1.2.4.1	pyruvate dehydrogenase E1 component subunit beta-1, mitochondrial-like [Quercus suber]	NA	74.4386	56.7799	69.8424	22.5273	27.3131	22.6377	2.77409	1.47202	5.1861e-11	1.76458e-09	up	yes
112003425	LOC112003425	XM_024035612.1	GO:0005515(protein binding);GO:0005524(ATP binding);GO:0005576(extracellular region);GO:0006952(defense response);GO:0043531(ADP binding)	NA	NA	NA	disease resistance protein RGA2-like [Quercus suber]	NA	0.355035	0.767058	0.913688	0.0001	0.0001	0.0001	6785.94	12.7283	7.61679e-11	2.51249e-09	up	yes
112025097	LOC112025097	XM_024057758.1;XM_024057757.1;XM_024057759.1;XM_024057760.1	GO:0000785(chromatin);GO:0003682(chromatin binding);GO:0005085(guanyl-nucleotide exchange factor activity);GO:0005515(protein binding);GO:0005634(nucleus);GO:0005737(cytoplasm);GO:0005829(cytosol);GO:0009411(response to UV);GO:0009649(entrainment of circadian clock);GO:0009881(photoreceptor activity);GO:0010224(response to UV-B);GO:0018298(protein-chromophore linkage);GO:0042802(identical protein…	04120(Ubiquitin mediated proteolysis);04120(Ubiquitin mediated proteolysis)	K10615	EC:2.3.2.26	ultraviolet-B receptor UVR8 isoform X2 [Quercus suber];ultraviolet-B receptor UVR8 isoform X1 [Quercus suber];ultraviolet-B receptor UVR8 isoform X3 [Quercus suber];ultraviolet-B receptor UVR8 isoform X4 [Quercus suber]	NA	29.0399	30.0887	32.8938	8.94897	12.256	8.9034	3.05637	1.61182	8.09735e-11	2.65078e-09	up	yes
112039176	LOC112039176	XM_024072029.1	GO:0003674(molecular_function);GO:0009507(chloroplast);GO:0009535(chloroplast thylakoid membrane);GO:0009631(cold acclimation);GO:0009737(response to abscisic acid);GO:0009941(chloroplast envelope);GO:0031357(integral component of chloroplast inner membrane);GO:0042631(cellular response to water deprivation);GO:0070417(cellular response to cold)	03013(RNA transport)	K03251	NA	cold-regulated 413 inner membrane protein 1, chloroplastic-like [Quercus suber]	NA	1461.11	1371.93	1417.73	453.486	667.894	417.131	2.76291	1.46619	8.61078e-11	2.80156e-09	up	yes
112007678	LOC112007678	XM_024040051.1	GO:0004022(alcohol dehydrogenase (NAD) activity);GO:0005794(Golgi apparatus);GO:0005829(cytosol);GO:0005886(plasma membrane);GO:0009506(plasmodesma);GO:0050662(coenzyme binding)	00940(Phenylpropanoid biosynthesis)	K09753	EC:1.2.1.44	tetraketide alpha-pyrone reductase 1-like [Quercus suber]	NA	27.1609	20.8564	16.7309	5.7866	4.20158	4.35811	4.51324	2.17416	1.52236e-10	4.7395e-09	up	yes
gene-LOC112038279	LOC112038279	gene-LOC112038279	GO:0005381(iron ion transmembrane transporter activity);GO:0034755(iron ion transmembrane transport)	NA	NA	NA	metal transporter Nramp5-like [Quercus suber]	NA	0.272042	0.95077	0.605735	0.0001	0.0001	0.0001	6095.16	12.5734	3.07165e-10	9.09124e-09	up	yes
112012844	LOC112012844	XM_024045218.1;XM_024045220.1;XM_024045219.1	GO:0004674(protein serine/threonine kinase activity);GO:0005886(plasma membrane);GO:0006468(protein phosphorylation);GO:0006952(defense response);GO:0009506(plasmodesma);GO:0009506(plasmodesma)	NA	NA	NA	putative receptor-like protein kinase At4g00960 isoform X1 [Quercus suber];putative receptor-like protein kinase At4g00960 isoform X3 [Quercus suber];putative receptor-like protein kinase At4g00960 isoform X2 [Quercus suber]	NA	0.648669	0.177247	0.744086	0.0001	0.0001	0.0001	5233.34	12.3535	3.68002e-10	1.08031e-08	up	yes
112014136	LOC112014136	XM_024046520.1	NA	NA	NA	NA	uncharacterized protein LOC112014136 [Quercus suber]	NA	119.576	136.1	137.152	37.2909	57.0174	47.9374	2.76162	1.46551	5.35156e-10	1.51939e-08	up	yes
112006674	LOC112006674	XM_024038976.1;XM_024038975.1	GO:0003924(GTPase activity);GO:0005509(calcium ion binding);GO:0005525(GTP binding);GO:0005739(mitochondrion);GO:0005829(cytosol);GO:0007005(mitochondrion organization);GO:0009793(embryo development ending in seed dormancy);GO:0009860(pollen tube growth);GO:0031307(integral component of mitochondrial outer membrane);GO:0031307(integral component of mitochondrial outer membrane)	NA	NA	NA	mitochondrial Rho GTPase 1-like [Quercus suber]	NA	92.8972	101.534	92.1428	40.7551	44.9749	39.8547	2.28192	1.19025	1.47737e-09	3.84579e-08	up	yes
112036462	LOC112036462	XM_024069254.1	GO:0005515(protein binding);GO:0005524(ATP binding);GO:0005622(intracellular);GO:0005623(cell);GO:0005634(nucleus);GO:0005739(mitochondrion);GO:0005829(cytosol);GO:0006457(protein folding);GO:0009408(response to heat);GO:0009409(response to cold);GO:0009507(chloroplast);GO:0009532(plastid stroma);GO:0009570(chloroplast stroma);GO:0009579(thylakoid);GO:0009941(chloroplast envelope);GO:0016032(vira…	03040(Spliceosome);04141(Protein processing in endoplasmic reticulum);04144(Endocytosis)	K03283	NA	stromal 70 kDa heat shock-related protein, chloroplastic-like [Quercus suber]	NA	39.3916	32.1631	44.7052	16.8908	15.4371	12.3213	2.60385	1.38065	4.03489e-09	9.74054e-08	up	yes
112007611	LOC112007611	XM_024039985.1	GO:0003674(molecular_function);GO:0005634(nucleus);GO:0009908(flower development);GO:0030154(cell differentiation)	NA	NA	NA	protein FLX-like 4 [Quercus suber]	NA	43.4435	50.3034	40.7061	14.4614	17.5113	18.815	2.64736	1.40455	6.52496e-09	1.51102e-07	up	yes
112040970	LOC112040970	XM_024073887.1	GO:0005634(nucleus);GO:0007275(multicellular organism development)	NA	NA	NA	auxin-repressed 12.5 kDa protein-like [Quercus suber]	NA	1871.79	1670.07	1815.27	809.004	861.897	753.246	2.20991	1.14399	7.65732e-09	1.74335e-07	up	yes
112027907	LOC112027907	XM_024060553.1	GO:0005451(monovalent cation:proton antiporter activity);GO:0006885(regulation of pH);GO:0012505(endomembrane system)	NA	NA	NA	cation/H(+) antiporter 18-like [Quercus suber]	NA	1.00009	0.079681	0.460338	0.0001	0.0001	0.0001	5133.7	12.3258	7.77968e-09	1.76749e-07	up	yes
112010767	LOC112010767	XM_024043127.1	GO:0003674(molecular_function);GO:0005634(nucleus);GO:0008150(biological_process)	NA	NA	NA	F-box/LRR-repeat protein At4g29420 [Quercus suber]	NA	110.448	108.694	112.874	45.0574	54.3151	49.7587	2.22634	1.15467	9.12922e-09	2.03767e-07	up	yes
gene-LOC111999659	LOC111999659	gene-LOC111999659	GO:0016020(membrane);GO:0016709(oxidoreductase activity, acting on paired donors, with incorporation or reduction of molecular oxygen, NAD(P)H as one donor, and incorporation of one atom of oxygen);GO:0044550(secondary metabolite biosynthetic process)	00460(Cyanoamino acid metabolism)	K00495	EC:1.14.14.44	cytochrome P450 71A1-like [Quercus suber]	NA	75.5596	71.0396	66.7848	21.1106	35.0964	16.9254	2.91778	1.54487	1.03947e-08	2.29171e-07	up	yes
112009349	LOC112009349	XM_024041681.1	GO:0004674(protein serine/threonine kinase activity);GO:0005524(ATP binding);GO:0005886(plasma membrane);GO:0006468(protein phosphorylation);GO:0007169(transmembrane receptor protein tyrosine kinase signaling pathway);GO:0009664(plant-type cell wall organization);GO:0009826(unidimensional cell growth);GO:0016021(integral component of membrane);GO:0016301(kinase activity);GO:0016310(phosphorylatio…	NA	NA	NA	LRR receptor-like serine/threonine-protein kinase FEI 1 [Quercus suber]	NA	71.0044	65.1079	62.1819	28.7119	32.0757	27.546	2.24483	1.16661	1.05118e-08	2.31516e-07	up	yes
112039702	LOC112039702	XM_024072599.1	GO:0003676(nucleic acid binding);GO:0004407(histone deacetylase activity);GO:0005634(nucleus);GO:0005730(nucleolus);GO:0006351(transcription, DNA-templated);GO:0007275(multicellular organism development);GO:0008270(zinc ion binding);GO:0009414(response to water deprivation);GO:0009651(response to salt stress);GO:0009737(response to abscisic acid);GO:0016569(covalent chromatin modification);GO:001…	NA	NA	NA	histone deacetylase HDT1-like [Quercus suber]	NA	84.446	99.5943	97.5836	38.2976	46.3909	35.1781	2.34948	1.23234	1.3263e-08	2.88e-07	up	yes
112003900	LOC112003900	XM_024036125.1;XM_024036124.1	GO:0000149(SNARE binding);GO:0005484(SNAP receptor activity);GO:0005886(plasma membrane);GO:0006886(intracellular protein transport);GO:0006887(exocytosis);GO:0006906(vesicle fusion);GO:0012505(endomembrane system);GO:0016021(integral component of membrane);GO:0031201(SNARE complex);GO:0048278(vesicle docking);GO:0048278(vesicle docking)	04130(SNARE interactions in vesicular transport);04130(SNARE interactions in vesicular transport)	K08486	NA	syntaxin-132-like isoform X2 [Quercus suber];syntaxin-132-like isoform X1 [Quercus suber]	NA	160.406	174.861	168.085	75.8585	75.0584	81.4299	2.16638	1.11529	1.60708e-08	3.43788e-07	up	yes
112001500	LOC112001500	XM_024033662.1;XM_024033663.1;XM_024033664.1;XM_024033661.1;XM_024033660.1;XM_024033659.1	GO:0000166(nucleotide binding);GO:0005737(cytoplasm);GO:0008150(biological_process);GO:0080008(Cul4-RING E3 ubiquitin ligase complex);GO:0080008(Cul4-RING E3 ubiquitin ligase complex)	NA	NA	NA	LEC14B protein isoform X1 [Quercus suber];LEC14B protein isoform X2 [Quercus suber]	NA	87.3463	81.931	83.1399	40.4022	39.3506	33.7547	2.22379	1.15302	1.61467e-08	3.4494e-07	up	yes
112023374	LOC112023374	XM_024055984.1	GO:0004674(protein serine/threonine kinase activity);GO:0005515(protein binding);GO:0005524(ATP binding);GO:0005634(nucleus);GO:0005886(plasma membrane);GO:0006468(protein phosphorylation);GO:0009506(plasmodesma);GO:0009755(hormone-mediated signaling pathway);GO:0010183(pollen tube guidance);GO:0016020(membrane);GO:0016021(integral component of membrane);GO:0016301(kinase activity);GO:0090406(pol…	NA	NA	NA	probable leucine-rich repeat receptor-like protein kinase At1g35710 [Quercus suber]	NA	0.467198	0.063655	0.980861	0.0001	0.0001	0.0001	5039.05	12.2989	1.90185e-08	3.99721e-07	up	yes
112035133	LOC112035133	XM_024067966.1;XM_024067965.1	GO:0003824(catalytic activity);GO:0009507(chloroplast);GO:0009507(chloroplast)	NA	NA	NA	uncharacterized protein LOC112035133 isoform X2 [Quercus suber];uncharacterized protein LOC112035133 isoform X1 [Quercus suber]	NA	42.9157	35.1817	29.0115	14.0457	16.4322	12.0598	2.51797	1.33226	2.21646e-08	4.6047e-07	up	yes
112033276	LOC112033276	XM_024066052.1	GO:0003677(DNA binding);GO:0003713(transcription coactivator activity);GO:0003729(mRNA binding);GO:0005634(nucleus);GO:0005730(nucleolus);GO:0006351(transcription, DNA-templated);GO:0009723(response to ethylene);GO:0043565(sequence-specific DNA binding);GO:0045893(positive regulation of transcription, DNA-templated)	NA	NA	NA	multiprotein-bridging factor 1a [Quercus suber]	NA	716.431	619.039	610.592	280.371	315.594	299.988	2.17206	1.11906	2.47857e-08	5.10991e-07	up	yes
112034238	LOC112034238	XM_024067045.1	NA	NA	NA	NA		NA	1669.14	1728.63	1697.31	871.162	769.236	719.627	2.15891	1.1103	3.16365e-08	6.4182e-07	up	yes
112015912	LOC112015912	XM_024048374.1;XM_024048377.1	GO:0003674(molecular_function);GO:0005739(mitochondrion);GO:0005783(endoplasmic reticulum);GO:0008150(biological_process);GO:0016021(integral component of membrane);GO:0016021(integral component of membrane)	NA	NA	NA	uncharacterized protein LOC112015912 isoform X1 [Quercus suber];uncharacterized protein LOC112015912 isoform X2 [Quercus suber]	NA	56.4362	58.4148	60.6646	27.1247	28.3401	24.9106	2.1837	1.12677	3.77404e-08	7.50155e-07	up	yes
112007524	LOC112007524	XM_024039876.1	GO:0005744(mitochondrial inner membrane presequence translocase complex);GO:0030150(protein import into mitochondrial matrix);GO:0031305(integral component of mitochondrial inner membrane);GO:0045037(protein import into chloroplast stroma)	NA	NA	NA	outer envelope pore protein 16, chloroplastic [Quercus suber]	NA	3786.18	3667.9	3796.44	1789.35	1858.54	1703.04	2.10253	1.07213	4.48526e-08	8.72265e-07	up	yes
111988548	LOC111988548	XM_024020344.1	GO:0005516(calmodulin binding);GO:0005634(nucleus);GO:0005829(cytosol);GO:0005875(microtubule associated complex);GO:0005886(plasma membrane);GO:0008150(biological_process)	NA	NA	NA	protein IQ-DOMAIN 31 [Quercus suber]	NA	38.008	31.9644	35.4317	14.6112	17.217	14.4632	2.27697	1.18712	6.1002e-08	1.14411e-06	up	yes
112013837	LOC112013837	XM_024046219.1	GO:0004190(aspartic-type endopeptidase activity);GO:0006508(proteolysis);GO:0030163(protein catabolic process)	NA	NA	NA	protein ASPARTIC PROTEASE IN GUARD CELL 1 [Quercus suber]	NA	144.402	152.523	144.225	66.8231	67.1394	74.8814	2.11234	1.07884	6.92818e-08	1.28269e-06	up	yes
112031773	LOC112031773	XM_024064476.1	GO:0005911(cell-cell junction);GO:0007155(cell adhesion);GO:0014033(neural crest cell differentiation);GO:0035145(exon-exon junction complex);GO:0071013(catalytic step 2 spliceosome)	03013(RNA transport);03015(mRNA surveillance pathway)	K13114	NA	pinin [Quercus suber]	NA	79.1866	95.0859	87.5783	30.7353	47.6806	32.2974	2.36512	1.24192	1.11798e-07	1.99959e-06	up	yes
112039139	LOC112039139	XM_024071984.1	GO:0004693(cyclin-dependent protein serine/threonine kinase activity);GO:0005515(protein binding);GO:0005524(ATP binding);GO:0005634(nucleus);GO:0006468(protein phosphorylation);GO:0007049(cell cycle);GO:0007346(regulation of mitotic cell cycle);GO:0008353(RNA polymerase II carboxy-terminal domain kinase activity);GO:0016301(kinase activity);GO:0016592(mediator complex);GO:0051301(cell division)	NA	NA	NA	cyclin-dependent kinase E-1 [Quercus suber]	NA	98.9093	116.23	104.375	49.0781	54.3747	47.6151	2.11504	1.08068	1.22937e-07	2.17363e-06	up	yes
112010784	LOC112010784	XM_024043152.1	GO:0004177(aminopeptidase activity);GO:0030145(manganese ion binding)	NA	NA	NA	xaa-Pro dipeptidase [Quercus suber]	NA	73.1979	85.0984	84.89	34.5027	39.988	38.7348	2.1478	1.10286	1.5029e-07	2.60606e-06	up	yes
112034613	LOC112034613	XM_024067430.1	GO:0003844(1,4-alpha-glucan branching enzyme activity);GO:0005982(starch metabolic process);GO:0009501(amyloplast)	00500(Starch and sucrose metabolism)	K00700	EC:2.4.1.18	1,4-alpha-glucan-branching enzyme 1, chloroplastic/amyloplastic-like [Quercus suber]	NA	361.541	362.993	395.499	198.67	163.384	169.615	2.10664	1.07494	1.54925e-07	2.67784e-06	up	yes
112036200	LOC112036200	XM_024069004.1	GO:0000938(GARP complex);GO:0042147(retrograde transport, endosome to Golgi)	NA	NA	NA	vacuolar protein sorting-associated protein 53 A [Quercus suber]	NA	60.6274	63.0492	60.0756	28.2428	29.9083	29.5683	2.09477	1.06679	1.55363e-07	2.68327e-06	up	yes
111994495	LOC111994495	XM_024026385.1;XM_024026387.1;XM_024026386.1	GO:0005515(protein binding);GO:0005634(nucleus);GO:0005737(cytoplasm);GO:0042742(defense response to bacterium);GO:0050832(defense response to fungus);GO:0050832(defense response to fungus)	04626(Plant-pathogen interaction);04626(Plant-pathogen interaction)	K12795	NA	protein SGT1 homolog isoform X1 [Quercus suber];protein SGT1 homolog isoform X3 [Quercus suber];protein SGT1 homolog isoform X2 [Quercus suber]	NA	156.749	186.175	157.096	69.8788	74.9913	88.0791	2.14647	1.10197	1.80105e-07	3.06888e-06	up	yes
112021148	LOC112021148	XM_024053715.1	GO:0004614(phosphoglucomutase activity);GO:0005829(cytosol);GO:0005978(glycogen biosynthetic process);GO:0006006(glucose metabolic process);GO:0009570(chloroplast stroma);GO:0009590(detection of gravity);GO:0010319(stromule);GO:0019252(starch biosynthetic process);GO:0019388(galactose catabolic process)	00010(Glycolysis / Gluconeogenesis);00030(Pentose phosphate pathway);00052(Galactose metabolism);00500(Starch and sucrose metabolism);00520(Amino sugar and nucleotide sugar metabolism);00230(Purine metabolism)	K01835	EC:5.4.2.2	phosphoglucomutase, chloroplastic [Quercus suber]	NA	67.5016	59.0822	60.5809	21.3337	33.7961	16.4973	2.61304	1.38573	1.91659e-07	3.2467e-06	up	yes
112015648	LOC112015648	XM_024048084.1	GO:0005515(protein binding);GO:0005524(ATP binding);GO:0005730(nucleolus);GO:0005737(cytoplasm);GO:0005794(Golgi apparatus);GO:0005829(cytosol);GO:0005886(plasma membrane);GO:0006457(protein folding);GO:0009408(response to heat);GO:0016020(membrane);GO:0045087(innate immune response);GO:0051082(unfolded protein binding);GO:0051131(chaperone-mediated protein complex assembly);GO:0071277(cellular r…	04141(Protein processing in endoplasmic reticulum);04626(Plant-pathogen interaction)	K04079	NA	heat shock protein 83 [Quercus suber]	NA	156.871	172.61	156.646	60.1361	83.5871	80.5257	2.1678	1.11623	1.9618e-07	3.3063e-06	up	yes
112034708	LOC112034708	XM_024067520.1;XR_002885401.1;XM_024067522.1;XM_024067521.1	GO:0003674(molecular_function);GO:0005773(vacuole);GO:0008150(biological_process);GO:0009507(chloroplast);GO:0009507(chloroplast)	NA	NA	NA	uncharacterized protein LOC112034708 isoform X1 [Quercus suber];uncharacterized protein LOC112034708 isoform X2 [Quercus suber]	NA	16.9436	15.9048	18.7004	6.57036	9.16521	6.42921	2.32571	1.21767	2.06252e-07	3.46253e-06	up	yes
112025625	LOC112025625	XM_024058288.1	GO:0005622(intracellular);GO:0006623(protein targeting to vacuole);GO:0019898(extrinsic component of membrane);GO:0045053(protein retention in Golgi apparatus)	NA	NA	NA	putative vacuolar protein sorting-associated protein 13D [Quercus suber]	NA	65.0606	63.8893	69.0007	34.8594	31.8793	28.376	2.08118	1.0574	2.24191e-07	3.74333e-06	up	yes
112030839	LOC112030839	XM_024063500.1	GO:0003674(molecular_function);GO:0005634(nucleus);GO:0008150(biological_process)	NA	NA	NA	uncharacterized protein LOC112030839 [Quercus suber]	NA	0.547067	1.05935	0.870946	0.045785	0.0001	0.0001	53.8734	5.7515	2.28097e-07	3.80268e-06	up	yes
111988804	LOC111988804	XM_024020599.1	GO:0005886(plasma membrane);GO:0006629(lipid metabolic process);GO:0008081(phosphoric diester hydrolase activity);GO:0046658(anchored component of plasma membrane)	NA	NA	NA	PI-PLC X domain-containing protein At5g67130 [Quercus suber]	NA	28.8491	31.3652	30.8653	13.5446	13.5326	12.8665	2.2802	1.18916	2.49176e-07	4.11598e-06	up	yes
111985981	LOC111985981	XM_024017620.1	NA	NA	NA	NA	uncharacterized protein LOC111985981 [Quercus suber]	NA	2.37129	0.610049	1.16399	0.0001	0.0001	0.062945	65.6478	6.03667	2.53524e-07	4.17504e-06	up	yes
111993834	LOC111993834	XM_024025653.1;XM_024025654.1;XM_024025652.1;XM_024025656.1	GO:0003674(molecular_function);GO:0005829(cytosol);GO:0006283(transcription-coupled nucleotide-excision repair);GO:0070912(Ddb1-Ckn1 complex);GO:0070912(Ddb1-Ckn1 complex)	03008(Ribosome biogenesis in eukaryotes);03008(Ribosome biogenesis in eukaryotes)	K14558	NA	transcriptional corepressor LEUNIG-like isoform X1 [Quercus suber];transcriptional corepressor LEUNIG-like isoform X2 [Quercus suber];transcriptional corepressor LEUNIG-like isoform X3 [Quercus suber]	NA	9.5298	11.7936	10.2195	4.00143	3.88919	3.16762	2.85243	1.51219	2.81696e-07	4.58653e-06	up	yes
112028217	LOC112028217	XM_024060883.1	GO:0001056(RNA polymerase III activity);GO:0005666(DNA-directed RNA polymerase III complex)	00230(Purine metabolism);00240(Pyrimidine metabolism);03020(RNA polymerase)	K03018	EC:2.7.7.6	DNA-directed RNA polymerase III subunit 1 [Quercus suber]	NA	12.4075	15.3822	15.2982	7.16052	5.85225	5.96052	2.27097	1.18331	2.83444e-07	4.61057e-06	up	yes
111992556	LOC111992556	XM_024024438.1	GO:0005737(cytoplasm);GO:0008479(queuine tRNA-ribosyltransferase activity);GO:0008616(queuosine biosynthetic process)	NA	NA	NA	phosducin-like protein 3 [Quercus suber]	NA	133.081	125.023	124.531	61.3966	61.4157	63.5774	2.05288	1.03765	2.86036e-07	4.63623e-06	up	yes
112030213	LOC112030213	XM_024062906.1	GO:0005634(nucleus);GO:0008757(S-adenosylmethionine-dependent methyltransferase activity)	00340(Histidine metabolism)	K19787	EC:2.1.1.22	carnosine N-methyltransferase [Quercus suber]	NA	34.7655	30.7295	32.7386	13.2514	14.6571	14.2612	2.32948	1.22001	2.90296e-07	4.6912e-06	up	yes
111991600	LOC111991600	XM_024023385.1	GO:0000326(protein storage vacuole);GO:0005634(nucleus);GO:0009737(response to abscisic acid);GO:0010431(seed maturation);GO:0045735(nutrient reservoir activity);GO:0071215(cellular response to abscisic acid stimulus)	NA	NA	NA	legumin B-like [Quercus suber]	NA	170.547	145.72	181.457	85.2972	62.0585	80.3312	2.186	1.1283	4.01254e-07	6.23704e-06	up	yes
112017889	LOC112017889	XM_024050346.1	GO:0003674(molecular_function);GO:0005739(mitochondrion);GO:0008150(biological_process)	00790(Folate biosynthesis)	K13941	EC:2.7.6.3;EC:2.5.1.15	uncharacterized protein LOC112017889 [Quercus suber]	NA	49.5007	53.2747	48.5531	18.3664	26.1304	23.3026	2.232	1.15834	4.44874e-07	6.88042e-06	up	yes
112003755	LOC112003755	XM_024035964.1	GO:0005634(nucleus);GO:0005737(cytoplasm);GO:0005829(cytosol);GO:0005886(plasma membrane);GO:0009651(response to salt stress);GO:0016787(hydrolase activity);GO:0048046(apoplast)	NA	NA	NA	endo-1,3;1,4-beta-D-glucanase-like [Quercus suber]	NA	224.557	188.348	224.24	112.129	97.2457	98.3739	2.07034	1.04987	4.59933e-07	7.09302e-06	up	yes
112039489	LOC112039489	XM_024072364.1	GO:0004601(peroxidase activity);GO:0005576(extracellular region);GO:0005773(vacuole);GO:0005829(cytosol);GO:0006979(response to oxidative stress);GO:0009505(plant-type cell wall);GO:0009809(lignin biosynthetic process);GO:0010228(vegetative to reproductive phase transition of meristem);GO:0020037(heme binding);GO:0042744(hydrogen peroxide catabolic process);GO:0046872(metal ion binding);GO:005511…	00940(Phenylpropanoid biosynthesis)	K00430	EC:1.11.1.7	peroxidase 17-like [Quercus suber]	NA	26.1342	24.7624	22.556	9.94289	9.30675	8.58773	2.63863	1.39979	4.74266e-07	7.30363e-06	up	yes
gene-LOC111997258	LOC111997258	gene-LOC111997258	GO:0005737(cytoplasm);GO:0016740(transferase activity)	00940(Phenylpropanoid biosynthesis);00945(Stilbenoid, diarylheptanoid and gingerol biosynthesis);00941(Flavonoid biosynthesis)	K13065	EC:2.3.1.133	shikimate O-hydroxycinnamoyltransferase-like [Quercus suber]	NA	2.75437	1.12147	2.97647	0.150056	0.08771	0.306436	12.5915	3.65438	4.99327e-07	7.62974e-06	up	yes
112034211	LOC112034211	XM_024067012.1;XM_024067013.1	GO:0004672(protein kinase activity);GO:0004674(protein serine/threonine kinase activity);GO:0005524(ATP binding);GO:0005886(plasma membrane);GO:0006468(protein phosphorylation);GO:0009506(plasmodesma);GO:0016021(integral component of membrane);GO:0016301(kinase activity);GO:0016310(phosphorylation);GO:0016310(phosphorylation)	NA	NA	NA	probable LRR receptor-like serine/threonine-protein kinase At1g67720 isoform X1 [Quercus suber]	NA	7.45455	9.47585	10.7172	3.28068	3.73385	2.9485	2.77502	1.4725	5.18717e-07	7.90925e-06	up	yes
112009301	LOC112009301	XR_002882660.1	NA	NA	NA	NA	calponin homology domain-containing protein DDB_G0272472-like [Quercus suber]	NA	26.2791	25.6755	27.8601	10.3006	11.4393	8.40454	2.64774	1.40476	5.34173e-07	8.13344e-06	up	yes
111985095	LOC111985095	XM_024016731.1;XM_024016730.1	GO:0001666(response to hypoxia);GO:0003677(DNA binding);GO:0003712(transcription cofactor activity);GO:0005515(protein binding);GO:0005634(nucleus);GO:0005654(nucleoplasm);GO:0006351(transcription, DNA-templated);GO:0006355(regulation of transcription, DNA-templated);GO:0006974(cellular response to DNA damage stimulus);GO:0006979(response to oxidative stress);GO:0007275(multicellular organism dev…	00630(Glyoxylate and dicarboxylate metabolism);04146(Peroxisome);04146(Peroxisome)	K11517	EC:1.1.3.15	transcriptional corepressor SEUSS-like [Quercus suber]	NA	7.95041	8.19421	7.81493	2.68791	3.19241	3.09571	2.66928	1.41645	5.48564e-07	8.32908e-06	up	yes
112010831	LOC112010831	XM_024043203.1	GO:0003729(mRNA binding);GO:0003924(GTPase activity);GO:0005048(signal sequence binding);GO:0005515(protein binding);GO:0005525(GTP binding);GO:0005737(cytoplasm);GO:0005786(signal recognition particle, endoplasmic reticulum targeting);GO:0006614(SRP-dependent cotranslational protein targeting to membrane);GO:0006617(SRP-dependent cotranslational protein targeting to membrane, signal sequence rec…	03060(Protein export)	K03106	EC:3.6.5.4	signal recognition particle 54 kDa protein, chloroplastic [Quercus suber]	NA	20.2081	17.0696	19.5536	8.38573	8.05545	7.23282	2.40058	1.26338	5.58231e-07	8.45209e-06	up	yes
112023915	LOC112023915	XM_024056540.1	GO:0005351(carbohydrate:proton symporter activity);GO:0005355(glucose transmembrane transporter activity);GO:0005887(integral component of plasma membrane);GO:0046323(glucose import)	NA	NA	NA	sugar transporter ERD6-like 5 [Quercus suber]	NA	0.0001	3.2285	3.62413	0.0001	0.0001	0.0001	22842.4	14.4794	5.84149e-07	8.76467e-06	up	yes
111997063	LOC111997063	XM_024029109.1	GO:0004638(phosphoribosylaminoimidazole carboxylase activity);GO:0004639(phosphoribosylaminoimidazolesuccinocarboxamide synthase activity);GO:0006189('de novo' IMP biosynthetic process);GO:0009570(chloroplast stroma);GO:0046084(adenine biosynthetic process)	00230(Purine metabolism)	K01923	EC:6.3.2.6	phosphoribosylaminoimidazole-succinocarboxamide synthase, chloroplastic [Quercus suber]	NA	41.7721	37.2204	38.282	15.0147	16.6993	20.0224	2.26677	1.18064	5.98298e-07	8.94591e-06	up	yes
112005572	LOC112005572	XM_024037859.1;XM_024037858.1	GO:0003674(molecular_function);GO:0005634(nucleus);GO:0008150(biological_process);GO:0008150(biological_process)	NA	NA	NA	uncharacterized protein LOC112005572 [Quercus suber]	NA	161.848	150.987	156.832	71.4702	79.2026	80.7734	2.02927	1.02096	6.0207e-07	8.98986e-06	up	yes
112039013	LOC112039013	XM_024071856.1;XM_024071857.1	GO:0004462(lactoylglutathione lyase activity);GO:0005739(mitochondrion);GO:0005975(carbohydrate metabolic process);GO:0009409(response to cold);GO:0009507(chloroplast);GO:0009570(chloroplast stroma);GO:0009579(thylakoid);GO:0010319(stromule);GO:0019243(methylglyoxal catabolic process to D-lactate via S-lactoyl-glutathione);GO:0031977(thylakoid lumen);GO:0046872(metal ion binding);GO:0046872(metal…	00620(Pyruvate metabolism);00620(Pyruvate metabolism)	K01759	EC:4.4.1.5	lactoylglutathione lyase GLX1 [Quercus suber]	NA	995.924	895.641	1062.04	444.207	546.059	441.646	2.0627	1.04453	6.05707e-07	9.03792e-06	up	yes
112015029	LOC112015029	XR_002883133.1	GO:0003844(1,4-alpha-glucan branching enzyme activity);GO:0005982(starch metabolic process);GO:0009501(amyloplast)	00500(Starch and sucrose metabolism)	K00700	EC:2.4.1.18	1,4-alpha-glucan-branching enzyme 1, chloroplastic/amyloplastic-like [Quercus suber]	NA	338.496	322.621	395.826	192.296	157.058	155.636	2.093	1.06557	6.1157e-07	9.11281e-06	up	yes
111998175	LOC111998175	XM_024030283.1;XM_024030284.1;XM_024030285.1;XM_024030282.1	GO:0005515(protein binding);GO:0005886(plasma membrane);GO:0032875(regulation of DNA endoreduplication);GO:0043130(ubiquitin binding);GO:0046872(metal ion binding);GO:0046872(metal ion binding)	NA	NA	NA	protein DA1-related 1-like [Quercus suber]	NA	21.4034	21.4584	18.8388	8.5353	9.22735	9.39424	2.27201	1.18397	7.27236e-07	1.06744e-05	up	yes
112025121	LOC112025121	XM_024057786.1;XM_024057785.1	GO:0003723(RNA binding);GO:0003723(RNA binding)	NA	NA	NA	uncharacterized protein LOC112025121 isoform X2 [Quercus suber];uncharacterized protein LOC112025121 isoform X1 [Quercus suber]	NA	19.8124	18.2296	18.6044	6.68083	9.12279	6.02677	2.59485	1.37565	7.64372e-07	1.11815e-05	up	yes
112038910	LOC112038910	XM_024071747.1	GO:0003774(motor activity);GO:0005737(cytoplasm);GO:0005886(plasma membrane);GO:0009506(plasmodesma);GO:0016459(myosin complex);GO:0030048(actin filament-based movement)	NA	NA	NA	myosin-1-like [Quercus suber]	NA	15.3942	15.0688	15.2722	7.15939	6.45877	6.80682	2.23918	1.16297	8.13586e-07	1.18213e-05	up	yes
112010088	LOC112010088	XM_024042426.1	GO:0004021(L-alanine:2-oxoglutarate aminotransferase activity);GO:0005737(cytoplasm);GO:0005777(peroxisome);GO:0005829(cytosol);GO:0008453(alanine-glyoxylate transaminase activity);GO:0009058(biosynthetic process);GO:0009507(chloroplast);GO:0009570(chloroplast stroma);GO:0009853(photorespiration);GO:0030170(pyridoxal phosphate binding);GO:0042853(L-alanine catabolic process);GO:0047958(glycine:2-…	00630(Glyoxylate and dicarboxylate metabolism);00710(Carbon fixation in photosynthetic organisms);00250(Alanine, aspartate and glutamate metabolism);00260(Glycine, serine and threonine metabolism);00220(Arginine biosynthesis)	K14272	EC:2.6.1.4;EC:2.6.1.2	glutamate--glyoxylate aminotransferase 2 [Quercus suber]	NA	72.185	71.067	66.5537	32.6112	28.8481	38.4306	2.10037	1.07064	9.68957e-07	1.38553e-05	up	yes
111988929	LOC111988929	XM_024020735.1;XM_024020736.1	GO:0003674(molecular_function);GO:0005634(nucleus);GO:0005634(nucleus)	04141(Protein processing in endoplasmic reticulum);04141(Protein processing in endoplasmic reticulum)	K04523	NA	large proline-rich protein BAG6 isoform X1 [Quercus suber];large proline-rich protein BAG6 isoform X2 [Quercus suber]	NA	60.5993	64.7235	61.6226	28.7047	33.8728	30.8893	2.00013	1.00009	9.74566e-07	1.39182e-05	up	yes
112025943	LOC112025943	XM_024058621.1	GO:0005515(protein binding);GO:0005524(ATP binding);GO:0005576(extracellular region);GO:0006952(defense response);GO:0043531(ADP binding)	NA	NA	NA	disease resistance protein RGA2-like [Quercus suber]	NA	0.028801	1.32973	2.94597	0.020401	0.024758	0.0001	95.1081	6.5715	1.01017e-06	1.43875e-05	up	yes
111985096	LOC111985096	XM_024016732.1;XM_024016733.1;XM_024016735.1;XM_024016734.1;XM_024016736.1	GO:0001653(peptide receptor activity);GO:0004674(protein serine/threonine kinase activity);GO:0004714(transmembrane receptor protein tyrosine kinase activity);GO:0005515(protein binding);GO:0005524(ATP binding);GO:0005886(plasma membrane);GO:0006468(protein phosphorylation);GO:0006970(response to osmotic stress);GO:0007169(transmembrane receptor protein tyrosine kinase signaling pathway);GO:00105…	NA	NA	NA	receptor protein-tyrosine kinase CEPR2 [Quercus suber]	NA	27.026	28.9246	24.0233	14.3073	10.7514	12.077	2.15356	1.10673	1.06409e-06	1.5066e-05	up	yes
111992239	LOC111992239	XM_024024105.1	GO:0005515(protein binding);GO:0005634(nucleus);GO:0005737(cytoplasm);GO:0005783(endoplasmic reticulum);GO:0006979(response to oxidative stress);GO:0009611(response to wounding);GO:0009629(response to gravity);GO:0009705(plant-type vacuole membrane);GO:0009715(chalcone biosynthetic process);GO:0009733(response to auxin);GO:0009753(response to jasmonic acid);GO:0009813(flavonoid biosynthetic proce…	00941(Flavonoid biosynthesis);04712(Circadian rhythm - plant)	K00660	EC:2.3.1.74	chalcone synthase-like [Quercus suber]	NA	9.53539	11.7723	8.50104	2.51594	1.94186	2.87484	4.06521	2.02333	1.15692e-06	1.62949e-05	up	yes
112037163	LOC112037163	XM_024069979.1;XM_024069980.1;XM_024069978.1	GO:0005634(nucleus);GO:0006396(RNA processing);GO:0008150(biological_process);GO:0015030(Cajal body);GO:0030619(U1 snRNA binding);GO:0030620(U2 snRNA binding);GO:0030620(U2 snRNA binding)	NA	NA	NA	coilin isoform X2 [Quercus suber];coilin isoform X3 [Quercus suber];coilin isoform X1 [Quercus suber]	NA	66.632	65.2035	63.7462	29.1417	36.6045	30.9285	2.02309	1.01656	1.19775e-06	1.67934e-05	up	yes
112010911	LOC112010911	XM_024043286.1;XM_024043288.1	GO:0004105(choline-phosphate cytidylyltransferase activity);GO:0005634(nucleus);GO:0006656(phosphatidylcholine biosynthetic process);GO:0009058(biosynthetic process);GO:0009058(biosynthetic process)	00564(Glycerophospholipid metabolism);00440(Phosphonate and phosphinate metabolism);00440(Phosphonate and phosphinate metabolism)	K00968	EC:2.7.7.15	choline-phosphate cytidylyltransferase 1-like isoform X1 [Quercus suber]	NA	45.8214	48.2933	50.7052	23.0552	24.4216	22.8971	2.05787	1.04115	1.27637e-06	1.77231e-05	up	yes
112004384	LOC112004384	XM_024036625.1;XM_024036624.1	GO:0001666(response to hypoxia);GO:0003677(DNA binding);GO:0003712(transcription cofactor activity);GO:0005515(protein binding);GO:0005634(nucleus);GO:0005654(nucleoplasm);GO:0006351(transcription, DNA-templated);GO:0006355(regulation of transcription, DNA-templated);GO:0006974(cellular response to DNA damage stimulus);GO:0006979(response to oxidative stress);GO:0007275(multicellular organism dev…	00630(Glyoxylate and dicarboxylate metabolism);04146(Peroxisome);04146(Peroxisome)	K11517	EC:1.1.3.15	transcriptional corepressor SEUSS isoform X2 [Quercus suber];transcriptional corepressor SEUSS isoform X1 [Quercus suber]	NA	106.13	117.042	101.059	57.5447	44.9744	56.3847	2.04042	1.02887	1.29374e-06	1.79298e-05	up	yes
111998054	LOC111998054	XM_024030173.1	GO:0005737(cytoplasm);GO:0005829(cytosol);GO:0016491(oxidoreductase activity);GO:0046686(response to cadmium ion);GO:0055114(oxidation-reduction process)	00750(Vitamin B6 metabolism)	K05275	EC:1.1.1.65	probable aldo-keto reductase 2 [Quercus suber]	NA	405.19	812.329	503.033	183.491	248.605	253.784	2.50853	1.32684	1.38276e-06	1.90171e-05	up	yes
111993391	LOC111993391	XM_024025231.1;XM_024025233.1;XM_024025232.1	GO:0003333(amino acid transmembrane transport);GO:0005886(plasma membrane);GO:0015171(amino acid transmembrane transporter activity);GO:0015171(amino acid transmembrane transporter activity)	NA	NA	NA	probable amino acid permease 7 isoform X1 [Quercus suber];probable amino acid permease 7 isoform X2 [Quercus suber]	NA	17.8483	19.8149	18.862	8.8557	8.55859	6.06607	2.40734	1.26744	1.42477e-06	1.9508e-05	up	yes
112005028	LOC112005028	XR_002882172.1;XM_024037280.1;XR_002882173.1	GO:0005737(cytoplasm);GO:0006457(protein folding);GO:0016021(integral component of membrane);GO:0003677(DNA binding);GO:0005634(nucleus);GO:0008150(biological_process);GO:0046983(protein dimerization activity);GO:0046983(protein dimerization activity)	02010(ABC transporters);02010(ABC transporters)	K05658	EC:3.6.3.44	PREDICTED: uncharacterized protein LOC18613794 isoform X1 [Theobroma cacao];uncharacterized protein LOC112005028 [Quercus suber];hypothetical protein CCACVL1_22046 [Corchorus capsularis]	NA	19.3762	20.3905	20.2283	7.63614	10.0501	6.36984	2.49397	1.31844	1.43974e-06	1.96756e-05	up	yes
112015166	LOC112015166	XM_024047530.1	GO:0005215(transporter activity);GO:0005737(cytoplasm);GO:0005886(plasma membrane);GO:0006810(transport);GO:0007049(cell cycle);GO:0008289(lipid binding);GO:0051301(cell division);GO:0071365(cellular response to auxin stimulus);GO:1901703(protein localization involved in auxin polar transport)	NA	NA	NA	patellin-6 [Quercus suber]	NA	26.0389	19.9908	18.0243	9.25948	7.69631	8.84444	2.48269	1.31191	1.47118e-06	1.99988e-05	up	yes
112027538	LOC112027538	XR_002884483.1	NA	NA	NA	NA	hypothetical protein PHAVU_002G312700g [Phaseolus vulgaris]	NA	28.5497	43.1758	0.195774	0.185912	0.15636	0.160132	143.154	7.16143	1.85315e-06	2.46699e-05	up	yes
112006720	LOC112006720	XR_002882380.1;XR_002882383.1;XR_002882379.1;XR_002882381.1;XR_002882382.1	GO:0005516(calmodulin binding);GO:0005634(nucleus);GO:0005886(plasma membrane);GO:0008150(biological_process);GO:0008150(biological_process)	NA	NA	NA	protein IQ-DOMAIN 14 [Quercus suber]	NA	20.554	19.9827	19.1291	8.67709	9.85869	6.36918	2.39574	1.26047	1.86537e-06	2.47867e-05	up	yes
112010004	LOC112010004	XM_024042362.1	GO:0016020(membrane)	NA	NA	NA	plant intracellular Ras-group-related LRR protein 6 [Quercus suber]	NA	20.8116	17.5635	16.0134	6.69011	8.89889	6.31418	2.48314	1.31216	2.12045e-06	2.77159e-05	up	yes
112028173	LOC112028173	XM_024060839.1;XM_024060840.1;XM_024060838.1;XM_024060841.1	GO:0003677(DNA binding);GO:0003700(DNA binding transcription factor activity);GO:0005515(protein binding);GO:0005634(nucleus);GO:0005829(cytosol);GO:0006351(transcription, DNA-templated);GO:0006355(regulation of transcription, DNA-templated);GO:0009657(plastid organization);GO:0009733(response to auxin);GO:0009737(response to abscisic acid);GO:0009738(abscisic acid-activated signaling pathway);GO…	00650(Butanoate metabolism);00660(C5-Branched dibasic acid metabolism);00290(Valine, leucine and isoleucine biosynthesis);00770(Pantothenate and CoA biosynthesis);00770(Pantothenate and CoA biosynthesis)	K01653	EC:2.2.1.6	B3 domain-containing transcription factor ABI3 isoform X2 [Quercus suber];B3 domain-containing transcription factor ABI3 isoform X3 [Quercus suber];B3 domain-containing transcription factor ABI3 isoform X1 [Quercus suber];B3 domain-containing transcription factor ABI3 isoform X4 [Quercus suber]	NA	37.5474	43.646	42.5938	24.16	16.1346	13.7703	2.2896	1.1951	2.13881e-06	2.79052e-05	up	yes
112034923	LOC112034923	XM_024067744.1	GO:0005737(cytoplasm);GO:0008483(transaminase activity);GO:0009058(biosynthetic process);GO:0009507(chloroplast);GO:0030170(pyridoxal phosphate binding)	00380(Tryptophan metabolism);00450(Selenocompound metabolism)	K00816	EC:2.6.1.7;EC:4.4.1.13	kynurenine--oxoglutarate transaminase 1-like [Quercus suber]	NA	15.0807	20.8234	19.8448	6.87303	7.62784	4.23988	2.97474	1.57276	2.38667e-06	3.07675e-05	up	yes
112018296	LOC112018296	XM_024050808.1	GO:0003674(molecular_function);GO:0005739(mitochondrion);GO:0008150(biological_process);GO:0009507(chloroplast)	NA	NA	NA	uncharacterized protein LOC112018296 [Quercus suber]	NA	31.4036	27.9091	32.4297	12.4605	14.9673	13.0553	2.26619	1.18027	2.47827e-06	3.18155e-05	up	yes
112030080	LOC112030080	XM_024062762.1	GO:0051213(dioxygenase activity)	00904(Diterpenoid biosynthesis)	K04125	EC:1.14.11.13	gibberellin 2-beta-dioxygenase 8 [Quercus suber]	NA	23.2358	25.1697	22.486	8.01576	8.65588	6.61802	3.04391	1.60592	2.52318e-06	3.22961e-05	up	yes
112039282	LOC112039282	XM_024072141.1;XM_024072140.1;XM_024072142.1;XM_024072138.1;XM_024072139.1	GO:0005789(endoplasmic reticulum membrane);GO:0005886(plasma membrane);GO:0016021(integral component of membrane);GO:0016032(viral process);GO:0046907(intracellular transport);GO:0046907(intracellular transport)	NA	NA	NA	vesicle-associated protein 1-2 isoform X1 [Quercus suber]	NA	24.2346	31.1562	24.3726	8.93091	13.6558	10.9304	2.37978	1.25083	2.62619e-06	3.34364e-05	up	yes
112019118	LOC112019118	XM_024051643.1;XM_024051644.1	NA	NA	NA	NA	uncharacterized protein LOC112019118 isoform X1 [Quercus suber]	NA	22.9472	21.0465	22.496	8.73817	9.30048	8.24675	2.52953	1.33887	2.71088e-06	3.4393e-05	up	yes
111989488	LOC111989488	XM_024021272.1;XM_024021273.1;XM_024021274.1;XM_024021271.1	GO:0000785(chromatin);GO:0000976(transcription regulatory region sequence-specific DNA binding);GO:0003700(DNA binding transcription factor activity);GO:0005634(nucleus);GO:0006355(regulation of transcription, DNA-templated);GO:0031490(chromatin DNA binding);GO:0032454(histone demethylase activity (H3-K9 specific));GO:0033169(histone H3-K9 demethylation);GO:0033169(histone H3-K9 demethylation)	NA	NA	NA	lysine-specific demethylase JMJ25 isoform X2 [Quercus suber];lysine-specific demethylase JMJ25 isoform X3 [Quercus suber];lysine-specific demethylase JMJ25 isoform X1 [Quercus suber]	NA	18.2541	20.1718	18.7393	7.71335	10.425	8.63455	2.13519	1.09437	2.77388e-06	3.50892e-05	up	yes
112026069	LOC112026069	XM_024058754.1	GO:0005737(cytoplasm);GO:0006457(protein folding);GO:0051082(unfolded protein binding)	NA	NA	NA	dnaJ homolog subfamily B member 13-like [Quercus suber]	NA	61.47	62.238	68.0527	19.329	37.1732	25.1976	2.34714	1.2309	2.80611e-06	3.54554e-05	up	yes
112034338	LOC112034338	XM_024067152.1	GO:0015079(potassium ion transmembrane transporter activity);GO:0016020(membrane)	NA	NA	NA	potassium transporter 8-like [Quercus suber]	NA	29.3644	30.3894	24.5906	14.9817	12.7747	12.8197	2.07868	1.05567	2.90358e-06	3.64736e-05	up	yes
111988507	LOC111988507	XM_024020309.1	GO:0005575(cellular_component);GO:0008150(biological_process)	NA	NA	NA	pentatricopeptide repeat-containing protein At3g06920 [Quercus suber]	NA	10.5031	10.0661	9.10871	3.75512	4.83515	3.62387	2.4298	1.28084	3.00806e-06	3.76112e-05	up	yes
111990553	LOC111990553	XM_024022340.1	GO:0003674(molecular_function);GO:0005634(nucleus);GO:0008150(biological_process)	NA	NA	NA	uncharacterized protein LOC111990553 [Quercus suber]	NA	47.4495	42.4061	41.8048	16.408	22.1638	19.2273	2.2779	1.1877	3.46749e-06	4.26886e-05	up	yes
112028340	LOC112028340	XM_024061019.1;XM_024061020.1;XM_024061021.1	GO:0004842(ubiquitin-protein transferase activity);GO:0030014(CCR4-NOT complex);GO:0030014(CCR4-NOT complex)	03018(RNA degradation);03018(RNA degradation)	K10643	EC:2.3.2.27	uncharacterized protein LOC112028340 [Quercus suber]	NA	23.8852	27.5899	24.4808	14.2339	11.1695	11.0608	2.08303	1.05868	3.53724e-06	4.3399e-05	up	yes
112008537	LOC112008537	XM_024040864.1	GO:0005829(cytosol);GO:0008171(O-methyltransferase activity);GO:0008757(S-adenosylmethionine-dependent methyltransferase activity);GO:0019438(aromatic compound biosynthetic process)	00940(Phenylpropanoid biosynthesis)	K13066	EC:2.1.1.68	caffeic acid 3-O-methyltransferase-like [Quercus suber]	NA	19.105	11.5641	17.0893	5.32606	3.80609	6.1033	3.13469	1.64832	4.44093e-06	5.32173e-05	up	yes
111992628	LOC111992628	XM_024024495.1	GO:0005737(cytoplasm);GO:0006952(defense response);GO:0007165(signal transduction);GO:0016021(integral component of membrane);GO:0043531(ADP binding)	NA	NA	NA	TMV resistance protein N-like [Quercus suber]	NA	0.439062	0.18463	0.464306	0.0001	0.015509	0.027648	25.152	4.6526	4.94199e-06	5.84757e-05	up	yes
112040045	LOC112040045	XM_024072939.1	GO:0005634(nucleus);GO:0008150(biological_process)	NA	NA	NA	tetratricopeptide repeat protein 38 [Quercus suber]	NA	22.6022	24.4059	20.3666	11.5256	9.9583	8.04343	2.28178	1.19016	5.30448e-06	6.21328e-05	up	yes
112010890	LOC112010890	XM_024043267.1	GO:0004674(protein serine/threonine kinase activity);GO:0005524(ATP binding);GO:0005886(plasma membrane);GO:0006468(protein phosphorylation);GO:0007169(transmembrane receptor protein tyrosine kinase signaling pathway);GO:0009507(chloroplast);GO:0016021(integral component of membrane);GO:0016301(kinase activity)	NA	NA	NA	probable LRR receptor-like serine/threonine-protein kinase At3g47570 [Quercus suber]	NA	0.372482	0.65223	0.765794	0.063073	0.06525	0.026596	11.5577	3.53078	5.565e-06	6.48234e-05	up	yes
111986886	LOC111986886	XM_024018569.1;XM_024018570.1	GO:0004655(porphobilinogen synthase activity);GO:0005829(cytosol);GO:0006783(heme biosynthetic process);GO:0008270(zinc ion binding);GO:0008270(zinc ion binding)	00860(Porphyrin and chlorophyll metabolism);00860(Porphyrin and chlorophyll metabolism)	K01698	EC:4.2.1.24	delta-aminolevulinic acid dehydratase, chloroplastic-like [Quercus suber]	NA	35.9487	33.7296	37.7722	15.1025	18.3484	18.3548	2.07411	1.05249	5.6418e-06	6.55711e-05	up	yes
112016759	LOC112016759	XM_024049252.1	GO:0005515(protein binding);GO:0005634(nucleus);GO:0006355(regulation of transcription, DNA-templated);GO:0008270(zinc ion binding);GO:0009585(red, far-red light phototransduction);GO:0009639(response to red or far red light);GO:0045893(positive regulation of transcription, DNA-templated)	NA	NA	NA	protein FAR1-RELATED SEQUENCE 5-like [Quercus suber]	NA	0.346026	0.512809	0.706896	0.0001	0.042926	0.02309	23.6816	4.56569	5.77408e-06	6.68926e-05	up	yes
112033816	LOC112033816	XR_002885289.1	NA	NA	NA	NA	uncharacterized protein LOC112034917 [Quercus suber]	NA	24.5163	23.3271	21.5282	10.3207	11.6358	5.88309	2.49183	1.3172	5.87785e-06	6.79491e-05	up	yes
112004454	LOC112004454	XR_002882108.1;XR_002882106.1;XR_002882109.1;XR_002882107.1;XR_002882105.1;XR_002882104.1	GO:0004601(peroxidase activity);GO:0009505(plant-type cell wall);GO:0009664(plant-type cell wall organization);GO:0009664(plant-type cell wall organization)	00940(Phenylpropanoid biosynthesis);00940(Phenylpropanoid biosynthesis)	K00430	EC:1.11.1.7	putative Peroxidase 48 [Quercus suber]	NA	6.89214	5.69754	8.04349	1.53653	2.53588	2.18805	3.29579	1.72062	6.18719e-06	7.11066e-05	up	yes
112032528	LOC112032528	XM_024065293.1;XM_024065294.1	GO:0009507(chloroplast);GO:0009535(chloroplast thylakoid membrane);GO:0009570(chloroplast stroma);GO:0009570(chloroplast stroma)	00510(N-Glycan biosynthesis);00510(N-Glycan biosynthesis)	K03844	EC:2.4.1.131	ACT domain-containing protein ACR12-like isoform X1 [Quercus suber]	NA	34.1061	30.0676	29.2217	14.3233	15.0747	13.5644	2.17389	1.12028	6.33062e-06	7.2562e-05	up	yes
111991881	LOC111991881	XM_024023696.1	GO:0003674(molecular_function);GO:0005634(nucleus);GO:0008150(biological_process)	NA	NA	NA	uncharacterized protein LOC111991881 [Quercus suber]	NA	18.3856	20.7736	17.7325	8.44777	8.5846	9.31906	2.15896	1.11034	7.02206e-06	7.95093e-05	up	yes
112000447	LOC112000447	XM_024032750.1;XM_024032686.1;XM_024032618.1	GO:0005739(mitochondrion);GO:0016208(AMP binding);GO:0016208(AMP binding)	NA	NA	NA	putative acyl-activating enzyme 19 isoform X1 [Quercus suber];putative acyl-activating enzyme 19 isoform X2 [Quercus suber]	NA	12.1657	14.802	14.0364	5.38697	7.6633	4.85316	2.29029	1.19553	7.90104e-06	8.83592e-05	up	yes
112041098	LOC112041098	XM_024073999.1	GO:0004601(peroxidase activity);GO:0009505(plant-type cell wall);GO:0009664(plant-type cell wall organization)	00940(Phenylpropanoid biosynthesis)	K00430	EC:1.11.1.7	peroxidase 5-like [Quercus suber]	NA	1.07001	2.0886	0.0001	0.0001	0.0001	0.0001	10529	13.3621	7.91483e-06	8.84222e-05	up	yes
112038692	LOC112038692	XM_024071530.1;XM_024071532.1;XM_024071528.1;XM_024071529.1;XM_024071531.1;XM_024071527.1;XM_024071533.1	GO:0004467(long-chain fatty acid-CoA ligase activity);GO:0005524(ATP binding);GO:0005634(nucleus);GO:0005783(endoplasmic reticulum);GO:0006631(fatty acid metabolic process);GO:0006633(fatty acid biosynthetic process);GO:0008152(metabolic process);GO:0010025(wax biosynthetic process);GO:0010143(cutin biosynthetic process);GO:0016874(ligase activity);GO:0031957(very long-chain fatty acid-CoA ligase…	00061(Fatty acid biosynthesis);00071(Fatty acid degradation);04146(Peroxisome);04146(Peroxisome)	K01897	EC:6.2.1.3	long chain acyl-CoA synthetase 1 isoform X1 [Quercus suber]	NA	15.7198	19.643	16.8991	6.59253	8.26637	7.00584	2.39024	1.25715	8.19911e-06	9.11735e-05	up	yes
112003472	LOC112003472	XM_024035667.1;XM_024035668.1	GO:0047037(salutaridine reductase (NADPH) activity);GO:0050661(NADP binding);GO:0097295(morphine biosynthetic process);GO:0097295(morphine biosynthetic process)	00902(Monoterpenoid biosynthesis);00902(Monoterpenoid biosynthesis)	K15095	EC:1.1.1.208	salutaridine reductase-like isoform X1 [Quercus suber]	NA	12.8979	15.8485	13.1736	5.50358	5.15568	4.98488	2.6796	1.42202	8.37701e-06	9.29762e-05	up	yes
gene-LOC111986839	LOC111986839	gene-LOC111986839	GO:0042802(identical protein binding)	NA	NA	NA	uncharacterized protein LOC112023821 [Quercus suber]	NA	1.05558	6.58084	2.28725	0.33513	0.265562	0.1011	14.1405	3.82176	8.38566e-06	9.29877e-05	up	yes
111983051	LOC111983051	XM_024014700.1;XM_024014699.1;XR_002879824.1;XR_002879827.1;XR_002879829.1;XR_002879825.1;XM_024014703.1;XR_002879830.1;XM_024014702.1;XM_024014701.1;XR_002879828.1;XR_002879826.1	GO:0005049(nuclear export signal receptor activity);GO:0005643(nuclear pore);GO:0005737(cytoplasm);GO:0006611(protein export from nucleus);GO:0008536(Ran GTPase binding);GO:0008536(Ran GTPase binding)	NA	NA	NA	exportin-4 isoform X2 [Quercus suber];exportin-4 isoform X1 [Quercus suber];exportin-4 isoform X5 [Quercus suber];exportin-4 isoform X4 [Quercus suber];exportin-4 isoform X3 [Quercus suber]	NA	14.0979	15.5056	13.9787	6.6436	8.33421	6.31071	2.04722	1.03366	8.42182e-06	9.32181e-05	up	yes
112004306	LOC112004306	XM_024036533.1	GO:0005515(protein binding)	NA	NA	NA	receptor kinase-like protein Xa21 [Quercus suber]	NA	1.08787	0.501567	1.03559	0.073629	0.0001	0.0001	35.5555	5.152	8.89563e-06	9.76279e-05	up	yes
112022361	LOC112022361	XM_024054939.1	GO:0005686(U2 snRNP)	NA	NA	NA	troponin T, skeletal muscle [Quercus suber]	NA	57.1219	47.955	44.5379	23.2375	27.3662	19.2922	2.14054	1.09797	9.10981e-06	9.95581e-05	up	yes
112001161	LOC112001161	XM_024033336.1	GO:0003674(molecular_function);GO:0008150(biological_process);GO:0009507(chloroplast)	NA	NA	NA	rhodanese-like domain-containing protein 11, chloroplastic [Quercus suber]	NA	13.5135	13.3193	18.5489	4.60133	6.62283	5.04216	2.78991	1.48022	9.72621e-06	0.000105441	up	yes
111994183	LOC111994183	XM_024026051.1	GO:0000723(telomere maintenance);GO:0000784(nuclear chromosome, telomeric region);GO:0003684(damaged DNA binding);GO:0003690(double-stranded DNA binding);GO:0004003(ATP-dependent DNA helicase activity);GO:0006303(double-strand break repair via nonhomologous end joining);GO:0006310(DNA recombination);GO:0032508(DNA duplex unwinding);GO:0042162(telomeric DNA binding);GO:0043564(Ku70:Ku80 complex);G…	03450(Non-homologous end-joining)	K10884	NA	ATP-dependent DNA helicase 2 subunit KU70 [Quercus suber]	NA	18.531	16.141	21.3252	8.97015	8.37266	8.2078	2.19162	1.132	1.03284e-05	0.000110748	up	yes
112006079	LOC112006079	XM_024038376.1	GO:0004252(serine-type endopeptidase activity);GO:0005618(cell wall)	NA	NA	NA	subtilisin-like protease SBT1.8, partial [Quercus suber]	NA	0.710713	0.0001	0.515216	0.0001	0.0001	0.0001	4086.76	11.9967	1.05821e-05	0.000113075	up	yes
111990395	LOC111990395	XM_024022167.1	GO:0004252(serine-type endopeptidase activity);GO:0005618(cell wall)	NA	NA	NA	subtilisin-like protease SBT1.8 [Quercus suber]	NA	0.583204	0.0001	0.39903	0.0001	0.0001	0.0001	3274.45	11.677	1.16154e-05	0.0001226	up	yes
112020975	LOC112020975	XM_024053546.1;XM_024053545.1	GO:0007165(signal transduction);GO:0016020(membrane);GO:0016020(membrane)	NA	NA	NA	uncharacterized protein LOC112020975 isoform X1 [Quercus suber]	NA	7.90764	9.73919	8.36991	4.22537	3.88046	3.00517	2.34153	1.22745	1.168e-05	0.000123162	up	yes
112018943	LOC112018943	XM_024051480.1	GO:0005982(starch metabolic process);GO:0005985(sucrose metabolic process);GO:0005986(sucrose biosynthetic process);GO:0008194(UDP-glycosyltransferase activity);GO:0009414(response to water deprivation);GO:0009507(chloroplast);GO:0010431(seed maturation);GO:0010555(response to mannitol);GO:0016157(sucrose synthase activity);GO:0016757(transferase activity, transferring glycosyl groups)	00500(Starch and sucrose metabolism)	K00695	EC:2.4.1.13	sucrose synthase 3 [Quercus suber]	NA	225.083	230.485	189.128	81.9748	94.1508	133.285	2.08363	1.0591	1.2003e-05	0.000126198	up	yes
111993287	LOC111993287	XM_024025135.1	GO:0004674(protein serine/threonine kinase activity);GO:0005634(nucleus);GO:0005737(cytoplasm);GO:0006468(protein phosphorylation);GO:0035556(intracellular signal transduction)	NA	NA	NA	CBL-interacting serine/threonine-protein kinase 9 [Quercus suber]	NA	30.7348	25.2278	31.4476	15.9564	10.8778	11.1311	2.30237	1.20312	1.22337e-05	0.000128499	up	yes
111991847	LOC111991847	XM_024023660.1	GO:0005515(protein binding);GO:0005634(nucleus);GO:0005886(plasma membrane);GO:0007165(signal transduction);GO:0009416(response to light stimulus);GO:0009638(phototropism);GO:0009785(blue light signaling pathway);GO:0016567(protein ubiquitination)	03050(Proteasome)	K03063	NA	root phototropism protein 3 [Quercus suber]	NA	22.4848	23.2243	21.4242	12.6898	9.80809	6.98643	2.27692	1.18708	1.30279e-05	0.000135653	up	yes
112022479	LOC112022479	XM_024055090.1;XM_024055091.1	GO:0003677(DNA binding);GO:0004402(histone acetyltransferase activity);GO:0005634(nucleus);GO:0006355(regulation of transcription, DNA-templated);GO:0009506(plasmodesma);GO:0010385(double-stranded methylated DNA binding);GO:0042393(histone binding);GO:0043971(histone H3-K18 acetylation);GO:0043972(histone H3-K23 acetylation);GO:0044030(regulation of DNA methylation);GO:0044154(histone H3-K14 acet…	NA	NA	NA	increased DNA methylation 1-like isoform X1 [Quercus suber];increased DNA methylation 1-like isoform X2 [Quercus suber]	NA	26.7779	26.6815	27.2844	11.4396	15.5649	11.3244	2.1066	1.07492	1.38609e-05	0.000143292	up	yes
112022400	LOC112022400	XM_024054989.1	GO:0002938(tRNA guanine ribose methylation);GO:0003723(RNA binding);GO:0009020(tRNA (guanosine-2'-O-)-methyltransferase activity)	NA	NA	NA	uncharacterized protein LOC112022400 [Quercus suber]	NA	20.0891	20.1983	18.9961	7.92198	10.2819	5.09641	2.54433	1.34729	1.40103e-05	0.000144215	up	yes
112026714	LOC112026714	XM_024059397.1	GO:0005507(copper ion binding);GO:0005576(extracellular region);GO:0005768(endosome);GO:0005773(vacuole);GO:0005794(Golgi apparatus);GO:0005802(trans-Golgi network);GO:0008131(primary amine oxidase activity);GO:0016021(integral component of membrane);GO:0048038(quinone binding);GO:0055114(oxidation-reduction process)	00260(Glycine, serine and threonine metabolism);00350(Tyrosine metabolism);00360(Phenylalanine metabolism);00410(beta-Alanine metabolism);00950(Isoquinoline alkaloid biosynthesis);00960(Tropane, piperidine and pyridine alkaloid biosynthesis)	K00276	EC:1.4.3.21	primary amine oxidase-like [Quercus suber]	NA	28.4558	26.7674	27.7852	15.6041	11.9862	13.5497	2.0177	1.01271	1.43673e-05	0.000147328	up	yes
111984868	LOC111984868	XM_024016487.1	GO:0016279(protein-lysine N-methyltransferase activity);GO:0018026(peptidyl-lysine monomethylation)	00310(Lysine degradation)	K19199	EC:2.1.1.43	protein SET DOMAIN GROUP 40 [Quercus suber]	NA	14.6044	15.441	15.3481	5.81928	6.95685	6.92546	2.30405	1.20417	1.4694e-05	0.000150379	up	yes
111998557	LOC111998557	XM_024030646.1	GO:0004004(ATP-dependent RNA helicase activity);GO:0010501(RNA secondary structure unwinding)	NA	NA	NA	DEAD-box ATP-dependent RNA helicase 50 [Quercus suber]	NA	17.3313	17.4492	18.398	8.85454	8.36754	8.09289	2.10068	1.07085	1.49379e-05	0.000152383	up	yes
gene-LOC112036471	LOC112036471	gene-LOC112036471	GO:0005515(protein binding);GO:0005524(ATP binding);GO:0005622(intracellular);GO:0005623(cell);GO:0006457(protein folding);GO:0009408(response to heat);GO:0009507(chloroplast);GO:0009532(plastid stroma);GO:0009570(chloroplast stroma);GO:0009579(thylakoid);GO:0009941(chloroplast envelope);GO:0045036(protein targeting to chloroplast);GO:0046686(response to cadmium ion);GO:0048046(apoplast);GO:00510…	03040(Spliceosome);04141(Protein processing in endoplasmic reticulum);04144(Endocytosis)	K03283	NA	stromal 70 kDa heat shock-related protein, chloroplastic-like [Quercus suber]	NA	20.4646	22.7712	24.5982	10.9288	12.1367	8.59751	2.14238	1.09921	1.52818e-05	0.000155451	up	yes
112006247	LOC112006247	XM_024038538.1;XM_024038539.1	GO:0005515(protein binding);GO:0005773(vacuole);GO:0005774(vacuolar membrane);GO:0005794(Golgi apparatus);GO:0005829(cytosol);GO:0005886(plasma membrane);GO:0009506(plasmodesma);GO:0016020(membrane);GO:0043424(protein histidine kinase binding);GO:0043424(protein histidine kinase binding)	NA	NA	NA	hypersensitive-induced response protein 1 [Quercus suber]	NA	33.244	36.1651	33.1071	13.4602	19.1301	15.067	2.15111	1.10508	1.61373e-05	0.000163155	up	yes
111991015	LOC111991015	XM_024022785.1	GO:0005737(cytoplasm);GO:0006979(response to oxidative stress);GO:0055114(oxidation-reduction process)	NA	NA	NA	2-alkenal reductase (NADP(+)-dependent)-like [Quercus suber]	NA	39.2787	33.8613	28.3688	11.6331	18.3794	14.0688	2.30277	1.20337	1.68014e-05	0.000168764	up	yes
111990257	LOC111990257	XM_024022050.1;XM_024022052.1;XM_024022051.1	GO:0015079(potassium ion transmembrane transporter activity);GO:0016020(membrane);GO:0016020(membrane)	NA	NA	NA	potassium transporter 10-like isoform X1 [Quercus suber]	NA	12.1084	10.9854	9.5965	5.95191	4.65008	3.4188	2.33156	1.22129	1.7389e-05	0.000174019	up	yes
112010580	LOC112010580	XM_024042926.1	GO:0008150(biological_process)	NA	NA	NA	uncharacterized protein LOC112010580 [Quercus suber]	NA	31.6841	22.6844	30.8755	11.1613	11.9095	14.2787	2.28234	1.19051	1.75042e-05	0.000175091	up	yes
gene-LOC111985637	LOC111985637	gene-LOC111985637	GO:0000027(ribosomal large subunit assembly);GO:0003735(structural constituent of ribosome);GO:0006412(translation);GO:0022625(cytosolic large ribosomal subunit)	03010(Ribosome)	K02866	NA	60S ribosomal protein L10 [Phoenix dactylifera]	NA	53.8893	57.2604	58.8015	21.4894	29.3828	26.8452	2.18678	1.12881	1.75902e-05	0.000175788	up	yes
112033457	LOC112033457	XM_024066227.1;XM_024066226.1	NA	NA	NA	NA	CLK4-associating serine/arginine rich protein isoform X2 [Quercus suber];CLK4-associating serine/arginine rich protein isoform X1 [Quercus suber]	NA	75.6511	102.322	94.4461	42.642	55.4265	34.525	2.05454	1.03882	1.85129e-05	0.00018365	up	yes
112003770	LOC112003770	XM_024035980.1;XM_024035981.1	GO:0000244(spliceosomal tri-snRNP complex assembly);GO:0000244(spliceosomal tri-snRNP complex assembly)	NA	NA	NA	protein AAR2 homolog isoform X1 [Quercus suber];protein AAR2 homolog isoform X2 [Quercus suber]	NA	22.504	17.5567	16.3081	6.87186	7.44302	8.64066	2.45556	1.29605	1.90013e-05	0.000187891	up	yes
112000399	LOC112000399	XM_024032523.1	GO:0003723(RNA binding);GO:0004519(endonuclease activity);GO:0009451(RNA modification);GO:0043231(intracellular membrane-bounded organelle)	NA	NA	NA	pentatricopeptide repeat-containing protein At5g27270 [Quercus suber]	NA	5.91805	5.75995	6.49785	1.99473	3.26773	1.83891	2.55948	1.35585	1.90761e-05	0.000188459	up	yes
112000771	LOC112000771	XM_024032932.1	GO:0000166(nucleotide binding);GO:0003682(chromatin binding);GO:0005634(nucleus);GO:0005737(cytoplasm);GO:0009908(flower development);GO:0016571(histone methylation);GO:0042800(histone methyltransferase activity (H3-K4 specific));GO:0048188(Set1C/COMPASS complex);GO:0048510(regulation of timing of transition from vegetative to reproductive phase);GO:0048586(regulation of long-day photoperiodism, …	03015(mRNA surveillance pathway)	K14962	NA	protein ANTHESIS POMOTING FACTOR 1 [Quercus suber]	NA	22.4232	48.923	45.9857	11.9283	18.9302	12.9856	2.67612	1.42014	2.01139e-05	0.000197707	up	yes
111990992	LOC111990992	XM_024022771.1	GO:0005720(nuclear heterochromatin);GO:0010216(maintenance of DNA methylation);GO:0016567(protein ubiquitination);GO:0061630(ubiquitin protein ligase activity);GO:0090308(regulation of methylation-dependent chromatin silencing)	00250(Alanine, aspartate and glutamate metabolism);00760(Nicotinate and nicotinamide metabolism)	K00278	EC:1.4.3.16	methyl-CpG-binding domain-containing protein 9-like [Quercus suber]	NA	6.99397	7.32374	6.81338	3.60005	3.42947	3.35705	2.03446	1.02465	2.06252e-05	0.000202099	up	yes
112029561	LOC112029561	XM_024062243.1	GO:0003674(molecular_function);GO:0005634(nucleus);GO:0005739(mitochondrion);GO:0005819(spindle);GO:0005874(microtubule);GO:0032147(activation of protein kinase activity);GO:0060236(regulation of mitotic spindle organization)	NA	NA	NA	protein TPX2-like [Quercus suber]	NA	7.74542	7.4651	8.77969	3.10445	3.03409	3.04232	2.61307	1.38574	2.22871e-05	0.00021642	up	yes
112013025	LOC112013025	XM_024045415.1;XM_024045414.1	GO:0003674(molecular_function);GO:0005634(nucleus);GO:0005634(nucleus)	03010(Ribosome);03010(Ribosome)	K02930	NA	protein MARD1-like [Quercus suber]	NA	25.5992	27.6742	23.1373	9.69542	12.1159	13.859	2.14214	1.09905	2.28841e-05	0.00022162	up	yes
112024473	LOC112024473	XM_024057103.1	GO:0005634(nucleus);GO:0009295(nucleoid);GO:0009507(chloroplast);GO:0009508(plastid chromosome);GO:0042793(plastid transcription);GO:0045893(positive regulation of transcription, DNA-templated)	NA	NA	NA	protein PLASTID TRANSCRIPTIONALLY ACTIVE 12, chloroplastic [Quercus suber]	NA	17.8173	18.4312	20.0062	7.37563	10.135	8.31604	2.17816	1.12311	2.46016e-05	0.000234988	up	yes
111985775	LOC111985775	XM_024017449.1;XM_024017434.1;XM_024017426.1;XM_024017441.1	NA	03013(RNA transport);03013(RNA transport)	K14300	NA	uncharacterized protein LOC111985775 [Quercus suber]	NA	2.98449	4.37538	4.87499	1.63839	1.34544	1.23221	2.90198	1.53704	2.56789e-05	0.000244091	up	yes
111985812	LOC111985812	XM_024017472.1;XM_024017493.1;XM_024017486.1;XM_024017479.1	NA	04016(MAPK signaling pathway - plant);04016(MAPK signaling pathway - plant)	K17686	EC:3.6.3.54	uncharacterized protein LOC111985812 [Quercus suber]	NA	91.7136	142.476	155.497	40.3684	78.3142	33.5888	2.55916	1.35567	2.61105e-05	0.000247782	up	yes
112006296	LOC112006296	XM_024038578.1	GO:0003676(nucleic acid binding);GO:0005634(nucleus);GO:0006397(mRNA processing)	NA	NA	NA	uncharacterized protein LOC112006296, partial [Quercus suber]	NA	93.9823	130.792	113.81	50.4165	70.3402	46.793	2.0208	1.01493	2.91295e-05	0.000271984	up	yes
111997616	LOC111997616	XM_024029727.1	GO:0004567(beta-mannosidase activity);GO:0005975(carbohydrate metabolic process);GO:0043231(intracellular membrane-bounded organelle)	NA	NA	NA	mannosylglycoprotein endo-beta-mannosidase-like [Quercus suber]	NA	22.973	18.7528	19.2105	10.6846	9.67936	9.36403	2.04979	1.03548	2.97639e-05	0.000277428	up	yes
112031133	LOC112031133	XM_024063814.1;XM_024063815.1	GO:0003684(damaged DNA binding);GO:0003887(DNA-directed DNA polymerase activity);GO:0005634(nucleus);GO:0006281(DNA repair);GO:0006974(cellular response to DNA damage stimulus);GO:0010224(response to UV-B);GO:0042276(error-prone translesion synthesis);GO:0046872(metal ion binding);GO:0046872(metal ion binding)	NA	NA	NA	DNA repair protein REV1 isoform X1 [Quercus suber];DNA repair protein REV1 isoform X2 [Quercus suber]	NA	4.31666	6.18973	5.86152	2.516	2.11321	1.40974	2.71039	1.4385	3.06728e-05	0.00028455	up	yes
112006007	LOC112006007	XR_002882286.1	GO:0010686(tetracyclic triterpenoid biosynthetic process);GO:0016871(cycloartenol synthase activity)	00100(Steroid biosynthesis)	K01853	EC:5.4.99.8	PREDICTED: cycloartenol synthase-like isoform X1 [Juglans regia]	NA	18.1173	22.0303	20.343	9.54903	10.7292	8.54445	2.09871	1.0695	3.09431e-05	0.000286442	up	yes
111999538	LOC111999538	XM_024031670.1;XR_002881605.1	GO:0016787(hydrolase activity);GO:0016787(hydrolase activity)	NA	NA	NA	uncharacterized protein LOC111999538 [Quercus suber]	NA	7.25584	10.8827	9.60918	2.64929	4.00321	2.64282	2.98513	1.57779	3.28174e-05	0.000301212	up	yes
112000172	LOC112000172	XM_024032276.1	GO:0003977(UDP-N-acetylglucosamine diphosphorylase activity);GO:0005829(cytosol);GO:0006048(UDP-N-acetylglucosamine biosynthetic process)	00520(Amino sugar and nucleotide sugar metabolism)	K00972	EC:2.7.7.23;EC:2.7.7.83	UDP-N-acetylglucosamine diphosphorylase 1-like [Quercus suber]	NA	30.303	25.0365	30.7333	12.3325	15.0588	14.4882	2.05525	1.03931	3.29954e-05	0.000302717	up	yes
112034131	LOC112034131	XM_024066925.1;XM_024066921.1;XM_024066923.1;XM_024066924.1;XM_024066917.1;XM_024066922.1;XM_024066918.1;XM_024066920.1	GO:0005515(protein binding);GO:0005524(ATP binding);GO:0005576(extracellular region);GO:0006952(defense response);GO:0043531(ADP binding);GO:0043531(ADP binding)	NA	NA	NA	putative disease resistance protein RGA1 isoform X8 [Quercus suber];putative disease resistance protein RGA1 isoform X4 [Quercus suber];putative disease resistance protein RGA1 isoform X6 [Quercus suber];putative disease resistance protein RGA1 isoform X7 [Quercus suber];putative disease resistance protein RGA1 isoform X1 [Quercus suber];putative disease resistance protein RGA1 isoform X5 [Quercu…	NA	7.88707	10.0346	8.55799	4.15218	4.7773	2.99411	2.22078	1.15107	3.31432e-05	0.000303686	up	yes
112022275	LOC112022275	XM_024054843.1;XM_024054844.1	GO:0003674(molecular_function);GO:0005634(nucleus);GO:0005737(cytoplasm);GO:0005874(microtubule);GO:0008150(biological_process);GO:0008150(biological_process)	NA	NA	NA	protein WVD2-like 7 isoform X1 [Quercus suber];protein WVD2-like 7 isoform X2 [Quercus suber]	NA	16.7309	13.7411	14.5995	7.34609	7.44522	6.50847	2.11605	1.08137	3.44727e-05	0.000314136	up	yes
111994037	LOC111994037	XM_024025896.1	GO:0009507(chloroplast);GO:0009535(chloroplast thylakoid membrane);GO:0009570(chloroplast stroma)	00510(N-Glycan biosynthesis)	K03844	EC:2.4.1.131	ACT domain-containing protein ACR12-like [Quercus suber]	NA	28.5667	19.3101	22.6231	8.63296	10.0536	11.42	2.34168	1.22754	3.47805e-05	0.000316274	up	yes
112030897	LOC112030897	XM_024063572.1;XM_024063573.1	GO:0005739(mitochondrion);GO:0010073(meristem maintenance);GO:1901703(protein localization involved in auxin polar transport);GO:1901703(protein localization involved in auxin polar transport)	NA	NA	NA	uncharacterized protein LOC112030897 isoform X1 [Quercus suber];uncharacterized protein LOC112030897 isoform X2 [Quercus suber]	NA	31.1603	40.2512	34.9698	15.3527	20.847	15.3169	2.06499	1.04614	3.53811e-05	0.00032133	up	yes
112023405	LOC112023405	XM_024056012.1;XM_024056013.1	GO:0004866(endopeptidase inhibitor activity);GO:0005737(cytoplasm);GO:0006508(proteolysis);GO:0008168(methyltransferase activity);GO:0008233(peptidase activity);GO:0032259(methylation);GO:0032259(methylation)	NA	NA	NA	protein N-lysine methyltransferase METTL21A isoform X1 [Quercus suber]	NA	33.5454	31.1359	33.9508	15.1218	18.9205	13.1832	2.08853	1.06249	3.57221e-05	0.000324154	up	yes
111997886	LOC111997886	XM_024030013.1;XM_024030014.1;XM_024030015.1	GO:0004029(aldehyde dehydrogenase (NAD) activity);GO:0004491(methylmalonate-semialdehyde dehydrogenase (acylating) activity);GO:0018478(malonate-semialdehyde dehydrogenase (acetylating) activity);GO:0018478(malonate-semialdehyde dehydrogenase (acetylating) activity)	00640(Propanoate metabolism);00562(Inositol phosphate metabolism);00280(Valine, leucine and isoleucine degradation);00410(beta-Alanine metabolism);00410(beta-Alanine metabolism)	K00140	EC:1.2.1.18;EC:1.2.1.27	uncharacterized protein LOC111997886 isoform X1 [Quercus suber];uncharacterized protein LOC111997886 isoform X2 [Quercus suber];uncharacterized protein LOC111997886 isoform X3 [Quercus suber]	NA	12.8996	17.4342	15.1169	6.57412	8.73953	5.29267	2.20567	1.14122	3.60087e-05	0.000326344	up	yes
112040047	LOC112040047	XM_024072943.1	GO:0005351(carbohydrate:proton symporter activity);GO:0005355(glucose transmembrane transporter activity);GO:0005887(integral component of plasma membrane);GO:0046323(glucose import)	NA	NA	NA	hexose carrier protein HEX6-like [Quercus suber]	NA	8.88335	13.3657	10.9399	5.33188	3.13204	3.17357	2.8519	1.51192	3.65665e-05	0.000330429	up	yes
112033165	LOC112033165	XM_024065946.1	GO:0000244(spliceosomal tri-snRNP complex assembly)	NA	NA	NA	protein AAR2 homolog [Quercus suber]	NA	16.6223	14.9969	12.3529	6.051	6.68633	4.86303	2.49836	1.32098	3.7641e-05	0.000339004	up	yes
112002069	LOC112002069	XM_024034229.1	GO:0006952(defense response);GO:0007165(signal transduction);GO:0043531(ADP binding)	NA	NA	NA	TMV resistance protein N-like [Quercus suber]	NA	0.647961	2.57662	0.482816	0.047415	0.051039	0.16372	14.141	3.82181	3.86285e-05	0.000346166	up	yes
111984770	LOC111984770	XM_024016384.1	GO:0005515(protein binding);GO:0005634(nucleus);GO:0005737(cytoplasm);GO:0009816(defense response to bacterium, incompatible interaction);GO:0031348(negative regulation of defense response);GO:0042742(defense response to bacterium);GO:0043231(intracellular membrane-bounded organelle);GO:0045892(negative regulation of transcription, DNA-templated);GO:0048471(perinuclear region of cytoplasm)	NA	NA	NA	suppressor of RPS4-RLD 1-like [Quercus suber]	NA	45.0784	46.8421	46.9974	18.4675	29.6293	20.4201	2.0275	1.0197	3.94569e-05	0.000353004	up	yes
112032746	LOC112032746	XM_024065505.1;XM_024065506.1	GO:0008097(5S rRNA binding);GO:0008097(5S rRNA binding)	03010(Ribosome);03010(Ribosome)	K02881	NA	uncharacterized protein LOC112032746 [Quercus suber]	NA	20.3051	15.2569	16.2464	6.82629	5.89633	7.51782	2.55964	1.35594	4.0757e-05	0.000363132	up	yes
112025446	LOC112025446	XM_024058117.1;XM_024058116.1	GO:0005515(protein binding);GO:0005634(nucleus);GO:0005737(cytoplasm);GO:0006351(transcription, DNA-templated);GO:0009416(response to light stimulus);GO:0009639(response to red or far red light);GO:0009640(photomorphogenesis);GO:0009646(response to absence of light);GO:0010029(regulation of seed germination);GO:0010114(response to red light);GO:0010218(response to far red light);GO:0016604(nuclea…	NA	NA	NA	protein FAR-RED ELONGATED HYPOCOTYL 1-like isoform X2 [Quercus suber];protein FAR-RED ELONGATED HYPOCOTYL 1-like isoform X1 [Quercus suber]	NA	14.0193	12.224	11.6924	4.08909	5.32577	4.09862	2.80725	1.48916	4.09024e-05	0.000364127	up	yes
111986594	LOC111986594	XM_024018258.1;XM_024018259.1;XM_024018260.1	GO:0005515(protein binding);GO:0005634(nucleus);GO:0009908(flower development);GO:0030154(cell differentiation);GO:0030154(cell differentiation)	04016(MAPK signaling pathway - plant);04016(MAPK signaling pathway - plant)	K20553	EC:3.1.13.-	FRIGIDA-like protein 3 [Quercus suber]	NA	138.516	156.474	149.907	55.0482	71.9853	94.5627	2.00769	1.00554	4.2326e-05	0.000375409	up	yes
111991481	LOC111991481	XM_024023249.1	GO:0005737(cytoplasm);GO:0008794(arsenate reductase (glutaredoxin) activity);GO:0009055(electron transfer activity);GO:0015035(protein disulfide oxidoreductase activity);GO:0045454(cell redox homeostasis)	NA	NA	NA	glutaredoxin [Quercus suber]	NA	767.094	771.492	811.508	357.241	520.269	282.736	2.02551	1.01829	4.236e-05	0.000375556	up	yes
111988043	LOC111988043	XM_024019799.1	GO:0005634(nucleus);GO:0005737(cytoplasm)	NA	NA	NA	zinc finger protein ZPR1 homolog [Quercus suber]	NA	16.4205	28.0472	17.7745	2.21427	8.20107	4.81854	4.08578	2.03061	4.81786e-05	0.000419736	up	yes
111987088	LOC111987088	XM_024018795.1	GO:0046658(anchored component of plasma membrane)	NA	NA	NA	basic blue protein-like [Quercus suber]	NA	110.116	80.514	115.876	45.2645	53.4952	54.151	2.00448	1.00323	5.00566e-05	0.000434172	up	yes
gene-LOC112011161	LOC112011161	gene-LOC112011161	GO:0005634(nucleus);GO:0008150(biological_process)	NA	NA	NA	uncharacterized protein LOC112003924 [Quercus suber]	NA	6.63584	4.43382	9.88314	2.98608	2.21301	1.84408	2.97491	1.57285	5.3278e-05	0.000459347	up	yes
112015638	LOC112015638	XM_024048070.1;XM_024048072.1	GO:0003677(DNA binding);GO:0005634(nucleus);GO:0006351(transcription, DNA-templated);GO:0006355(regulation of transcription, DNA-templated);GO:0006355(regulation of transcription, DNA-templated)	NA	NA	NA	snRNA-activating protein complex subunit isoform X1 [Quercus suber];snRNA-activating protein complex subunit isoform X2 [Quercus suber]	NA	23.493	22.98	21.9579	9.11681	13.243	9.43517	2.15225	1.10584	5.42718e-05	0.00046717	up	yes
112011056	LOC112011056	XM_024043450.1	GO:0004672(protein kinase activity);GO:0004674(protein serine/threonine kinase activity);GO:0005524(ATP binding);GO:0005576(extracellular region);GO:0005886(plasma membrane);GO:0006468(protein phosphorylation);GO:0009506(plasmodesma);GO:0016021(integral component of membrane);GO:0016301(kinase activity)	NA	NA	NA	probable LRR receptor-like serine/threonine-protein kinase At1g67720 [Quercus suber]	NA	8.92899	6.37241	8.1216	3.29216	2.89109	3.21733	2.49165	1.3171	5.51003e-05	0.000473148	up	yes
112040233	LOC112040233	XM_024073128.1	GO:0005618(cell wall);GO:0005773(vacuole);GO:0008810(cellulase activity);GO:0030247(polysaccharide binding);GO:0046658(anchored component of plasma membrane)	00500(Starch and sucrose metabolism)	K19891	EC:3.2.1.39	glucan endo-1,3-beta-glucosidase, basic isoform-like [Quercus suber]	NA	269.561	173.481	172.731	77.1625	129.198	79.4699	2.15433	1.10724	5.5694e-05	0.00047732	up	yes
111992098	LOC111992098	XM_024023907.1;XM_024023905.1;XM_024023906.1	GO:0004556(alpha-amylase activity);GO:0005886(plasma membrane);GO:0005975(carbohydrate metabolic process);GO:0005983(starch catabolic process);GO:0009507(chloroplast);GO:0009570(chloroplast stroma);GO:0010303(limit dextrinase activity);GO:0019252(starch biosynthetic process);GO:0051060(pullulanase activity);GO:0051060(pullulanase activity)	00500(Starch and sucrose metabolism);00500(Starch and sucrose metabolism)	K01214	EC:3.2.1.68	pullulanase 1, chloroplastic isoform X3 [Quercus suber];pullulanase 1, chloroplastic isoform X1 [Quercus suber];pullulanase 1, chloroplastic isoform X2 [Quercus suber]	NA	10.9526	15.159	12.9373	6.55588	6.98195	5.28987	2.07402	1.05243	5.9018e-05	0.000502223	up	yes
112021064	LOC112021064	XM_024053632.1	GO:0003677(DNA binding);GO:0005634(nucleus);GO:0008150(biological_process)	NA	NA	NA	uncharacterized protein LOC112021064 [Quercus suber]	NA	21.2534	11.865	11.7737	5.86202	7.58061	5.99262	2.30983	1.20778	6.14163e-05	0.000519765	up	yes
111984892	LOC111984892	XM_024016521.1	GO:0000987(proximal promoter sequence-specific DNA binding);GO:0003700(DNA binding transcription factor activity);GO:0005634(nucleus);GO:0009585(red, far-red light phototransduction);GO:0009639(response to red or far red light);GO:0010018(far-red light signaling pathway);GO:0042753(positive regulation of circadian rhythm);GO:0045893(positive regulation of transcription, DNA-templated)	NA	NA	NA	protein FAR1-RELATED SEQUENCE 5-like [Quercus suber]	NA	9.01562	9.5924	11.0404	2.64913	2.59769	3.16624	3.5241	1.81725	6.32478e-05	0.000532969	up	yes
111997865	LOC111997865	XM_024029997.1	GO:0005575(cellular_component);GO:0008150(biological_process);GO:0016874(ligase activity)	NA	NA	NA	uncharacterized protein LOC111997865 [Quercus suber]	NA	64.4062	61.1646	50.4449	22.2691	33.3265	29.0189	2.08021	1.05673	6.52925e-05	0.000548274	up	yes
111985726	LOC111985726	XM_024017382.1	GO:0010686(tetracyclic triterpenoid biosynthetic process);GO:0016871(cycloartenol synthase activity)	00100(Steroid biosynthesis)	K01853	EC:5.4.99.8	cycloartenol synthase-like, partial [Quercus suber]	NA	28.2291	28.4147	31.2816	13.0736	15.4621	10.2819	2.26509	1.17957	6.76571e-05	0.000566589	up	yes
112025140	LOC112025140	XM_024057801.1	GO:0003735(structural constituent of ribosome);GO:0070181(small ribosomal subunit rRNA binding)	NA	NA	NA	uncharacterized protein LOC112025140 [Quercus suber]	NA	10.3745	4.3978	0.973389	0.361143	0.494029	0.385481	12.6915	3.66579	7.40402e-05	0.000613387	up	yes
111999384	LOC111999384	XM_024031510.1	GO:0003674(molecular_function);GO:0008150(biological_process)	NA	NA	NA	uncharacterized protein LOC111999384 [Quercus suber]	NA	18.0882	20.4825	11.2226	4.41933	6.42435	7.02178	2.78713	1.47878	7.59288e-05	0.000626511	up	yes
111994033	LOC111994033	XM_024025890.1;XM_024025891.1;XM_024025892.1	GO:0009507(chloroplast);GO:0009507(chloroplast)	NA	NA	NA	uncharacterized protein LOC111994033 isoform X1 [Quercus suber];uncharacterized protein LOC111994033 isoform X2 [Quercus suber]	NA	9.08422	9.52717	8.91595	3.89872	5.42392	3.99967	2.06626	1.04702	7.64204e-05	0.000629965	up	yes
111984000	LOC111984000	XM_024015638.1	GO:0004497(monooxygenase activity);GO:0005506(iron ion binding);GO:0005783(endoplasmic reticulum);GO:0016021(integral component of membrane);GO:0016705(oxidoreductase activity, acting on paired donors, with incorporation or reduction of molecular oxygen);GO:0019825(oxygen binding);GO:0020037(heme binding);GO:0055114(oxidation-reduction process)	00071(Fatty acid degradation);00073(Cutin, suberine and wax biosynthesis)	K20495	EC:1.14.14.80	cytochrome P450 704C1-like [Quercus suber]	NA	16.4105	14.7753	13.7504	6.18373	7.52051	6.85731	2.18544	1.12793	7.72163e-05	0.000635798	up	yes
111992293	LOC111992293	XM_024024166.1	GO:0004144(diacylglycerol O-acyltransferase activity);GO:0005886(plasma membrane);GO:0019432(triglyceride biosynthetic process);GO:0047196(long-chain-alcohol O-fatty-acyltransferase activity)	00073(Cutin, suberine and wax biosynthesis)	K15406	EC:2.3.1.75;EC:2.3.1.20	O-acyltransferase WSD1-like [Quercus suber]	NA	17.1258	12.9269	15.1718	6.40733	7.67049	6.43361	2.20484	1.14068	7.81574e-05	0.000641835	up	yes
111987395	LOC111987395	XM_024019115.1	GO:0005634(nucleus);GO:0005886(plasma membrane);GO:0006869(lipid transport);GO:0008289(lipid binding);GO:0031225(anchored component of membrane)	NA	NA	NA	protein YLS3 [Quercus suber]	NA	45.4615	52.9464	51.9321	22.9626	29.6856	22.054	2.01252	1.00901	8.40484e-05	0.000685005	up	yes
112026656	LOC112026656	XM_024059347.1	GO:0004605(phosphatidate cytidylyltransferase activity);GO:0008654(phospholipid biosynthetic process);GO:0009507(chloroplast);GO:0010189(vitamin E biosynthetic process);GO:0010276(phytol kinase activity);GO:0016020(membrane);GO:0016021(integral component of membrane);GO:0016301(kinase activity);GO:0016310(phosphorylation);GO:0031969(chloroplast membrane)	NA	NA	NA	probable phytol kinase 1, chloroplastic [Quercus suber]	NA	5.65059	7.78294	5.74089	1.93028	2.05649	2.10845	3.14581	1.65343	8.45349e-05	0.000687932	up	yes
112013242	LOC112013242	XM_024045634.1	NA	NA	NA	NA	uncharacterized protein LOC112013242 [Quercus suber]	NA	2.14337	0.353849	1.86868	0.124661	0.0001	0.0001	34.9661	5.12788	8.48892e-05	0.000690556	up	yes
111997743	LOC111997743	XM_024029877.1	GO:0008253(5'-nucleotidase activity)	NA	NA	NA	5'-nucleotidase domain-containing protein 4 [Quercus suber]	NA	13.8009	14.2597	12.9812	7.24125	6.05544	6.24959	2.09972	1.0702	8.90244e-05	0.000719051	up	yes
112025932	LOC112025932	XM_024058610.1	GO:0004801(sedoheptulose-7-phosphate:D-glyceraldehyde-3-phosphate glyceronetransferase activity)	00030(Pentose phosphate pathway)	K00616	EC:2.2.1.2	uncharacterized protein LOC112025932, partial [Quercus suber]	NA	2.41755	5.37066	0.981204	0.278665	0.0001	0.0001	31.4468	4.97484	9.05585e-05	0.000729533	up	yes
112007687	LOC112007687	XM_024040058.1	GO:0005634(nucleus);GO:0008150(biological_process)	00940(Phenylpropanoid biosynthesis)	K09753	EC:1.2.1.44	uncharacterized protein LOC112007687 [Quercus suber]	NA	5.56136	5.54186	6.99459	2.806	2.27606	1.57885	2.71702	1.44203	9.14052e-05	0.00073608	up	yes
111999591	LOC111999591	XM_024031720.1;XM_024031721.1;XM_024031719.1	GO:0003723(RNA binding);GO:0003729(mRNA binding);GO:0005634(nucleus);GO:0045836(positive regulation of meiotic nuclear division);GO:0045927(positive regulation of growth);GO:0051321(meiotic cell cycle);GO:0051321(meiotic cell cycle)	NA	NA	NA	protein MEI2-like 5 isoform X1 [Quercus suber]	NA	11.1896	13.4014	9.73891	5.00698	6.30449	5.42271	2.05149	1.03667	9.75585e-05	0.000777487	up	yes
111998315	LOC111998315	XM_024030424.1	NA	NA	NA	NA	uncharacterized protein LOC111998315 [Quercus suber]	NA	27.5375	29.382	24.3294	8.16314	11.8557	12.6598	2.4863	1.314	9.97337e-05	0.000791322	up	yes
112034067	LOC112034067	XM_024066854.1	GO:0005634(nucleus)	NA	NA	NA	probable inactive dual specificity protein phosphatase-like At4g18593 [Quercus suber]	NA	26.736	29.1661	29.5888	10.5846	12.1554	13.8279	2.33787	1.22519	9.98277e-05	0.000791515	up	yes
111998611	LOC111998611	XM_024030704.1	NA	NA	NA	NA	extensin-like [Quercus suber]	NA	0.403137	8.78139	1.74148	0.240476	0.149237	0.283352	16.2332	4.02088	0.000103483	0.000815711	up	yes
112030426	LOC112030426	XM_024063114.1	GO:0004004(ATP-dependent RNA helicase activity);GO:0010501(RNA secondary structure unwinding)	NA	NA	NA	DEAD-box ATP-dependent RNA helicase 1-like [Quercus suber]	NA	68.9192	79.1285	73.1082	37.073	41.382	32.1181	2.00009	1.00006	0.000104646	0.000822775	up	yes
112009780	LOC112009780	XM_024042113.1	GO:0004497(monooxygenase activity);GO:0005506(iron ion binding);GO:0005783(endoplasmic reticulum);GO:0005789(endoplasmic reticulum membrane);GO:0009507(chloroplast);GO:0010345(suberin biosynthetic process);GO:0016021(integral component of membrane);GO:0016705(oxidoreductase activity, acting on paired donors, with incorporation or reduction of molecular oxygen);GO:0019825(oxygen binding);GO:002003…	00073(Cutin, suberine and wax biosynthesis)	K15402	EC:1.14.-.-	cytochrome P450 86B1-like [Quercus suber]	NA	0.845603	5.01495	0.421904	0.0001	0.0001	0.140873	44.5334	5.47682	0.000112535	0.000877772	up	yes
111993224	LOC111993224	XM_024025078.1;XM_024025080.1;XM_024025079.1	GO:0005634(nucleus);GO:0016301(kinase activity);GO:0016310(phosphorylation);GO:0016310(phosphorylation)	NA	NA	NA	protein HEADING DATE REPRESSOR 1 isoform X1 [Quercus suber];protein HEADING DATE REPRESSOR 1 isoform X2 [Quercus suber]	NA	23.4959	32.0166	21.5472	11.276	13.4424	7.82037	2.36824	1.24382	0.000124777	0.000956776	up	yes
112039354	LOC112039354	XM_024072225.1;XM_024072229.1;XM_024072226.1;XM_024072227.1;XM_024072228.1	GO:0003674(molecular_function);GO:0005634(nucleus);GO:0009409(response to cold);GO:0009414(response to water deprivation);GO:0009737(response to abscisic acid);GO:0016021(integral component of membrane);GO:0042538(hyperosmotic salinity response);GO:0042538(hyperosmotic salinity response)	NA	NA	NA	HVA22-like protein a [Quercus suber]	NA	35.3347	34.8751	25.1639	12.8082	16.5449	15.5363	2.12463	1.08721	0.00012725	0.000972448	up	yes
111991482	LOC111991482	XM_024023253.1;XM_024023251.1;XM_024023252.1;XM_024023250.1	GO:0003676(nucleic acid binding);GO:0005622(intracellular);GO:0005634(nucleus);GO:0005634(nucleus)	NA	NA	NA	uncharacterized protein LOC111991482 isoform X4 [Quercus suber];uncharacterized protein LOC111991482 isoform X2 [Quercus suber];uncharacterized protein LOC111991482 isoform X3 [Quercus suber];uncharacterized protein LOC111991482 isoform X1 [Quercus suber]	NA	18.9908	13.8909	13.7894	6.00863	8.66328	6.22308	2.23361	1.15937	0.000131713	0.0010038	up	yes
112024561	LOC112024561	XM_024057181.1	GO:0004842(ubiquitin-protein transferase activity);GO:0019005(SCF ubiquitin ligase complex);GO:0031146(SCF-dependent proteasomal ubiquitin-dependent protein catabolic process)	NA	NA	NA	F-box/kelch-repeat protein At3g23880-like [Quercus suber]	NA	8.54036	9.0247	6.2033	1.92432	3.34903	2.30372	3.13688	1.64933	0.00013223	0.00100739	up	yes
112033876	LOC112033876	XR_002885299.1;XM_024066645.1;XR_002885302.1;XR_002885293.1;XR_002885292.1;XR_002885295.1;XR_002885300.1;XR_002885294.1;XR_002885301.1;XM_024066648.1;XM_024066646.1;XR_002885298.1;XR_002885303.1;XM_024066650.1;XM_024066649.1;XR_002885296.1;XR_002885297.1;XM_024066647.1	GO:0004335(galactokinase activity);GO:0005524(ATP binding);GO:0005534(galactose binding);GO:0005737(cytoplasm);GO:0005829(cytosol);GO:0009506(plasmodesma);GO:0009702(L-arabinokinase activity);GO:0016021(integral component of membrane);GO:0019566(arabinose metabolic process);GO:0019566(arabinose metabolic process)	00061(Fatty acid biosynthesis);00780(Biotin metabolism);00520(Amino sugar and nucleotide sugar metabolism);00520(Amino sugar and nucleotide sugar metabolism)	K12446;K09458	EC:2.7.1.46;EC:2.3.1.179	uncharacterized protein LOC112033876 isoform X1 [Quercus suber];uncharacterized protein LOC112033876 isoform X2 [Quercus suber]	NA	7.99155	18.568	13.9149	5.81866	6.79519	3.91214	2.44914	1.29228	0.000137251	0.00103941	up	yes
112002033	LOC112002033	XM_024034204.1	GO:0000325(plant-type vacuole);GO:0005524(ATP binding);GO:0005774(vacuolar membrane);GO:0005886(plasma membrane);GO:0008559(xenobiotic transmembrane transporting ATPase activity);GO:0016021(integral component of membrane);GO:0042626(ATPase activity, coupled to transmembrane movement of substances);GO:0055085(transmembrane transport)	02010(ABC transporters)	K05666	NA	ABC transporter C family member 10-like [Quercus suber]	NA	0.389242	0.884668	0.600297	0.090964	0.043621	0.0001	13.9155	3.79862	0.000139565	0.00105435	up	yes
111995634	LOC111995634	XM_024027556.1;XM_024027557.1	GO:0009809(lignin biosynthetic process);GO:0016020(membrane);GO:0016709(oxidoreductase activity, acting on paired donors, with incorporation or reduction of molecular oxygen, NAD(P)H as one donor, and incorporation of one atom of oxygen);GO:0016709(oxidoreductase activity, acting on paired donors, with incorporation or reduction of molecular oxygen, NAD(P)H as one donor, and incorporation of one …	00940(Phenylpropanoid biosynthesis);00940(Phenylpropanoid biosynthesis)	K09755	EC:1.14.-.-	cytochrome P450 84A1-like isoform X1 [Quercus suber]	NA	19.3501	13.2477	13.6561	7.30244	5.33817	7.62111	2.28282	1.19082	0.000146997	0.0011024	up	yes
111993663	LOC111993663	XR_002880992.1;XR_002880993.1	GO:0005515(protein binding);GO:0005515(protein binding)	NA	NA	NA	TMV resistance protein N-like, partial [Quercus suber];disease resistance protein TAO1-like [Quercus suber]	NA	24.2157	26.3118	22.6314	13.3711	12.8849	6.12222	2.25951	1.17601	0.000147089	0.00110271	up	yes
111991395	LOC111991395	XM_024023174.1	GO:0000244(spliceosomal tri-snRNP complex assembly)	NA	NA	NA	protein AAR2 homolog, partial [Quercus suber]	NA	44.5853	24.5273	38.1345	16.5223	15.1171	12.4713	2.43132	1.28174	0.000152577	0.00113754	up	yes
112004116	LOC112004116	XM_024036335.1;XM_024036334.1	GO:0004672(protein kinase activity);GO:0004675(transmembrane receptor protein serine/threonine kinase activity);GO:0005524(ATP binding);GO:0005576(extracellular region);GO:0005886(plasma membrane);GO:0006468(protein phosphorylation);GO:0006952(defense response);GO:0007166(cell surface receptor signaling pathway);GO:0016021(integral component of membrane);GO:0016032(viral process);GO:0016301(kinas…	NA	NA	NA	protein NSP-INTERACTING KINASE 3 isoform X2 [Quercus suber];protein NSP-INTERACTING KINASE 3 isoform X1 [Quercus suber]	NA	13.9738	12.9839	12.9186	4.75877	7.49655	7.01359	2.06946	1.04925	0.000153543	0.00114355	up	yes
112020643	LOC112020643	XM_024053192.1	GO:0016279(protein-lysine N-methyltransferase activity);GO:0018026(peptidyl-lysine monomethylation)	00310(Lysine degradation)	K19199	EC:2.1.1.43	ribosomal lysine N-methyltransferase set10 [Quercus suber]	NA	14.6499	14.1949	16.9549	6.72479	7.23385	7.97688	2.08792	1.06207	0.000162509	0.00120328	up	yes
111984605	LOC111984605	XM_024016224.1	GO:0005982(starch metabolic process);GO:0005985(sucrose metabolic process);GO:0005986(sucrose biosynthetic process);GO:0008194(UDP-glycosyltransferase activity);GO:0009414(response to water deprivation);GO:0009507(chloroplast);GO:0010431(seed maturation);GO:0010555(response to mannitol);GO:0016157(sucrose synthase activity);GO:0016757(transferase activity, transferring glycosyl groups)	00500(Starch and sucrose metabolism)	K00695	EC:2.4.1.13	sucrose synthase 2-like [Quercus suber]	NA	118.106	117.225	98.1124	35.4713	52.5084	74.0867	2.05745	1.04086	0.000164221	0.00121304	up	yes
111986568	LOC111986568	XM_024018235.1	GO:0001708(cell fate specification);GO:0003677(DNA binding);GO:0003700(DNA binding transcription factor activity);GO:0005515(protein binding);GO:0005634(nucleus);GO:0006351(transcription, DNA-templated);GO:0006355(regulation of transcription, DNA-templated);GO:0007275(multicellular organism development);GO:0009867(jasmonic acid mediated signaling pathway);GO:0009957(epidermal cell fate specificat…	00860(Porphyrin and chlorophyll metabolism)	K01772	EC:4.99.1.1;EC:4.99.1.9	transcription factor MYC1-like [Quercus suber]	NA	5.9941	6.0766	6.07439	2.94805	2.45935	1.93719	2.47054	1.30483	0.000164701	0.00121576	up	yes
112029703	LOC112029703	XM_024062394.1	GO:0003676(nucleic acid binding);GO:0003723(RNA binding)	NA	NA	NA	KH domain-containing protein HEN4-like [Quercus suber]	NA	13.7759	15.4312	12.885	6.61681	7.26024	6.68269	2.04731	1.03373	0.000164862	0.00121612	up	yes
112028039	LOC112028039	XM_024060684.1;XM_024060683.1	GO:0016491(oxidoreductase activity);GO:0055114(oxidation-reduction process);GO:0055114(oxidation-reduction process)	NA	NA	NA	uncharacterized protein LOC112028039 isoform X2 [Quercus suber];uncharacterized protein LOC112028039 isoform X1 [Quercus suber]	NA	20.5635	16.7711	20.4446	8.40506	9.8496	10.0697	2.03991	1.02851	0.00016694	0.00122851	up	yes
112038488	LOC112038488	XM_024071294.1	GO:0004675(transmembrane receptor protein serine/threonine kinase activity);GO:0005515(protein binding);GO:0005524(ATP binding);GO:0005576(extracellular region);GO:0005886(plasma membrane);GO:0006468(protein phosphorylation);GO:0007165(signal transduction);GO:0016021(integral component of membrane)	NA	NA	NA	receptor protein kinase TMK1-like [Quercus suber]	NA	26.3959	25.0264	23.0739	15.3589	8.13493	13.1932	2.03059	1.0219	0.000183431	0.00132416	up	yes
111996755	LOC111996755	XM_024028757.1	GO:0004842(ubiquitin-protein transferase activity);GO:0005634(nucleus)	NA	NA	NA	F-box/LRR-repeat protein 3 [Quercus suber]	NA	10.2498	8.44986	9.0914	5.48233	3.07173	2.60444	2.49057	1.31648	0.00018362	0.00132443	up	yes
112038236	LOC112038236	XM_024071035.1	GO:0005576(extracellular region);GO:0005739(mitochondrion);GO:0007568(aging);GO:0099402(plant organ development)	NA	NA	NA	tetraspanin-10 [Quercus suber]	NA	15.039	18.4552	13.9559	6.94998	7.06057	6.78122	2.28216	1.1904	0.00018441	0.00132945	up	yes
111994470	LOC111994470	XM_024026359.1	GO:0004089(carbonate dehydratase activity);GO:0005737(cytoplasm);GO:0006730(one-carbon metabolic process);GO:0008270(zinc ion binding);GO:0009535(chloroplast thylakoid membrane)	00910(Nitrogen metabolism)	K01674	EC:4.2.1.1	alpha carbonic anhydrase 4-like [Quercus suber]	NA	3.52531	2.94922	3.8179	0.557359	1.256	0.541103	4.37145	2.12811	0.000186875	0.00134497	up	yes
112006444	LOC112006444	XM_024038712.1	GO:0004497(monooxygenase activity);GO:0044550(secondary metabolite biosynthetic process)	NA	NA	NA	uncharacterized protein LOC112006444 [Quercus suber]	NA	18.22	14.7615	10.8199	7.30009	6.12813	5.00044	2.37681	1.24903	0.000192727	0.0013802	up	yes
112035721	LOC112035721	XM_024068552.1	GO:0004674(protein serine/threonine kinase activity);GO:0005886(plasma membrane);GO:0006468(protein phosphorylation);GO:0006952(defense response);GO:0009506(plasmodesma)	NA	NA	NA	G-type lectin S-receptor-like serine/threonine-protein kinase At4g27290 [Quercus suber]	NA	0.152318	0.591782	0.476437	0.020717	0.0001	0.053701	16.3791	4.03378	0.000194458	0.00139121	up	yes
111999557	LOC111999557	XM_024031689.1	GO:0005198(structural molecule activity);GO:0005200(structural constituent of cytoskeleton);GO:0005515(protein binding);GO:0005737(cytoplasm);GO:0005885(Arp2/3 protein complex);GO:0007015(actin filament organization);GO:0010090(trichome morphogenesis);GO:0030041(actin filament polymerization);GO:0034314(Arp2/3 complex-mediated actin nucleation);GO:0042995(cell projection);GO:0051015(actin filamen…	04144(Endocytosis)	K05758	NA	actin-related protein 2/3 complex subunit 2B [Quercus suber]	NA	1.07757	0.575602	1.06559	0.069641	0.0001	0.121266	14.2338	3.83125	0.000195345	0.00139664	up	yes
112026722	LOC112026722	XR_002884395.1;XR_002884394.1	NA	NA	NA	NA		NA	4.09016	3.05175	3.58716	1.02829	0.455562	0.48474	5.45013	2.44629	0.000196647	0.00140299	up	yes
112003474	LOC112003474	XM_024035680.1;XM_024035670.1;XM_024035672.1;XM_024035681.1;XM_024035683.1;XM_024035673.1;XM_024035679.1;XM_024035682.1;XM_024035678.1;XM_024035684.1;XM_024035676.1;XM_024035677.1;XM_024035674.1;XM_024035686.1;XM_024035685.1;XM_024035675.1	GO:0003735(structural constituent of ribosome);GO:0006412(translation);GO:0022625(cytosolic large ribosomal subunit);GO:0022625(cytosolic large ribosomal subunit)	NA	NA	NA	60S ribosomal protein L18a-like protein [Quercus suber]	NA	7.7422	9.88022	8.48911	3.44178	4.53252	3.50477	2.27471	1.18568	0.00019837	0.00141219	up	yes
112022996	LOC112022996	XM_024055616.1	GO:0004568(chitinase activity);GO:0005576(extracellular region);GO:0006032(chitin catabolic process);GO:0008061(chitin binding)	NA	NA	NA	chitinase domain-containing protein 1 [Quercus suber]	NA	12.1165	12.7902	13.4288	4.6223	5.94527	4.97019	2.46725	1.30291	0.000201724	0.00143323	up	yes
112026174	LOC112026174	XM_024058859.1;XM_024058856.1;XM_024058857.1	GO:0000139(Golgi membrane);GO:0005215(transporter activity);GO:0005737(cytoplasm);GO:0005789(endoplasmic reticulum membrane);GO:0005829(cytosol);GO:0006886(intracellular protein transport);GO:0006888(ER to Golgi vesicle-mediated transport);GO:0006979(response to oxidative stress);GO:0008270(zinc ion binding);GO:0016192(vesicle-mediated transport);GO:0030127(COPII vesicle coat);GO:0033116(endoplas…	04141(Protein processing in endoplasmic reticulum);04141(Protein processing in endoplasmic reticulum)	K14007	NA	protein transport protein Sec24-like At4g32640 isoform X2 [Quercus suber];protein transport protein Sec24-like At4g32640 isoform X1 [Quercus suber]	NA	11.4759	13.4072	13.5672	5.67068	8.0353	3.71492	2.20713	1.14217	0.000202605	0.0014376	up	yes
112003578	LOC112003578	XM_024035788.1;XR_002881994.1	GO:0003723(RNA binding);GO:0004519(endonuclease activity);GO:0009451(RNA modification);GO:0009507(chloroplast);GO:0048255(mRNA stabilization);GO:0048255(mRNA stabilization)	NA	NA	NA	pentatricopeptide repeat-containing protein MRL1, chloroplastic [Quercus suber]	NA	9.33995	10.1974	9.42689	3.71118	4.79539	5.64015	2.04742	1.0338	0.000208138	0.00146961	up	yes
111989268	LOC111989268	XM_024021052.1	GO:0005634(nucleus);GO:0046872(metal ion binding)	NA	NA	NA	transcription elongation factor 1 homolog [Quercus suber]	NA	44.6077	38.7193	43.7143	15.6733	22.077	23.9279	2.05974	1.04246	0.000214745	0.00150985	up	yes
111998140	LOC111998140	XR_002881438.1	NA	NA	NA	NA		NA	0.951106	1.43328	0.760098	0.0001	0.0001	0.126199	24.8774	4.63676	0.000215986	0.00151809	up	yes
112007352	LOC112007352	XM_024039691.1	GO:0005737(cytoplasm);GO:0006979(response to oxidative stress);GO:0055114(oxidation-reduction process)	NA	NA	NA	2-alkenal reductase (NADP(+)-dependent)-like [Quercus suber]	NA	14.1226	12.8503	10.1157	3.82462	6.30967	4.48783	2.53647	1.34282	0.000223071	0.00155674	up	yes
111987770	LOC111987770	XM_024019513.1;XM_024019511.1;XM_024019512.1	GO:0004672(protein kinase activity);GO:0005524(ATP binding);GO:0005739(mitochondrion);GO:0006468(protein phosphorylation);GO:0006468(protein phosphorylation)	NA	NA	NA	pentatricopeptide repeat-containing protein At5g25630 [Quercus suber]	NA	8.45594	8.44075	8.7676	4.55316	2.78745	3.61423	2.34274	1.22819	0.000227765	0.00158438	up	yes
112007219	LOC112007219	XM_024039535.1;XM_024039534.1;XM_024039533.1;XM_024039537.1;XM_024039536.1;XM_024039538.1;XM_024039539.1	GO:0004674(protein serine/threonine kinase activity);GO:0005524(ATP binding);GO:0005886(plasma membrane);GO:0006468(protein phosphorylation);GO:0007169(transmembrane receptor protein tyrosine kinase signaling pathway);GO:0009507(chloroplast);GO:0009755(hormone-mediated signaling pathway);GO:0016301(kinase activity);GO:0016301(kinase activity)	NA	NA	NA	probable LRR receptor-like serine/threonine-protein kinase At1g06840 isoform X1 [Quercus suber];probable LRR receptor-like serine/threonine-protein kinase At1g06840 isoform X2 [Quercus suber];probable LRR receptor-like serine/threonine-protein kinase At1g06840 isoform X3 [Quercus suber]	NA	7.89954	8.70746	7.95306	4.44582	3.65234	3.84175	2.05697	1.04052	0.000235851	0.00163013	up	yes
112020992	LOC112020992	XM_024053563.1	GO:0005515(protein binding)	NA	NA	NA	TMV resistance protein N-like [Quercus suber]	NA	6.32964	6.49376	7.6304	2.70919	4.00723	1.98931	2.34946	1.23233	0.000239915	0.00165557	up	yes
111983080	LOC111983080	XM_024014744.1	GO:0004497(monooxygenase activity);GO:0005506(iron ion binding);GO:0009507(chloroplast);GO:0009570(chloroplast stroma);GO:0009941(chloroplast envelope);GO:0016117(carotenoid biosynthetic process);GO:0016705(oxidoreductase activity, acting on paired donors, with incorporation or reduction of molecular oxygen);GO:0019825(oxygen binding);GO:0020037(heme binding);GO:0031969(chloroplast membrane);GO:0…	00906(Carotenoid biosynthesis)	K15747	EC:1.14.-.-	cytochrome P450 97B2, chloroplastic [Quercus suber]	NA	15.535	16.5459	14.0801	5.30643	9.28492	6.61499	2.17675	1.12218	0.000243594	0.00167668	up	yes
111986224	LOC111986224	XM_024017859.1	NA	NA	NA	NA	uncharacterized protein LOC111986224 [Quercus suber]	NA	14.7199	17.8962	13.1932	3.43723	7.03758	4.15129	3.13203	1.6471	0.000244353	0.00168083	up	yes
112035453	LOC112035453	XM_024068277.1;XM_024068275.1;XM_024068274.1;XM_024068278.1;XM_024068276.1	GO:0003755(peptidyl-prolyl cis-trans isomerase activity);GO:0005528(FK506 binding);GO:0005789(endoplasmic reticulum membrane);GO:0061077(chaperone-mediated protein folding);GO:0061077(chaperone-mediated protein folding)	NA	NA	NA	peptidyl-prolyl cis-trans isomerase FKBP20-1-like [Quercus suber]	NA	50.2618	33.9557	47.2929	16.7126	23.312	24.3872	2.04171	1.02978	0.000246083	0.00168916	up	yes
111998258	LOC111998258	XM_024030366.1;XM_024030365.1	GO:0005634(nucleus);GO:0008150(biological_process);GO:0008270(zinc ion binding);GO:0008270(zinc ion binding)	NA	NA	NA	uncharacterized protein LOC111998258 [Quercus suber]	NA	17.3736	19.6376	17.1395	7.46569	12.1333	7.42318	2.00393	1.00283	0.00025705	0.00175144	up	yes
112036666	LOC112036666	XM_024069505.1;XM_024069504.1;XM_024069501.1;XM_024069503.1	GO:0003677(DNA binding);GO:0003700(DNA binding transcription factor activity);GO:0005634(nucleus);GO:0006351(transcription, DNA-templated);GO:0006355(regulation of transcription, DNA-templated);GO:0009908(flower development);GO:0048366(leaf development);GO:1901371(regulation of leaf morphogenesis);GO:1901371(regulation of leaf morphogenesis)	NA	NA	NA	B3 domain-containing transcription factor NGA1 isoform X2 [Quercus suber];B3 domain-containing transcription factor NGA1 isoform X1 [Quercus suber]	NA	9.99114	13.8173	12.8217	6.50503	5.12329	5.01357	2.20108	1.13821	0.00026168	0.00178074	up	yes
112031027	LOC112031027	XM_024063697.1	GO:0009507(chloroplast);GO:0009793(embryo development ending in seed dormancy);GO:0010468(regulation of gene expression)	NA	NA	NA	LOW QUALITY PROTEIN: pentatricopeptide repeat-containing protein At5g67570, chloroplastic-like [Quercus suber]	NA	13.2104	14.1657	11.759	4.80233	8.27222	5.44569	2.1131	1.07936	0.000262112	0.00178195	up	yes
112019733	LOC112019733	XM_024052245.1	GO:0005739(mitochondrion);GO:0009570(chloroplast stroma)	00970(Aminoacyl-tRNA biosynthesis)	K14164	EC:6.1.1.14	glycine--tRNA ligase, chloroplastic/mitochondrial 2-like [Quercus suber]	NA	7.5058	8.82824	6.06776	2.80302	4.03298	3.40104	2.18831	1.12982	0.000267618	0.00181259	up	yes
111990216	LOC111990216	XM_024022005.1;XM_024022006.1	GO:0005737(cytoplasm);GO:0005739(mitochondrion);GO:0008380(RNA splicing);GO:0008536(Ran GTPase binding);GO:0032981(mitochondrial respiratory chain complex I assembly);GO:0032981(mitochondrial respiratory chain complex I assembly)	04120(Ubiquitin mediated proteolysis);04120(Ubiquitin mediated proteolysis)	K10615	EC:2.3.2.26	ultraviolet-B receptor UVR8 isoform X1 [Quercus suber];ultraviolet-B receptor UVR8 isoform X2 [Quercus suber]	NA	15.5631	16.1504	14.385	6.07584	7.85062	8.06259	2.09643	1.06794	0.000277314	0.00186947	up	yes
112005337	LOC112005337	XM_024037587.1	GO:0005622(intracellular);GO:0006623(protein targeting to vacuole);GO:0019898(extrinsic component of membrane);GO:0045053(protein retention in Golgi apparatus)	NA	NA	NA	uncharacterized protein LOC112005337, partial [Quercus suber]	NA	18.5035	21.4593	25.5258	13.9365	10.2902	8.46504	2.00322	1.00232	0.000278936	0.00187747	up	yes
112033277	LOC112033277	XR_002885190.1	GO:0003993(acid phosphatase activity);GO:0004722(protein serine/threonine phosphatase activity);GO:0005576(extracellular region);GO:0046872(metal ion binding)	NA	NA	NA	probable inactive purple acid phosphatase 1 [Quercus suber]	NA	8.91218	7.35056	6.72385	2.48501	3.55959	2.82338	2.59209	1.37412	0.000287228	0.00192013	up	yes
112031131	LOC112031131	XM_024063813.1	NA	NA	NA	NA	uncharacterized protein LOC112031131 [Quercus suber]	NA	6.44971	5.56703	1.35437	0.0001	0.530079	0.0001	25.2153	4.65622	0.000292206	0.00194678	up	yes
gene-LOC112014176	LOC112014176	gene-LOC112014176	GO:0005515(protein binding);GO:0005634(nucleus);GO:0005737(cytoplasm);GO:0005834(heterotrimeric G-protein complex);GO:0007049(cell cycle);GO:0007165(signal transduction);GO:0010997(anaphase-promoting complex binding);GO:0016567(protein ubiquitination);GO:0019900(kinase binding);GO:0033597(mitotic checkpoint complex);GO:0051301(cell division);GO:0097027(ubiquitin-protein transferase activator acti…	04120(Ubiquitin mediated proteolysis)	K03363	NA	cell division cycle 20.2, cofactor of APC complex-like [Quercus suber]	NA	1.88699	1.67643	0.818381	0.206022	0.132274	0.0001	12.9487	3.69474	0.000293757	0.00195531	up	yes
112023656	LOC112023656	XM_024056280.1	GO:0005507(copper ion binding);GO:0016722(oxidoreductase activity, oxidizing metal ions)	00053(Ascorbate and aldarate metabolism)	K00423	EC:1.10.3.3	L-ascorbate oxidase-like [Quercus suber]	NA	0.432344	0.408293	0.293054	0.0001	0.0001	0.058647	19.2651	4.26791	0.00029715	0.00197606	up	yes
112030820	LOC112030820	XM_024063484.1	GO:0005634(nucleus);GO:0005739(mitochondrion);GO:0016301(kinase activity);GO:0016310(phosphorylation)	NA	NA	NA	putative protein TPRXL [Quercus suber]	NA	25.3588	16.6543	17.5804	9.64444	8.16147	11.0505	2.06517	1.04626	0.000327224	0.002144	up	yes
112002219	LOC112002219	XM_024034373.1;XM_024034374.1;XM_024034375.1	GO:0003674(molecular_function);GO:0005634(nucleus);GO:0008150(biological_process);GO:0008150(biological_process)	NA	NA	NA	VQ motif-containing protein 31-like [Quercus suber]	NA	2.99507	3.39457	2.95005	1.11205	0.663377	0.522677	4.06409	2.02293	0.000330302	0.00215925	up	yes
111998835	LOC111998835	XM_024030939.1	GO:0001046(core promoter sequence-specific DNA binding);GO:0001228(transcriptional activator activity, RNA polymerase II transcription regulatory region sequence-specific DNA binding);GO:0005634(nucleus);GO:0006366(transcription by RNA polymerase II)	04075(Plant hormone signal transduction)	K16189	NA	transcription factor UNE12 [Quercus suber]	NA	17.9636	18.8149	18.6667	6.91699	10.952	8.53556	2.09983	1.07028	0.000347187	0.00225062	up	yes
112015356	LOC112015356	XM_024047754.1;XM_024047753.1	GO:0003674(molecular_function);GO:0005576(extracellular region);GO:0008150(biological_process);GO:0008150(biological_process)	NA	NA	NA	uncharacterized protein LOC112015356 isoform X2 [Quercus suber];uncharacterized protein LOC112015356 isoform X1 [Quercus suber]	NA	35.2445	26.2617	25.0106	10.0572	15.6548	16.0715	2.0706	1.05005	0.000353444	0.00228646	up	yes
111992290	LOC111992290	XM_024024161.1	GO:0005509(calcium ion binding);GO:0005543(phospholipid binding);GO:0005544(calcium-dependent phospholipid binding);GO:0009408(response to heat);GO:0009409(response to cold);GO:0009414(response to water deprivation);GO:0009555(pollen development);GO:0009639(response to red or far red light);GO:0009651(response to salt stress);GO:0009846(pollen germination);GO:0009860(pollen tube growth);GO:005101…	NA	NA	NA	annexin D5 [Quercus suber]	NA	23.4092	20.9338	20.0632	11.9598	9.62433	10.4818	2.00855	1.00616	0.0003614	0.00232878	up	yes
112008327	LOC112008327	XM_024040660.1;XM_024040659.1	GO:0003676(nucleic acid binding);GO:0005634(nucleus);GO:0008150(biological_process);GO:0008270(zinc ion binding);GO:0008270(zinc ion binding)	NA	NA	NA	uncharacterized protein LOC112008327 isoform X2 [Quercus suber];uncharacterized protein LOC112008327 isoform X1 [Quercus suber]	NA	17.3343	20.7631	14.4062	8.32566	8.86525	8.99127	2.00532	1.00383	0.000381318	0.00243678	up	yes
112017216	LOC112017216	XR_002883444.1	NA	NA	NA	NA	putative disease resistance protein RGA4 [Quercus suber]	NA	3.07947	4.50185	3.22939	1.85181	0.727781	0.898402	3.10831	1.63613	0.000385097	0.00245802	up	yes
112006119	LOC112006119	XM_024038419.1	GO:0000166(nucleotide binding);GO:0018458(isopiperitenol dehydrogenase activity);GO:0018459(carveol dehydrogenase activity);GO:0031525(menthol biosynthetic process)	00906(Carotenoid biosynthesis)	K09841	EC:1.1.1.288	(-)-isopiperitenol/(-)-carveol dehydrogenase, mitochondrial-like [Quercus suber]	NA	8.82994	9.67718	7.43221	2.91246	2.53778	3.76675	2.8143	1.49277	0.000393187	0.00250374	up	yes
111998247	LOC111998247	XM_024030357.1	GO:0051213(dioxygenase activity)	00402(Benzoxazinoid biosynthesis)	K13229	EC:1.14.11.59	1-aminocyclopropane-1-carboxylate oxidase homolog 1-like [Quercus suber]	NA	16.2865	12.9083	11.5538	5.45346	6.36273	6.04276	2.28169	1.19011	0.000404061	0.00256334	up	yes
112012961	LOC112012961	XM_024045335.1	GO:0005739(mitochondrion);GO:0006850(mitochondrial pyruvate transmembrane transport);GO:0031305(integral component of mitochondrial inner membrane);GO:0050833(pyruvate transmembrane transporter activity)	NA	NA	NA	mitochondrial pyruvate carrier 4-like [Quercus suber]	NA	21.4825	22.0787	21.045	8.15298	11.7852	7.03351	2.39534	1.26023	0.000408704	0.00258503	up	yes
112036495	LOC112036495	XM_024069336.1	GO:0005515(protein binding);GO:0005524(ATP binding);GO:0005622(intracellular);GO:0005623(cell);GO:0005634(nucleus);GO:0005739(mitochondrion);GO:0005829(cytosol);GO:0006457(protein folding);GO:0009408(response to heat);GO:0009409(response to cold);GO:0009507(chloroplast);GO:0009532(plastid stroma);GO:0009570(chloroplast stroma);GO:0009579(thylakoid);GO:0009941(chloroplast envelope);GO:0016032(vira…	03040(Spliceosome);04141(Protein processing in endoplasmic reticulum);04144(Endocytosis)	K03283	NA	stromal 70 kDa heat shock-related protein, chloroplastic-like [Quercus suber]	NA	28.3611	29.3663	32.4763	16.4531	16.7241	11.7031	2.00987	1.00711	0.000411188	0.0025977	up	yes
112030440	LOC112030440	XM_024063128.1;XM_024063127.1;XM_024063129.1	GO:0000932(P-body);GO:0003723(RNA binding);GO:0004535(poly(A)-specific ribonuclease activity);GO:0005634(nucleus);GO:0005829(cytosol);GO:0005986(sucrose biosynthetic process);GO:0006351(transcription, DNA-templated);GO:0006355(regulation of transcription, DNA-templated);GO:0006397(mRNA processing);GO:0016787(hydrolase activity);GO:0019252(starch biosynthetic process);GO:0046872(metal ion binding)…	03018(RNA degradation);03018(RNA degradation)	K12603	EC:3.1.13.4	carbon catabolite repressor protein 4 homolog 1-like isoform X2 [Quercus suber];carbon catabolite repressor protein 4 homolog 1-like isoform X1 [Quercus suber]	NA	4.23147	4.69319	5.91659	2.15475	2.1232	1.29064	2.66517	1.41423	0.00042248	0.00265774	up	yes
112004661	LOC112004661	XM_024036894.1	GO:0004197(cysteine-type endopeptidase activity);GO:0005615(extracellular space);GO:0005764(lysosome);GO:0051603(proteolysis involved in cellular protein catabolic process)	NA	NA	NA	uncharacterized PKHD-type hydroxylase At1g22950-like [Quercus suber]	NA	20.613	17.5204	21.5643	8.38493	12.0204	8.98071	2.0315	1.02255	0.000423479	0.00266134	up	yes
112028502	LOC112028502	XM_024061204.1;XM_024061205.1	GO:0003674(molecular_function);GO:0009507(chloroplast);GO:0009570(chloroplast stroma);GO:0009579(thylakoid);GO:0010478(chlororespiration);GO:0010478(chlororespiration)	NA	NA	NA	uncharacterized protein LOC112028502 isoform X1 [Quercus suber];uncharacterized protein LOC112028502 isoform X2 [Quercus suber]	NA	10.273	9.80436	11.8339	5.68409	4.01843	4.31265	2.27691	1.18708	0.000423807	0.00266237	up	yes
111995979	LOC111995979	XM_024027924.1	GO:0009725(response to hormone)	NA	NA	NA	heptahelical transmembrane protein 2 [Quercus suber]	NA	39.0693	31.3541	41.6128	24.6397	15.9368	15.365	2.00274	1.00197	0.00042389	0.00266237	up	yes
111989316	LOC111989316	XM_024021110.1	GO:0005524(ATP binding);GO:0006952(defense response);GO:0043531(ADP binding)	NA	NA	NA	putative disease resistance protein RGA4 [Quercus suber]	NA	1.07586	1.20322	0.227272	0.115778	0.0001	0.058307	14.389	3.84689	0.000432839	0.00270756	up	yes
112013021	LOC112013021	XM_024045409.1	GO:0003844(1,4-alpha-glucan branching enzyme activity);GO:0004556(alpha-amylase activity);GO:0005975(carbohydrate metabolic process);GO:0005978(glycogen biosynthetic process);GO:0009501(amyloplast);GO:0009507(chloroplast);GO:0009536(plastid);GO:0009570(chloroplast stroma);GO:0009791(post-embryonic development);GO:0009793(embryo development ending in seed dormancy);GO:0019252(starch biosynthetic p…	00500(Starch and sucrose metabolism)	K00700	EC:2.4.1.18	1,4-alpha-glucan-branching enzyme 3, chloroplastic/amyloplastic [Quercus suber]	NA	9.13703	8.36026	10.5055	4.30852	5.4196	4.2027	2.01013	1.00729	0.000437918	0.00273379	up	yes
112005649	LOC112005649	XM_024037938.1	GO:0003674(molecular_function);GO:0009507(chloroplast);GO:0009570(chloroplast stroma)	NA	NA	NA	uncharacterized protein LOC112005649, partial [Quercus suber]	NA	32.5326	46.306	40.2396	17.0152	19.2237	18.6393	2.16986	1.1176	0.000450919	0.00279958	up	yes
gene-LOC111999718	LOC111999718	gene-LOC111999718	GO:0000245(spliceosomal complex assembly);GO:0005634(nucleus);GO:0005829(cytosol);GO:0006508(proteolysis);GO:0008233(peptidase activity);GO:0008270(zinc ion binding);GO:0016021(integral component of membrane);GO:0016579(protein deubiquitination);GO:0036459(thiol-dependent ubiquitinyl hydrolase activity)	03040(Spliceosome)	K12847	NA	U4/U6.U5 tri-snRNP-associated protein 2-like [Quercus suber]	NA	34.6324	30.3234	29.7953	12.0882	15.6831	16.6653	2.13228	1.09239	0.000455456	0.00282532	up	yes
112031460	LOC112031460	XM_024064153.1;XM_024064152.1;XM_024064155.1;XM_024064154.1	GO:0000245(spliceosomal complex assembly);GO:0005681(spliceosomal complex);GO:0005682(U5 snRNP);GO:0046540(U4/U6 x U5 tri-snRNP complex);GO:0046540(U4/U6 x U5 tri-snRNP complex)	03013(RNA transport);03013(RNA transport)	K03243	NA	thioredoxin-like protein 4B isoform X1 [Quercus suber];thioredoxin-like protein 4B isoform X2 [Quercus suber]	NA	5.79582	7.04286	6.10273	2.40544	3.05091	2.02803	2.53079	1.33959	0.000456136	0.00282714	up	yes
112036497	LOC112036497	XM_024069337.1	GO:0005515(protein binding);GO:0005524(ATP binding);GO:0005622(intracellular);GO:0005623(cell);GO:0005634(nucleus);GO:0005739(mitochondrion);GO:0005829(cytosol);GO:0006457(protein folding);GO:0009408(response to heat);GO:0009409(response to cold);GO:0009507(chloroplast);GO:0009532(plastid stroma);GO:0009570(chloroplast stroma);GO:0009579(thylakoid);GO:0009941(chloroplast envelope);GO:0016032(vira…	03040(Spliceosome);04141(Protein processing in endoplasmic reticulum);04144(Endocytosis)	K03283	NA	heat shock 70 kDa protein 6, chloroplastic-like [Quercus suber]	NA	66.2608	74.4653	85.8569	39.987	40.8471	28.8803	2.06521	1.04629	0.000458407	0.00283711	up	yes
112005066	LOC112005066	XM_024037314.1	GO:0004721(phosphoprotein phosphatase activity);GO:0004722(protein serine/threonine phosphatase activity);GO:0009507(chloroplast);GO:0046872(metal ion binding)	NA	NA	NA	LOW QUALITY PROTEIN: probable protein phosphatase 2C 62 [Quercus suber]	NA	3.49785	2.52227	3.20966	1.20296	0.959673	1.08259	2.84412	1.50798	0.000465471	0.00286932	up	yes
112030398	LOC112030398	XM_024063092.1	GO:0002161(aminoacyl-tRNA editing activity);GO:0004812(aminoacyl-tRNA ligase activity);GO:0004832(valine-tRNA ligase activity);GO:0005524(ATP binding);GO:0005739(mitochondrion);GO:0005829(cytosol);GO:0006418(tRNA aminoacylation for protein translation);GO:0006438(valyl-tRNA aminoacylation);GO:0009507(chloroplast);GO:0009793(embryo development ending in seed dormancy)	00970(Aminoacyl-tRNA biosynthesis)	K01873	EC:6.1.1.9	valine--tRNA ligase, mitochondrial 1-like [Quercus suber]	NA	30.5199	31.0403	28.5634	12.2981	18.3797	12.4833	2.08807	1.06217	0.000474198	0.00291397	up	yes
112031021	LOC112031021	XR_002884936.1	NA	NA	NA	NA	PREDICTED: histone acetyltransferase GCN5 [Juglans regia]	NA	4.2119	1.70754	1.28789	0.199485	0.282111	0.558984	6.92626	2.79208	0.000475213	0.00291938	up	yes
111982899	LOC111982899	XM_024014520.1	GO:0006855(drug transmembrane transport)	NA	NA	NA	protein DETOXIFICATION 35-like [Quercus suber]	NA	14.2865	18.9101	17.3579	5.22311	5.91549	10.8653	2.29753	1.20008	0.000494847	0.00301704	up	yes
112012973	LOC112012973	XR_002883053.1	NA	NA	NA	NA	unnamed protein product [Coffea canephora]	NA	51.7147	83.8353	68.1102	27.5514	27.4732	29.6477	2.40528	1.2662	0.000519341	0.00314459	up	yes
112028489	LOC112028489	XR_002884637.1;XR_002884638.1;XR_002884639.1	NA	NA	NA	NA	uncharacterized protein LOC111994489 [Quercus suber]	NA	10.4949	16.528	13.2125	5.47724	7.64127	5.31915	2.18224	1.12581	0.000528755	0.00319293	up	yes
112040758	LOC112040758	XM_024073658.1;XM_024073659.1;XM_024073656.1;XM_024073657.1;XM_024073655.1	GO:0005789(endoplasmic reticulum membrane);GO:0009672(auxin:proton symporter activity);GO:0009733(response to auxin);GO:0009734(auxin-activated signaling pathway);GO:0009926(auxin polar transport);GO:0016021(integral component of membrane);GO:0055085(transmembrane transport);GO:0055085(transmembrane transport)	NA	NA	NA	protein PIN-LIKES 3-like isoform X1 [Quercus suber];protein PIN-LIKES 3-like isoform X3 [Quercus suber]	NA	2.65826	3.49346	3.16695	1.02345	0.956049	1.13124	2.99564	1.58286	0.000541977	0.00326092	up	yes
111987747	LOC111987747	XM_024019488.1;XM_024019489.1;XM_024019487.1;XM_024019486.1	GO:0003674(molecular_function);GO:0005634(nucleus);GO:0008150(biological_process);GO:0008150(biological_process)	03030(DNA replication);03420(Nucleotide excision repair);03430(Mismatch repair);03430(Mismatch repair)	K10756	NA	uncharacterized protein LOC111987747 isoform X2 [Quercus suber];uncharacterized protein LOC111987747 isoform X3 [Quercus suber];uncharacterized protein LOC111987747 isoform X1 [Quercus suber]	NA	4.98824	3.76536	5.14979	1.45738	2.17451	1.84436	2.53885	1.34418	0.00056297	0.00337407	up	yes
gene-LOC112021025	LOC112021025	gene-LOC112021025	GO:0000325(plant-type vacuole);GO:0005524(ATP binding);GO:0005773(vacuole);GO:0005774(vacuolar membrane);GO:0005886(plasma membrane);GO:0008559(xenobiotic transmembrane transporting ATPase activity);GO:0009506(plasmodesma);GO:0010290(chlorophyll catabolite transmembrane transporter activity);GO:0015431(glutathione S-conjugate-exporting ATPase activity);GO:0016021(integral component of membrane);G…	02010(ABC transporters)	K05666	NA	ABC transporter C family member 3-like [Quercus suber]	NA	2.47145	1.94319	1.65883	0.344473	0.335862	0.337394	5.96767	2.57717	0.000567677	0.00339851	up	yes
112012400	LOC112012400	XM_024044798.1	NA	NA	NA	NA	uncharacterized protein LOC112012400 [Quercus suber]	NA	27.6512	23.493	20.0259	10.6284	11.1501	12.4663	2.07828	1.05539	0.000579042	0.0034608	up	yes
111986311	LOC111986311	XM_024017940.1;XM_024017941.1	GO:0005886(plasma membrane);GO:0005886(plasma membrane)	NA	NA	NA	leucine-rich repeat-containing G-protein coupled receptor 4-like [Quercus suber]	NA	23.5557	25.7776	20.7652	11.3379	13.9809	9.60093	2.00742	1.00534	0.000593462	0.00353463	up	yes
111998051	LOC111998051	XM_024030170.1	GO:0003674(molecular_function);GO:0005575(cellular_component);GO:0008150(biological_process)	NA	NA	NA	uncharacterized protein LOC111998051 [Quercus suber]	NA	23.6008	28.0599	24.1016	10.2023	14.593	10.1673	2.16695	1.11567	0.000606965	0.00360178	up	yes
gene-LOC112014229	LOC112014229	gene-LOC112014229	GO:0005829(cytosol);GO:0006152(purine nucleoside catabolic process);GO:0008477(purine nucleosidase activity)	NA	NA	NA	uncharacterized protein LOC112014230 [Quercus suber]	NA	0.508391	0.531914	0.71366	0.118272	0.02193	0.12491	6.61594	2.72595	0.000636282	0.0037541	up	yes
112000780	LOC112000780	XM_024032943.1;XM_024032941.1;XM_024032942.1	GO:0005634(nucleus);GO:0006281(DNA repair);GO:0016301(kinase activity);GO:0016301(kinase activity)	NA	NA	NA	serine/threonine-protein kinase ATR isoform X3 [Quercus suber];serine/threonine-protein kinase ATR isoform X1 [Quercus suber];serine/threonine-protein kinase ATR isoform X2 [Quercus suber]	NA	2.65046	2.09032	2.44199	1.00478	1.28319	1.06149	2.14445	1.10061	0.00063875	0.00376763	up	yes
111989152	LOC111989152	XM_024020943.1	GO:0000287(magnesium ion binding);GO:0008152(metabolic process);GO:0009507(chloroplast);GO:0010333(terpene synthase activity);GO:0016114(terpenoid biosynthetic process);GO:0034007(S-linalool synthase activity);GO:0043693(monoterpene biosynthetic process)	00909(Sesquiterpenoid and triterpenoid biosynthesis)	K14175	EC:4.2.3.48	(3S,6E)-nerolidol synthase 1-like [Quercus suber]	NA	0.882086	2.4117	0.782255	0.026679	0.156118	0.303407	8.3834	3.06754	0.000642937	0.00379026	up	yes
112027993	LOC112027993	XM_024060626.1;XM_024060624.1;XM_024060625.1;XM_024060629.1;XM_024060628.1	GO:0004722(protein serine/threonine phosphatase activity);GO:0005267(potassium channel activity);GO:0005886(plasma membrane);GO:0006470(protein dephosphorylation);GO:0009788(negative regulation of abscisic acid-activated signaling pathway);GO:0009939(positive regulation of gibberellic acid mediated signaling pathway);GO:0010030(positive regulation of seed germination);GO:0046872(metal ion binding…	04016(MAPK signaling pathway - plant);04075(Plant hormone signal transduction);04075(Plant hormone signal transduction)	K14497	EC:3.1.3.16	uncharacterized protein LOC112027993 isoform X3 [Quercus suber];probable protein phosphatase 2C 51 isoform X1 [Quercus suber];probable protein phosphatase 2C 51 isoform X2 [Quercus suber];probable protein phosphatase 2C 51 isoform X4 [Quercus suber]	NA	0.387427	0.809889	1.1228	0.198195	0.206297	0.092337	4.66985	2.22337	0.000651189	0.00383159	up	yes
112036623	LOC112036623	XM_024069458.1	GO:0003993(acid phosphatase activity);GO:0004722(protein serine/threonine phosphatase activity);GO:0005576(extracellular region);GO:0046872(metal ion binding)	NA	NA	NA	probable inactive purple acid phosphatase 1 [Quercus suber]	NA	12.9064	10.6646	9.87675	5.24159	5.4271	5.36395	2.08623	1.0609	0.000664154	0.00389303	up	yes
gene-LOC112010040	LOC112010040	gene-LOC112010040	GO:0003677(DNA binding);GO:0005515(protein binding);GO:0007275(multicellular organism development);GO:0009507(chloroplast);GO:0009734(auxin-activated signaling pathway);GO:0009851(auxin biosynthetic process);GO:0046872(metal ion binding)	NA	NA	NA	PREDICTED: protein LATERAL ROOT PRIMORDIUM 1 [Juglans regia]	NA	1.15743	1.26948	0.608403	0.152847	0.180337	0.16601	6.08041	2.60417	0.000668886	0.00391545	up	yes
111996696	LOC111996696	XM_024028695.1;XM_024028696.1;XM_024028694.1	GO:0000724(double-strand break repair via homologous recombination);GO:0003677(DNA binding);GO:0005634(nucleus);GO:0005694(chromosome);GO:0005737(cytoplasm);GO:0009378(four-way junction helicase activity);GO:0043140(ATP-dependent 3'-5' DNA helicase activity);GO:0043140(ATP-dependent 3'-5' DNA helicase activity)	03440(Homologous recombination);03440(Homologous recombination)	K10901	EC:3.6.4.12	ATP-dependent DNA helicase Q-like 3 isoform X1 [Quercus suber];ATP-dependent DNA helicase Q-like 3 isoform X2 [Quercus suber]	NA	9.03518	14.2988	13.1936	6.63479	6.24954	4.64842	2.08339	1.05894	0.000678412	0.00396263	up	yes
111985482	LOC111985482	XM_024017126.1	GO:0003674(molecular_function);GO:0005739(mitochondrion);GO:0008150(biological_process)	NA	NA	NA	pentatricopeptide repeat-containing protein At3g04130, mitochondrial [Quercus suber]	NA	9.32107	6.81433	12.1235	2.28294	4.76743	4.35988	2.47663	1.30838	0.000681778	0.00397692	up	yes
112015433	LOC112015433	XM_024047839.1;XM_024047838.1	GO:0005634(nucleus);GO:0008568(microtubule-severing ATPase activity);GO:0031122(cytoplasmic microtubule organization);GO:0031122(cytoplasmic microtubule organization)	NA	NA	NA	katanin p60 ATPase-containing subunit A-like 2 isoform X2 [Quercus suber];katanin p60 ATPase-containing subunit A-like 2 isoform X1 [Quercus suber]	NA	18.8914	14.0021	16.1821	7.32763	8.30369	8.73744	2.01388	1.00997	0.00068611	0.00399571	up	yes
111998951	LOC111998951	XM_024031069.1	GO:0003924(GTPase activity);GO:0005739(mitochondrion);GO:0042254(ribosome biogenesis)	00220(Arginine biosynthesis);00330(Arginine and proline metabolism);04626(Plant-pathogen interaction)	K13427	EC:1.14.13.39	NO-associated protein 1, chloroplastic/mitochondrial-like [Quercus suber]	NA	8.51838	10.2413	7.18967	2.63415	5.00506	1.5423	2.82626	1.49889	0.000689761	0.00401265	up	yes
112003027	LOC112003027	XM_024035194.1;XM_024035195.1;XM_024035197.1	GO:0003674(molecular_function);GO:0005739(mitochondrion);GO:0008150(biological_process);GO:0016021(integral component of membrane);GO:0016021(integral component of membrane)	NA	NA	NA	uncharacterized protein LOC112003027 isoform X1 [Quercus suber]	NA	6.38076	6.84382	6.14438	2.8433	3.36977	3.12056	2.07518	1.05324	0.000698873	0.00405583	up	yes
111996025	LOC111996025	XM_024027962.1	GO:0005515(protein binding);GO:0005524(ATP binding);GO:0005576(extracellular region);GO:0006952(defense response);GO:0043531(ADP binding)	03040(Spliceosome)	K12818	EC:3.6.4.13	putative disease resistance RPP13-like protein 1 [Quercus suber]	NA	1.566	2.46018	1.17571	0.54808	0.582834	0.367722	3.47108	1.79539	0.000700641	0.00406391	up	yes
112001915	LOC112001915	XM_024034085.1;XM_024034086.1;XM_024034090.1;XM_024034087.1;XM_024034089.1;XM_024034088.1	GO:0004825(methionine-tRNA ligase activity);GO:0005829(cytosol);GO:0006431(methionyl-tRNA aminoacylation);GO:0006431(methionyl-tRNA aminoacylation)	00450(Selenocompound metabolism);00970(Aminoacyl-tRNA biosynthesis);00970(Aminoacyl-tRNA biosynthesis)	K01874	EC:6.1.1.10	uncharacterized protein LOC112001915 isoform X1 [Quercus suber];65-kDa microtubule-associated protein 1-like isoform X3 [Quercus suber];65-kDa microtubule-associated protein 1-like isoform X2 [Quercus suber]	NA	3.18935	2.3776	7.16367	1.21725	1.38305	1.26577	3.29291	1.71936	0.000703173	0.00407531	up	yes
112026658	LOC112026658	XM_024059349.1	GO:0009506(plasmodesma);GO:0019722(calcium-mediated signaling)	NA	NA	NA	protein RALF-like 34 [Quercus suber]	NA	19.0352	11.3243	9.44077	5.47296	4.84294	5.13875	2.57529	1.36474	0.00073009	0.00421436	up	yes
112002539	LOC112002539	XM_024034692.1	GO:0005634(nucleus);GO:0006355(regulation of transcription, DNA-templated);GO:0009640(photomorphogenesis)	NA	NA	NA	B-box zinc finger protein 19-like, partial [Quercus suber]	NA	16.4847	20.1947	20.8803	8.6985	9.80845	7.99694	2.17174	1.11885	0.00073576	0.00424255	up	yes
112024546	LOC112024546	XM_024057173.1	GO:0006855(drug transmembrane transport)	NA	NA	NA	protein DETOXIFICATION 40-like [Quercus suber]	NA	12.1801	10.6609	9.74099	5.48027	3.75478	5.77092	2.17127	1.11854	0.00074181	0.00427059	up	yes
112003725	LOC112003725	XM_024035930.1;XM_024035929.1;XM_024035934.1;XM_024035932.1;XM_024035928.1;XM_024035933.1;XM_024035927.1;XM_024035931.1	GO:0003674(molecular_function);GO:0005739(mitochondrion);GO:0005840(ribosome);GO:0008150(biological_process);GO:0016021(integral component of membrane);GO:0016021(integral component of membrane)	NA	NA	NA	uncharacterized protein LOC112003725 [Quercus suber]	NA	7.74337	9.6555	7.93521	3.70562	3.4068	2.66345	2.59149	1.37378	0.000768911	0.00438803	up	yes
112030192	LOC112030192	XM_024062881.1;XM_024062882.1	GO:0004029(aldehyde dehydrogenase (NAD) activity);GO:0004029(aldehyde dehydrogenase (NAD) activity)	00940(Phenylpropanoid biosynthesis);00940(Phenylpropanoid biosynthesis)	K12355	EC:1.2.1.68	aldehyde dehydrogenase family 2 member C4-like isoform X2 [Quercus suber]	NA	12.2146	5.01803	11.1291	4.29516	2.14891	3.95101	2.72838	1.44804	0.000770398	0.0043942	up	yes
112013160	LOC112013160	XM_024045542.1;XM_024045543.1	GO:0006855(drug transmembrane transport);GO:0006855(drug transmembrane transport)	NA	NA	NA	protein DETOXIFICATION 27-like isoform X1 [Quercus suber];protein DETOXIFICATION 27-like isoform X2 [Quercus suber]	NA	5.60921	5.71574	4.89921	2.05519	1.90187	3.09535	2.30052	1.20196	0.000780565	0.00443813	up	yes
112014132	LOC112014132	XM_024046514.1;XM_024046515.1	GO:0005886(plasma membrane);GO:0008150(biological_process);GO:0008150(biological_process)	00562(Inositol phosphate metabolism);04070(Phosphatidylinositol signaling system);04933(AGE-RAGE signaling pathway in diabetic complications);04933(AGE-RAGE signaling pathway in diabetic complications)	K05857	EC:3.1.4.11	uncharacterized protein LOC112014132 isoform X1 [Quercus suber];uncharacterized protein LOC112014132 isoform X2 [Quercus suber]	NA	24.7113	14.5688	26.8793	5.1889	12.1353	11.1271	2.32536	1.21745	0.00079056	0.00449141	up	yes
112032782	LOC112032782	XR_002885131.1	NA	NA	NA	NA		NA	34.5512	61.8539	35.8975	17.3862	12.9781	24.3308	2.41891	1.27436	0.000804732	0.00455994	up	yes
112024999	LOC112024999	XM_024057657.1	GO:0003824(catalytic activity);GO:0005634(nucleus);GO:0045551(cinnamyl-alcohol dehydrogenase activity);GO:0050662(coenzyme binding)	00941(Flavonoid biosynthesis)	K13082	EC:1.1.1.219;EC:1.1.1.234	putative anthocyanidin reductase [Quercus suber]	NA	1.00929	0.456469	0.917805	0.111776	0.070962	0.166779	6.81959	2.76969	0.000805554	0.0045634	up	yes
112020019	LOC112020019	XM_024052570.1;XM_024052571.1;XM_024052569.1	GO:0005515(protein binding);GO:0005737(cytoplasm);GO:0009414(response to water deprivation);GO:0009617(response to bacterium);GO:0009644(response to high light intensity);GO:0009644(response to high light intensity)	NA	NA	NA	protein EARLY RESPONSIVE TO DEHYDRATION 15-like [Quercus suber]	NA	23.2375	23.8718	25.8894	14.9639	8.13568	11.2333	2.1262	1.08828	0.000811445	0.00459075	up	yes
112030856	LOC112030856	XM_024063520.1;XM_024063516.1;XM_024063521.1;XM_024063523.1;XM_024063518.1;XM_024063519.1;XM_024063522.1;XM_024063517.1	GO:0005515(protein binding);GO:0005524(ATP binding);GO:0005576(extracellular region);GO:0006952(defense response);GO:0043531(ADP binding);GO:0043531(ADP binding)	NA	NA	NA	disease resistance protein RGA2-like [Quercus suber]	NA	0.614557	0.970183	0.439327	0.134433	0.244193	0.105138	4.184	2.06488	0.000819678	0.00461919	up	yes
112004322	LOC112004322	XM_024036549.1	GO:0004407(histone deacetylase activity);GO:0005515(protein binding);GO:0005634(nucleus);GO:0005829(cytosol);GO:0006351(transcription, DNA-templated);GO:0006355(regulation of transcription, DNA-templated);GO:0009507(chloroplast);GO:0016575(histone deacetylation);GO:0032041(NAD-dependent histone deacetylase activity (H3-K14 specific));GO:0042903(tubulin deacetylase activity);GO:0043014(alpha-tubul…	NA	NA	NA	histone deacetylase 14-like [Quercus suber]	NA	23.3505	34.8973	31.2143	18.018	15.5279	8.61296	2.12202	1.08544	0.000823464	0.0046381	up	yes
111985885	LOC111985885	XM_024017533.1	GO:0003674(molecular_function);GO:0009507(chloroplast);GO:0009570(chloroplast stroma)	NA	NA	NA	uncharacterized protein LOC111985885 [Quercus suber]	NA	12.007	16.0794	12.3333	4.58027	6.4146	5.64452	2.42916	1.28045	0.000830233	0.0046665	up	yes
111992134	LOC111992134	XM_024023962.1	GO:0009813(flavonoid biosynthetic process);GO:0043231(intracellular membrane-bounded organelle);GO:0052696(flavonoid glucuronidation);GO:0080043(quercetin 3-O-glucosyltransferase activity);GO:0080044(quercetin 7-O-glucosyltransferase activity)	00906(Carotenoid biosynthesis)	K14595	EC:2.4.1.263	abscisate beta-glucosyltransferase-like [Quercus suber]	NA	11.0949	14.2443	13.0414	5.56851	6.79499	5.60538	2.13595	1.09488	0.000853327	0.0047789	up	yes
112025329	LOC112025329	XM_024057981.1	GO:0005509(calcium ion binding);GO:0005544(calcium-dependent phospholipid binding);GO:0005886(plasma membrane)	00270(Cysteine and methionine metabolism);00450(Selenocompound metabolism)	K00549	EC:2.1.1.14	FT-interacting protein 1-like [Quercus suber]	NA	9.35761	12.4639	9.85685	4.64379	6.3334	4.36385	2.06494	1.0461	0.000894041	0.00496955	up	yes
111989180	LOC111989180	XM_024020966.1	GO:0008171(O-methyltransferase activity);GO:0008757(S-adenosylmethionine-dependent methyltransferase activity);GO:0019438(aromatic compound biosynthetic process)	00380(Tryptophan metabolism)	K22588	EC:2.1.1.4	trans-resveratrol di-O-methyltransferase-like [Quercus suber]	NA	14.3345	3.11112	14.0487	2.48922	4.25868	1.58939	3.77752	1.91744	0.000917013	0.00507635	up	yes
111988554	LOC111988554	XM_024020350.1	GO:0003674(molecular_function);GO:0009507(chloroplast);GO:0010196(nonphotochemical quenching);GO:0016021(integral component of membrane)	NA	NA	NA	ycf20-like protein [Quercus suber]	NA	13.1375	11.0363	13.1643	4.10554	6.62885	5.30241	2.32827	1.21926	0.00092698	0.00511472	up	yes
112026567	LOC112026567	XM_024059257.1	GO:0005096(GTPase activator activity);GO:0007165(signal transduction);GO:0009507(chloroplast)	NA	NA	NA	rho GTPase-activating protein 5-like [Quercus suber]	NA	9.00327	7.48227	9.35876	3.8234	3.72063	4.68914	2.11264	1.07905	0.000938031	0.00516228	up	yes
112027245	LOC112027245	XM_024059908.1;XM_024059909.1;XM_024059910.1	GO:0003677(DNA binding);GO:0003700(DNA binding transcription factor activity);GO:0005515(protein binding);GO:0005634(nucleus);GO:0006351(transcription, DNA-templated);GO:0009269(response to desiccation);GO:0009611(response to wounding);GO:0009737(response to abscisic acid);GO:0009738(abscisic acid-activated signaling pathway);GO:0009753(response to jasmonic acid);GO:0009867(jasmonic acid mediated…	04016(MAPK signaling pathway - plant);04075(Plant hormone signal transduction);04075(Plant hormone signal transduction)	K13422	NA	uncharacterized protein LOC112027245 [Quercus suber]	NA	1.28687	0.98192	2.39882	0.545622	0.409882	0.322861	3.65123	1.86838	0.000996255	0.00542741	up	yes
112016055	LOC112016055	XM_024048549.1	GO:0006855(drug transmembrane transport)	NA	NA	NA	protein DETOXIFICATION 24-like [Quercus suber]	NA	4.3694	4.65335	4.00259	2.0181	1.09591	1.81506	2.64255	1.40193	0.00101042	0.00549348	up	yes
112006714	LOC112006714	XM_024039023.1;XM_024039019.1;XM_024039018.1;XM_024039025.1;XM_024039027.1;XM_024039020.1;XM_024039021.1;XR_002882377.1;XM_024039026.1;XM_024039022.1	GO:0005515(protein binding);GO:0005524(ATP binding);GO:0005576(extracellular region);GO:0006952(defense response);GO:0043531(ADP binding);GO:0005516(calmodulin binding);GO:0005634(nucleus);GO:0005886(plasma membrane);GO:0008150(biological_process);GO:0008150(biological_process)	NA	NA	NA	putative disease resistance RPP13-like protein 1 [Quercus suber];protein IQ-DOMAIN 14 [Quercus suber]	NA	2.72414	4.53331	3.31489	1.90748	1.75832	1.07408	2.23051	1.15737	0.00101957	0.00553491	up	yes
112027848	LOC112027848	XR_002884544.1	NA	NA	NA	NA	hypothetical protein PRUPE_2G226800 [Prunus persica]	NA	28.2711	37.1551	30.4123	11.6803	10.665	11.6477	2.81936	1.49537	0.00104274	0.00563744	up	yes
112007051	LOC112007051	XM_024039364.1	GO:0004364(glutathione transferase activity);GO:0005737(cytoplasm);GO:0006749(glutathione metabolic process)	00350(Tyrosine metabolism)	K01800	EC:5.2.1.2	glutathione S-transferase zeta class-like [Quercus suber]	NA	22.6979	23.5559	24.9646	11.2202	11.8106	10.6835	2.1124	1.07889	0.00104555	0.00564613	up	yes
112019957	LOC112019957	XM_024052518.1	GO:0000245(spliceosomal complex assembly);GO:0005634(nucleus);GO:0005829(cytosol);GO:0006508(proteolysis);GO:0008233(peptidase activity);GO:0008270(zinc ion binding);GO:0016021(integral component of membrane);GO:0016579(protein deubiquitination);GO:0036459(thiol-dependent ubiquitinyl hydrolase activity)	03040(Spliceosome)	K12847	NA	U4/U6.U5 tri-snRNP-associated protein 2-like, partial [Quercus suber]	NA	31.5755	30.1241	30.8885	17.4404	16.6516	11.554	2.02839	1.02034	0.00105996	0.00570762	up	yes
111999267	LOC111999267	XM_024031394.1;XM_024031393.1;XM_024031391.1;XR_002881574.1;XR_002881580.1;XR_002881579.1;XR_002881573.1;XR_002881578.1;XR_002881572.1;XR_002881571.1;XR_002881577.1;XM_024031392.1;XR_002881575.1;XR_002881576.1	NA	NA	NA	NA	uncharacterized protein LOC111999267 isoform X4 [Quercus suber];uncharacterized protein LOC111999267 isoform X1 [Quercus suber];uncharacterized protein LOC111999267 isoform X2 [Quercus suber]	NA	8.29745	13.803	10.7623	4.82313	6.02526	5.10624	2.05976	1.04248	0.00110848	0.00593257	up	yes
111990631	LOC111990631	XM_024022415.1	GO:0005515(protein binding);GO:0005524(ATP binding);GO:0005576(extracellular region);GO:0006952(defense response);GO:0043531(ADP binding)	NA	NA	NA	putative disease resistance protein RGA3, partial [Quercus suber]	NA	1.28001	0.754043	1.41904	0.087821	0.306975	0.246277	5.38644	2.42933	0.00112943	0.00602531	up	yes
gene-LOC112002054	LOC112002054	gene-LOC112002054	GO:0005634(nucleus);GO:0008150(biological_process)	NA	NA	NA	uncharacterized protein LOC112033864 [Quercus suber]	NA	7.7586	9.94922	8.14048	2.83707	5.16155	4.0881	2.13857	1.09665	0.00117544	0.00622922	up	yes
111986042	LOC111986042	XM_024017681.1;XM_024017680.1	GO:0003674(molecular_function);GO:0005634(nucleus);GO:0008150(biological_process);GO:0008150(biological_process)	NA	NA	NA	putative F-box protein At1g49610 isoform X2 [Quercus suber];F-box protein At5g03100-like isoform X1 [Quercus suber]	NA	6.87479	4.88184	5.51709	2.17618	2.83104	2.68212	2.24645	1.16765	0.00118425	0.00627129	up	yes
112021707	LOC112021707	XM_024054273.1	GO:0003700(DNA binding transcription factor activity);GO:0005634(nucleus);GO:0043565(sequence-specific DNA binding);GO:0044212(transcription regulatory region DNA binding)	NA	NA	NA	uncharacterized protein LOC112021706 [Quercus suber]	NA	5.09656	5.45509	5.32255	3.46884	2.20662	2.04551	2.05599	1.03983	0.00119099	0.00630392	up	yes
gene-LOC112024228	LOC112024228	gene-LOC112024228	GO:0005515(protein binding);GO:0005524(ATP binding);GO:0005576(extracellular region);GO:0006952(defense response);GO:0043531(ADP binding)	NA	NA	NA	putative disease resistance protein RGA3 [Quercus suber]	NA	1.53569	1.39383	1.9083	0.301335	0.609417	0.601209	3.1997	1.67793	0.00119198	0.00630762	up	yes
112011137	LOC112011137	XM_024043526.1	GO:0005515(protein binding);GO:0005524(ATP binding);GO:0005576(extracellular region);GO:0006952(defense response);GO:0043531(ADP binding)	NA	NA	NA	putative disease resistance protein RGA3 [Quercus suber]	NA	0.197737	0.597504	0.48129	0.081642	0.035057	0.0001	10.9293	3.45013	0.001216	0.00641586	up	yes
gene-LOC112033534	LOC112033534	gene-LOC112033534	GO:0000325(plant-type vacuole);GO:0005524(ATP binding);GO:0005774(vacuolar membrane);GO:0008559(xenobiotic transmembrane transporting ATPase activity);GO:0009506(plasmodesma);GO:0016021(integral component of membrane);GO:0042626(ATPase activity, coupled to transmembrane movement of substances);GO:0055085(transmembrane transport)	02010(ABC transporters)	K05666	NA	putative ABC transporter C family member 15 [Quercus suber]	NA	0.279805	0.758513	0.584964	0.11362	0.031449	0.078621	7.25684	2.85934	0.00123006	0.00648213	up	yes
112037187	LOC112037187	XM_024069995.1	GO:0003924(GTPase activity);GO:0005200(structural constituent of cytoskeleton);GO:0005525(GTP binding);GO:0005737(cytoplasm);GO:0005874(microtubule);GO:0005886(plasma membrane);GO:0007017(microtubule-based process);GO:0009409(response to cold);GO:0009651(response to salt stress);GO:0015630(microtubule cytoskeleton)	04145(Phagosome)	K07375	NA	tubulin beta-5 chain-like [Quercus suber]	NA	27.6226	17.2061	20.3479	10.2939	6.00379	13.3664	2.19716	1.13564	0.00124389	0.00653906	up	yes
112025862	LOC112025862	XM_024058544.1;XM_024058547.1;XM_024058545.1;XM_024058549.1;XM_024058543.1;XM_024058546.1	GO:0003674(molecular_function);GO:0005739(mitochondrion);GO:0008150(biological_process);GO:0016021(integral component of membrane);GO:0016021(integral component of membrane)	NA	NA	NA	uncharacterized protein LOC112025862 [Quercus suber]	NA	19.035	20.3427	18.3804	8.07969	10.1816	10.1106	2.03575	1.02556	0.00124467	0.00654156	up	yes
111997028	LOC111997028	XM_024029067.1	GO:0000244(spliceosomal tri-snRNP complex assembly)	NA	NA	NA	LOW QUALITY PROTEIN: protein AAR2 homolog [Quercus suber]	NA	9.90904	8.63387	11.0956	4.78597	4.48837	3.61302	2.29982	1.20152	0.00125901	0.00660568	up	yes
112019722	LOC112019722	XR_002883702.1;XM_024052237.1;XM_024052247.1	NA	NA	NA	NA	uncharacterized protein LOC112019722 isoform X1 [Quercus suber]	NA	10.7852	8.66085	9.3736	3.84023	5.11607	4.58171	2.1288	1.09004	0.00128281	0.00670547	up	yes
112025772	LOC112025772	XM_024058456.1;XM_024058457.1;XM_024058458.1	NA	NA	NA	NA	putative pentatricopeptide repeat-containing protein At1g12700, mitochondrial isoform X1 [Quercus suber]	NA	3.57287	4.48101	4.38939	1.6587	1.84922	2.0774	2.22785	1.15565	0.00128324	0.00670547	up	yes
112030659	LOC112030659	XM_024063356.1	GO:0004721(phosphoprotein phosphatase activity);GO:0004722(protein serine/threonine phosphatase activity);GO:0009507(chloroplast);GO:0046872(metal ion binding)	NA	NA	NA	probable protein phosphatase 2C BIPP2C1 [Quercus suber]	NA	6.53094	3.81431	7.03974	2.15127	2.49829	1.63329	2.76705	1.46835	0.00128331	0.00670547	up	yes
112020949	LOC112020949	XM_024053520.1	NA	NA	NA	NA	F-box/LRR-repeat protein 3 [Quercus suber]	NA	17.1537	14.8076	14.8103	5.05957	8.205	9.38015	2.06545	1.04646	0.00133427	0.00693656	up	yes
111988632	LOC111988632	XM_024020417.1	GO:0005515(protein binding)	NA	NA	NA	TMV resistance protein N-like [Quercus suber]	NA	6.13037	7.31176	8.49542	2.87096	4.87175	1.98583	2.25497	1.17311	0.00134431	0.00698317	up	yes
112010953	LOC112010953	XM_024043337.1;XM_024043338.1	GO:0003674(molecular_function);GO:0003723(RNA binding);GO:0005739(mitochondrion);GO:0008150(biological_process);GO:0008150(biological_process)	NA	NA	NA	pentatricopeptide repeat-containing protein At5g38730 [Quercus suber]	NA	5.46229	6.42453	6.35986	2.4085	3.54708	2.54941	2.14541	1.10125	0.00134453	0.00698317	up	yes
112016820	LOC112016820	XM_024049298.1	GO:0000723(telomere maintenance);GO:0003678(DNA helicase activity);GO:0006281(DNA repair);GO:0032508(DNA duplex unwinding)	NA	NA	NA	uncharacterized protein LOC112016820 [Quercus suber]	NA	7.6959	15.8214	6.76006	3.78717	5.1362	1.064	3.03156	1.60006	0.00134847	0.00699519	up	yes
112001774	LOC112001774	XM_024033956.1	GO:0005634(nucleus);GO:0005737(cytoplasm);GO:0005739(mitochondrion);GO:0016787(hydrolase activity);GO:0016818(hydrolase activity, acting on acid anhydrides, in phosphorus-containing anhydrides);GO:0046872(metal ion binding)	NA	NA	NA	nudix hydrolase 16, mitochondrial [Quercus suber]	NA	12.0378	12.2852	11.6793	5.42601	5.96628	4.86224	2.21491	1.14725	0.00144027	0.00739858	up	yes
111984705	LOC111984705	XM_024016323.1;XM_024016324.1	GO:0003700(DNA binding transcription factor activity);GO:0005515(protein binding);GO:0005634(nucleus);GO:0008270(zinc ion binding);GO:0009585(red, far-red light phototransduction);GO:0009639(response to red or far red light);GO:0010017(red or far-red light signaling pathway);GO:0010018(far-red light signaling pathway);GO:0010218(response to far red light);GO:0042753(positive regulation of circadi…	NA	NA	NA	protein FAR-RED IMPAIRED RESPONSE 1-like [Quercus suber]	NA	4.57536	4.90357	3.83693	1.4075	2.47596	1.70332	2.38346	1.25306	0.00148089	0.00756765	up	yes
111995743	LOC111995743	XM_024027675.1;XM_024027676.1	GO:0003824(catalytic activity);GO:0005794(Golgi apparatus);GO:0008150(biological_process);GO:0016020(membrane);GO:0016020(membrane)	NA	NA	NA	probable glycosyltransferase At3g07620 isoform X1 [Quercus suber];probable glycosyltransferase At3g07620 isoform X2 [Quercus suber]	NA	4.28111	4.44898	4.65125	2.0035	2.41594	1.71229	2.18231	1.12586	0.00152429	0.00775278	up	yes
112030431	LOC112030431	XR_002884871.1	NA	NA	NA	NA	uncharacterized protein LOC112020953 [Quercus suber]	NA	4.38648	5.43316	5.89877	1.49835	2.32305	2.2077	2.60709	1.38244	0.00153188	0.00778224	up	yes
112024161	LOC112024161	XM_024056805.1	GO:0009536(plastid)	NA	NA	NA	DNA-directed RNA polymerase 3, chloroplastic-like [Quercus suber]	NA	4.45064	5.14139	4.91256	2.27828	2.08263	2.0009	2.27995	1.189	0.00154518	0.00784059	up	yes
112011160	LOC112011160	XM_024043545.1	GO:0005515(protein binding)	04141(Protein processing in endoplasmic reticulum)	K13525	NA	uncharacterized protein LOC112011160 [Quercus suber]	NA	1.33917	1.46296	1.99726	0.482319	0.660665	0.480123	2.95691	1.56409	0.00155297	0.00787086	up	yes
112015751	LOC112015751	XM_024048187.1	GO:0003723(RNA binding);GO:0003729(mRNA binding);GO:0003743(translation initiation factor activity);GO:0005634(nucleus);GO:0005737(cytoplasm);GO:0005829(cytosol);GO:0006412(translation);GO:0006413(translational initiation);GO:0006417(regulation of translation)	03013(RNA transport)	K03260	NA	eukaryotic translation initiation factor-like [Quercus suber]	NA	6.04407	4.61497	4.28163	1.70063	2.17661	2.6086	2.30358	1.20388	0.00156201	0.00791105	up	yes
112012388	LOC112012388	XM_024044785.1;XM_024044784.1;XM_024044786.1	GO:0005739(mitochondrion);GO:0032981(mitochondrial respiratory chain complex I assembly);GO:0032981(mitochondrial respiratory chain complex I assembly)	NA	NA	NA	iron-sulfur protein NUBPL-like [Quercus suber]	NA	12.3216	20.1247	12.9527	5.26405	8.77753	5.32408	2.34431	1.22916	0.00156507	0.00792103	up	yes
111994172	LOC111994172	XM_024026037.1	GO:0003674(molecular_function);GO:0005634(nucleus);GO:0005829(cytosol);GO:0008150(biological_process)	NA	NA	NA	uncharacterized protein LOC111994172 [Quercus suber]	NA	14.444	15.8043	13.7489	5.61603	8.5203	7.78868	2.00671	1.00483	0.00162756	0.00817411	up	yes
111999329	LOC111999329	XM_024031456.1	GO:0005515(protein binding);GO:0005524(ATP binding);GO:0005634(nucleus);GO:0006952(defense response);GO:0043531(ADP binding)	NA	NA	NA	putative disease resistance protein RGA4 isoform X1 [Quercus suber]	NA	0.126787	0.663382	0.413733	0.037056	0.074836	0.0001	10.7499	3.42625	0.0016607	0.0083212	up	yes
111997393	LOC111997393	XM_024029477.1	GO:0004857(enzyme inhibitor activity)	NA	NA	NA	putative disease resistance protein RGA3 [Quercus suber]	NA	0.649548	0.5469	0.131745	0.060626	0.005947	0.086096	8.69982	3.12099	0.00167474	0.00837794	up	yes
111984066	LOC111984066	XM_024015692.1	GO:0009813(flavonoid biosynthetic process);GO:0043231(intracellular membrane-bounded organelle);GO:0052696(flavonoid glucuronidation);GO:0080043(quercetin 3-O-glucosyltransferase activity);GO:0080044(quercetin 7-O-glucosyltransferase activity)	NA	NA	NA	7-deoxyloganetic acid glucosyltransferase-like [Quercus suber]	NA	4.71361	5.85395	5.17033	1.8767	2.46299	2.1817	2.41327	1.27099	0.00168993	0.0084383	up	yes
112039497	LOC112039497	XM_024072371.1	GO:0004601(peroxidase activity);GO:0005576(extracellular region);GO:0005773(vacuole);GO:0005829(cytosol);GO:0006979(response to oxidative stress);GO:0009505(plant-type cell wall);GO:0009809(lignin biosynthetic process);GO:0010228(vegetative to reproductive phase transition of meristem);GO:0020037(heme binding);GO:0042744(hydrogen peroxide catabolic process);GO:0046872(metal ion binding);GO:005511…	00940(Phenylpropanoid biosynthesis)	K00430	EC:1.11.1.7	peroxidase 17-like [Quercus suber]	NA	5.02742	4.85453	5.39411	1.81907	1.30113	1.62251	3.22095	1.68749	0.00169303	0.00844991	up	yes
112034962	LOC112034962	XM_024067791.1	GO:0003677(DNA binding);GO:0003712(transcription cofactor activity);GO:0005669(transcription factor TFIID complex);GO:0006357(regulation of transcription by RNA polymerase II)	03022(Basal transcription factors)	K03127	NA	transcription initiation factor TFIID subunit 13-like [Quercus suber]	NA	8.80024	12.8279	10.1981	2.24911	5.51634	3.42786	2.84333	1.50758	0.00170266	0.00849011	up	yes
112010665	LOC112010665	XM_024043012.1;XM_024043013.1	GO:0005634(nucleus);GO:0006351(transcription, DNA-templated);GO:0006355(regulation of transcription, DNA-templated);GO:1901537(positive regulation of DNA demethylation);GO:1901537(positive regulation of DNA demethylation)	NA	NA	NA	increased DNA methylation 3 [Quercus suber]	NA	1.24827	2.07987	1.04132	0.187799	0.46867	0.34796	4.3502	2.12108	0.00172947	0.00860593	up	yes
112015441	LOC112015441	XM_024047843.1	GO:0005575(cellular_component);GO:0008150(biological_process);GO:0016874(ligase activity)	NA	NA	NA	uncharacterized protein LOC112015440 [Quercus suber]	NA	2.81029	1.93604	1.29993	0.136983	0.643654	0.303788	5.57554	2.47911	0.00173749	0.00863587	up	yes
112036148	LOC112036148	XM_024068965.1	GO:0005576(extracellular region);GO:0016042(lipid catabolic process);GO:0016788(hydrolase activity, acting on ester bonds);GO:0052689(carboxylic ester hydrolase activity)	00901(Indole alkaloid biosynthesis)	K21026	EC:3.1.1.80	GDSL esterase/lipase At1g74460 [Quercus suber]	NA	0.628111	3.88696	1.04741	0.151542	0.153719	0.458877	7.27942	2.86382	0.00175025	0.00869133	up	yes
112030063	LOC112030063	XM_024062750.1	GO:0004693(cyclin-dependent protein serine/threonine kinase activity);GO:0005515(protein binding);GO:0005634(nucleus);GO:0007049(cell cycle);GO:0010444(guard mother cell differentiation);GO:0042127(regulation of cell proliferation);GO:0048316(seed development);GO:0051301(cell division);GO:0051726(regulation of cell cycle)	04075(Plant hormone signal transduction)	K14505	NA	cyclin-D3-2-like [Quercus suber]	NA	6.73534	4.16752	6.33962	1.66356	2.89959	2.10335	2.58644	1.37097	0.00184544	0.00907846	up	yes
112020175	LOC112020175	XM_024052732.1;XR_002883774.1	NA	NA	NA	NA	uncharacterized protein LOC112020175 [Quercus suber]	NA	8.47282	7.94059	9.26765	4.13454	0.920475	3.28303	3.07999	1.62292	0.00188017	0.00921785	up	yes
111992120	LOC111992120	XM_024023937.1	NA	NA	NA	NA	putative glycine-rich cell wall structural protein 1 [Quercus suber]	NA	3.56795	4.72583	3.73809	0.809222	1.5264	1.39025	3.22928	1.69121	0.00191503	0.00934841	up	yes
112000484	LOC112000484	XM_024032624.1;XM_024032625.1;XM_024032623.1	GO:0005515(protein binding);GO:0005515(protein binding)	NA	NA	NA	TMV resistance protein N-like [Quercus suber]	NA	0.37521	0.526142	0.309076	0.074896	0.09358	0.094806	4.59746	2.20084	0.00192632	0.00938851	up	yes
112010912	LOC112010912	XR_002882809.1	GO:0004105(choline-phosphate cytidylyltransferase activity);GO:0005634(nucleus);GO:0006656(phosphatidylcholine biosynthetic process);GO:0009058(biosynthetic process)	00564(Glycerophospholipid metabolism);00440(Phosphonate and phosphinate metabolism)	K00968	EC:2.7.7.15	choline-phosphate cytidylyltransferase 1-like isoform X1 [Quercus suber]	NA	28.7749	31.2521	32.966	16.9746	13.2505	15.8317	2.01909	1.01371	0.00194799	0.00947721	up	yes
112017868	LOC112017868	XM_024050325.1	GO:0005634(nucleus);GO:0006351(transcription, DNA-templated);GO:0045892(negative regulation of transcription, DNA-templated)	NA	NA	NA	transcription repressor OFP12-like [Quercus suber]	NA	12.993	12.6416	12.6742	3.41257	7.28731	6.00309	2.29354	1.19757	0.00199497	0.00967312	up	yes
112019278	LOC112019278	XM_024051817.1	GO:0003677(DNA binding);GO:0004386(helicase activity);GO:0005524(ATP binding);GO:0005634(nucleus);GO:0006281(DNA repair);GO:0006351(transcription, DNA-templated);GO:0006355(regulation of transcription, DNA-templated);GO:0006974(cellular response to DNA damage stimulus);GO:0010332(response to gamma radiation)	03420(Nucleotide excision repair)	K10841	NA	protein CHROMATIN REMODELING 8-like [Quercus suber]	NA	3.76329	4.91528	3.34811	1.76142	2.08123	1.92054	2.08681	1.0613	0.00199636	0.0096759	up	yes
111995861	LOC111995861	XM_024027809.1	GO:0003674(molecular_function);GO:0005634(nucleus);GO:0008150(biological_process)	NA	NA	NA	uncharacterized protein LOC111995861 [Quercus suber]	NA	4.2889	5.86718	2.00571	1.24603	1.22879	0.920534	3.58189	1.84072	0.00202265	0.00978753	up	yes
111999540	LOC111999540	XM_024031671.1	GO:0005634(nucleus)	NA	NA	NA	elongator complex protein 5 [Quercus suber]	NA	10.6222	13.3744	12.6035	4.48036	6.82595	5.70435	2.1516	1.10541	0.00203449	0.0098331	up	yes
111993080	LOC111993080	XM_024024934.1	GO:0005576(extracellular region)	NA	NA	NA	uncharacterized aarF domain-containing protein kinase 1 [Quercus suber]	NA	2.3822	3.33925	2.30871	0.795493	1.19281	0.870987	2.80845	1.48977	0.00205218	0.00989721	up	yes
112004067	LOC112004067	XM_024036293.1	GO:0003674(molecular_function);GO:0005634(nucleus);GO:0008150(biological_process);GO:0016021(integral component of membrane)	NA	NA	NA	putative F-box protein At1g49610 [Quercus suber]	NA	8.33698	7.57454	8.78467	3.13443	4.48106	3.82506	2.15865	1.11013	0.0020654	0.00993434	up	yes
111987501	LOC111987501	XR_002880305.1	NA	NA	NA	NA	hypothetical protein PRUPE_2G226800 [Prunus persica]	NA	11.683	16.6642	12.7501	3.41916	3.86785	3.6752	3.74899	1.9065	0.00207713	0.0099863	up	yes
112011949	LOC112011949	XM_024044293.1	GO:0051213(dioxygenase activity)	00941(Flavonoid biosynthesis)	K05278	EC:1.14.20.6	probable 2-oxoglutarate-dependent dioxygenase At5g05600 [Quercus suber]	NA	27.3144	35.8546	23.5688	20.3953	6.2491	10.2212	2.35281	1.23438	0.0021124	0.0101378	up	yes
112022402	LOC112022402	XM_024054994.1	GO:0035251(UDP-glucosyltransferase activity);GO:0042285(xylosyltransferase activity)	00942(Anthocyanin biosynthesis)	K12938	EC:2.4.1.-	UDP-glycosyltransferase 13-like [Quercus suber]	NA	8.97146	7.85907	6.82273	3.11694	4.69856	1.53597	2.52936	1.33877	0.00215908	0.0103251	up	yes
gene-LOC112009913	LOC112009913	gene-LOC112009913	GO:0004674(protein serine/threonine kinase activity);GO:0005524(ATP binding);GO:0005886(plasma membrane);GO:0006468(protein phosphorylation);GO:0009506(plasmodesma);GO:0016021(integral component of membrane);GO:0016301(kinase activity)	NA	NA	NA	probable receptor-like protein kinase At5g24010 [Quercus suber]	NA	0.405484	0.727794	1.08678	0.134895	0.204738	0.093894	5.12093	2.35641	0.00217339	0.0103752	up	yes
gene-LOC112020815	LOC112020815	gene-LOC112020815	GO:0010686(tetracyclic triterpenoid biosynthetic process);GO:0016871(cycloartenol synthase activity)	00100(Steroid biosynthesis)	K01853	EC:5.4.99.8	PREDICTED: cycloartenol synthase-like isoform X1 [Juglans regia]	NA	1.76089	2.27361	2.82089	0.97747	0.8344	0.623897	2.81447	1.49286	0.00218264	0.0104125	up	yes
111994665	LOC111994665	XM_024026553.1	GO:0005886(plasma membrane);GO:0009506(plasmodesma);GO:0016301(kinase activity);GO:0016310(phosphorylation);GO:0046777(protein autophosphorylation)	NA	NA	NA	putative leucine-rich repeat receptor-like serine/threonine-protein kinase At2g19230 [Quercus suber]	NA	0.49902	1.09518	1.79604	0.20461	0.0001	0.14748	9.62616	3.26696	0.0021866	0.0104153	up	yes
111996789	LOC111996789	XR_002881280.1;XM_024028785.1	GO:0000266(mitochondrial fission);GO:0005515(protein binding);GO:0005634(nucleus);GO:0005741(mitochondrial outer membrane);GO:0005741(mitochondrial outer membrane)	NA	NA	NA	mitochondrial fission protein ELM1-like [Quercus suber]	NA	7.2684	6.30549	8.15194	2.66029	3.56547	3.60871	2.20915	1.14349	0.00219751	0.010458	up	yes
112026730	LOC112026730	XM_024059410.1	GO:0004693(cyclin-dependent protein serine/threonine kinase activity);GO:0005515(protein binding);GO:0005634(nucleus);GO:0007049(cell cycle);GO:0010444(guard mother cell differentiation);GO:0042127(regulation of cell proliferation);GO:0048316(seed development);GO:0051301(cell division);GO:0051726(regulation of cell cycle)	04075(Plant hormone signal transduction)	K14505	NA	cyclin-D3-2-like [Quercus suber]	NA	5.89907	4.28396	6.20037	1.64233	2.81125	2.06675	2.51266	1.32922	0.00220083	0.0104692	up	yes
111987939	LOC111987939	XM_024019685.1;XM_024019693.1	GO:0005215(transporter activity);GO:0005886(plasma membrane);GO:0006857(oligopeptide transport);GO:0010336(gibberellic acid homeostasis);GO:0016020(membrane);GO:0016021(integral component of membrane);GO:0022857(transmembrane transporter activity);GO:0042128(nitrate assimilation);GO:0055085(transmembrane transport);GO:0097708(intracellular vesicle);GO:0097708(intracellular vesicle)	NA	NA	NA	protein NRT1/ PTR FAMILY 3.1-like isoform X1 [Quercus suber];protein NRT1/ PTR FAMILY 3.1-like isoform X2 [Quercus suber]	NA	0.703086	1.18173	0.907983	0.255368	0.115247	0.25957	4.43171	2.14786	0.00223112	0.010583	up	yes
gene-LOC112011669	LOC112011669	gene-LOC112011669	GO:0005887(integral component of plasma membrane);GO:0008553(proton-exporting ATPase activity, phosphorylative mechanism);GO:0043231(intracellular membrane-bounded organelle);GO:0051453(regulation of intracellular pH);GO:1902600(proton transmembrane transport)	00190(Oxidative phosphorylation)	K01535	EC:3.6.3.6	plasma membrane ATPase 1-like isoform X1 [Manihot esculenta]	NA	0.628655	0.859728	1.14596	0.20976	0.0001	0.017056	11.6093	3.53722	0.00223591	0.0105941	up	yes
112009995	LOC112009995	XM_024042354.1	NA	NA	NA	NA	uncharacterized protein LOC112009995, partial [Quercus suber]	NA	2.58871	2.44929	5.1414	1.10036	0.742225	0.295329	4.76136	2.25137	0.0022753	0.0107619	up	yes
111997484	LOC111997484	XM_024029580.1	GO:0008422(beta-glucosidase activity);GO:0009651(response to salt stress);GO:0009725(response to hormone);GO:0019762(glucosinolate catabolic process)	00500(Starch and sucrose metabolism);00460(Cyanoamino acid metabolism);00940(Phenylpropanoid biosynthesis)	K01188	EC:3.2.1.21	beta-glucosidase 15-like [Quercus suber]	NA	1.18496	1.05952	0.35871	0.108129	0.149973	0.214263	5.51096	2.4623	0.00231676	0.0109364	up	yes
112039356	LOC112039356	XM_024072231.1;XM_024072232.1	GO:0004722(protein serine/threonine phosphatase activity);GO:0005737(cytoplasm);GO:0006470(protein dephosphorylation);GO:0046872(metal ion binding);GO:0046872(metal ion binding)	NA	NA	NA	PREDICTED: probable protein phosphatase 2C 8 [Juglans regia];probable protein phosphatase 2C 8 isoform X2 [Quercus suber]	NA	8.93695	8.4998	9.04967	3.21249	5.27134	3.46697	2.21629	1.14815	0.00232889	0.0109865	up	yes
gene-LOC112004720	LOC112004720	gene-LOC112004720	NA	NA	NA	NA	uncharacterized protein LOC111987017 [Quercus suber]	NA	13.8104	12.319	11.1507	6.12054	6.27587	5.83446	2.04489	1.03202	0.00246706	0.01154	up	yes
112016582	LOC112016582	XM_024049134.1	GO:0004672(protein kinase activity);GO:0004674(protein serine/threonine kinase activity);GO:0005524(ATP binding);GO:0005886(plasma membrane);GO:0006468(protein phosphorylation);GO:0009755(hormone-mediated signaling pathway);GO:0016021(integral component of membrane);GO:0016301(kinase activity);GO:0042803(protein homodimerization activity)	NA	NA	NA	serine/threonine-protein kinase-like protein CCR4, partial [Quercus suber]	NA	2.70001	2.55565	1.91672	0.516763	1.18694	0.831891	2.82868	1.50013	0.00247592	0.0115714	up	yes
112016196	LOC112016196	XM_024048720.1	GO:0003700(DNA binding transcription factor activity);GO:0005634(nucleus);GO:0006355(regulation of transcription, DNA-templated);GO:0030154(cell differentiation);GO:0043565(sequence-specific DNA binding);GO:0048831(regulation of shoot system development)	04075(Plant hormone signal transduction)	K14494	NA	scarecrow-like protein 15 [Quercus suber]	NA	1.56508	8.51931	4.14199	2.06445	0.340484	0.948314	4.24257	2.08494	0.00255741	0.0119033	up	yes
111989720	LOC111989720	XR_002880593.1	NA	NA	NA	NA	TMV resistance protein N-like [Quercus suber]	NA	5.78154	4.9389	5.91468	0.812082	2.08235	2.09381	3.33487	1.73763	0.00256038	0.0119146	up	yes
112024802	LOC112024802	XM_024057447.1	GO:0005739(mitochondrion)	NA	NA	NA	uncharacterized protein LOC112024802 [Quercus suber]	NA	14.5687	16.5972	11.6408	6.00953	6.83705	7.62116	2.09142	1.06449	0.00259887	0.0120729	up	yes
111998243	LOC111998243	XM_024030355.1;XM_024030352.1;XM_024030354.1;XM_024030353.1	GO:0005634(nucleus);GO:0008270(zinc ion binding);GO:0008270(zinc ion binding)	04120(Ubiquitin mediated proteolysis);04120(Ubiquitin mediated proteolysis)	K10144	EC:2.3.2.27	probable E3 ubiquitin-protein ligase RZFP34 [Quercus suber]	NA	369.057	475.579	468.233	188.536	340.283	113.352	2.04442	1.03169	0.00261024	0.0121101	up	yes
112040916	LOC112040916	XM_024073844.1	GO:0003676(nucleic acid binding);GO:0003700(DNA binding transcription factor activity);GO:0005634(nucleus);GO:0006355(regulation of transcription, DNA-templated);GO:0008270(zinc ion binding);GO:0009738(abscisic acid-activated signaling pathway);GO:0009788(negative regulation of abscisic acid-activated signaling pathway);GO:0019760(glucosinolate metabolic process);GO:0043565(sequence-specific DNA …	NA	NA	NA	zinc finger protein 4-like [Quercus suber]	NA	1.01756	0.511864	1.66278	0.310532	0.120634	0.055581	6.55826	2.71331	0.00261691	0.012128	up	yes
111999425	LOC111999425	XM_024031552.1	GO:0000123(histone acetyltransferase complex);GO:0000993(RNA polymerase II core binding);GO:0004402(histone acetyltransferase activity);GO:0005634(nucleus);GO:0005737(cytoplasm);GO:0006351(transcription, DNA-templated);GO:0006355(regulation of transcription, DNA-templated);GO:0006357(regulation of transcription by RNA polymerase II);GO:0006368(transcription elongation from RNA polymerase II promo…	NA	NA	NA	elongator complex protein 4-like [Quercus suber]	NA	10.5704	8.27196	10.2872	3.85954	5.40845	4.20752	2.16166	1.11214	0.00263521	0.0121997	up	yes
111997949	LOC111997949	XM_024030076.1	GO:0005515(protein binding)	NA	NA	NA	TMV resistance protein N-like [Quercus suber]	NA	0.991612	0.480601	0.388544	0.053087	0.151636	0.0001	9.08471	3.18344	0.00265806	0.012295	up	yes
111999534	LOC111999534	XM_024031665.1;XM_024031666.1	GO:0008762(UDP-N-acetylmuramate dehydrogenase activity);GO:0009252(peptidoglycan biosynthetic process);GO:0009252(peptidoglycan biosynthetic process)	NA	NA	NA	uncharacterized protein LOC111999534 isoform X1 [Quercus suber];uncharacterized protein LOC111999534 isoform X2 [Quercus suber]	NA	2.11728	1.85663	1.98375	0.43999	0.718937	0.485996	3.62185	1.85673	0.00268495	0.0123874	up	yes
111989328	LOC111989328	XM_024021122.1	GO:0004034(aldose 1-epimerase activity);GO:0005634(nucleus);GO:0005975(carbohydrate metabolic process);GO:0006012(galactose metabolic process);GO:0047938(glucose-6-phosphate 1-epimerase activity)	00010(Glycolysis / Gluconeogenesis)	K01792	EC:5.1.3.15	putative glucose-6-phosphate 1-epimerase [Quercus suber]	NA	9.80294	9.57745	10.3691	6.16831	3.87105	4.55232	2.0388	1.02772	0.00271819	0.0125034	up	yes
112027853	LOC112027853	XM_024060500.1	GO:0005794(Golgi apparatus);GO:0006004(fucose metabolic process);GO:0006486(protein glycosylation);GO:0016021(integral component of membrane);GO:0016757(transferase activity, transferring glycosyl groups)	NA	NA	NA	O-fucosyltransferase 10 [Quercus suber]	NA	3.21381	4.07713	3.78056	1.87328	1.32297	1.16891	2.53633	1.34274	0.00273993	0.0125848	up	yes
111993091	LOC111993091	XM_024024947.1;XM_024024945.1;XM_024024944.1	GO:0005768(endosome);GO:0003682(chromatin binding);GO:0005634(nucleus);GO:0007064(mitotic sister chromatid cohesion);GO:0010468(regulation of gene expression);GO:0071169(establishment of protein localization to chromatin);GO:0080167(response to karrikin);GO:0080167(response to karrikin)	04144(Endocytosis);04144(Endocytosis)	K07904	NA	uncharacterized protein LOC111993091 isoform X2 [Quercus suber];uncharacterized protein LOC111993091 isoform X1 [Quercus suber]	NA	13.4389	17.843	15.5173	7.58531	11.079	4.6837	2.00442	1.00318	0.00275015	0.012621	up	yes
112007168	LOC112007168	XR_002882438.1	NA	NA	NA	NA	PREDICTED: growth-regulating factor 5-like isoform X1 [Juglans regia]	NA	31.0107	20.3033	21.4336	9.41979	10.7359	13.0469	2.19102	1.1316	0.00275706	0.0126473	up	yes
112016351	LOC112016351	XM_024048902.1;XM_024048903.1	GO:0000373(Group II intron splicing);GO:0000724(double-strand break repair via homologous recombination);GO:0003677(DNA binding);GO:0003690(double-stranded DNA binding);GO:0003697(single-stranded DNA binding);GO:0005515(protein binding);GO:0005634(nucleus);GO:0005739(mitochondrion);GO:0006281(DNA repair);GO:0050897(cobalt ion binding);GO:0050897(cobalt ion binding)	NA	NA	NA	DNA repair RAD52-like protein 1, mitochondrial [Quercus suber]	NA	17.8392	14.8576	14.1773	4.66799	8.30777	8.47299	2.1854	1.1279	0.00289638	0.0131552	up	yes
112009247	LOC112009247	XM_024041584.1	NA	00670(One carbon pool by folate);00970(Aminoacyl-tRNA biosynthesis)	K00604	EC:2.1.2.9	uncharacterized protein LOC112037124 [Quercus suber]	NA	14.9079	13.6789	14.9039	7.56326	7.97157	5.82992	2.03563	1.02548	0.00291403	0.0132298	up	yes
112001629	LOC112001629	XM_024033802.1	GO:0000455(enzyme-directed rRNA pseudouridine synthesis);GO:0009982(pseudouridine synthase activity);GO:0019239(deaminase activity)	NA	NA	NA	RNA pseudouridine synthase 5 [Quercus suber]	NA	13.014	14.2028	11.0135	4.86826	7.84176	6.23128	2.01835	1.01318	0.00291858	0.0132477	up	yes
112025781	LOC112025781	XR_002884283.1	NA	NA	NA	NA	putative disease resistance protein RGA3 [Quercus suber]	NA	3.99673	2.65951	2.8289	1.60047	1.4363	1.03	2.33235	1.22179	0.00292919	0.0132875	up	yes
112001081	LOC112001081	XM_024033243.1;XM_024033244.1;XM_024033242.1	GO:0004798(thymidylate kinase activity);GO:0005634(nucleus);GO:0005739(mitochondrion);GO:0005829(cytosol);GO:0006227(dUDP biosynthetic process);GO:0006233(dTDP biosynthetic process);GO:0006235(dTTP biosynthetic process);GO:0009041(uridylate kinase activity);GO:0009041(uridylate kinase activity)	00240(Pyrimidine metabolism);00240(Pyrimidine metabolism)	K00943	EC:2.7.4.9	thymidylate kinase-like isoform X1 [Quercus suber];thymidylate kinase-like isoform X3 [Quercus suber]	NA	8.76801	7.54452	6.53849	3.36769	4.36667	3.02951	2.12294	1.08606	0.00294479	0.0133414	up	yes
112029317	LOC112029317	XM_024062004.1;XM_024062005.1	GO:0000902(cell morphogenesis);GO:0000902(cell morphogenesis)	NA	NA	NA	uncharacterized protein LOC112029317 isoform X1 [Quercus suber];uncharacterized protein LOC112029317 isoform X2 [Quercus suber]	NA	8.07868	6.89203	7.33609	4.37247	3.79451	2.57449	2.0767	1.05429	0.00303612	0.0136892	up	yes
112006028	LOC112006028	XR_002882287.1	GO:0006979(response to oxidative stress);GO:0016020(membrane)	NA	NA	NA	Transposon Tf2-2 polyprotein [Vitis vinifera]	NA	1.32329	1.18294	0.993068	0.435259	0.625962	0.22649	2.71746	1.44226	0.00305265	0.0137493	up	yes
112009246	LOC112009246	XR_002882651.1	NA	NA	NA	NA		NA	6.16461	9.22235	7.54514	2.42457	1.80259	0.57741	4.77298	2.25489	0.00305519	0.0137579	up	yes
112040641	LOC112040641	XM_024073526.1	GO:0003676(nucleic acid binding);GO:0003723(RNA binding);GO:0003968(RNA-directed 5'-3' RNA polymerase activity);GO:0005634(nucleus);GO:0006952(defense response);GO:0009615(response to virus);GO:0009751(response to salicylic acid);GO:0010025(wax biosynthetic process);GO:0016441(posttranscriptional gene silencing);GO:0030422(production of siRNA involved in RNA interference);GO:0060148(positive regu…	NA	NA	NA	RNA-dependent RNA polymerase 1-like [Quercus suber]	NA	2.17399	0.877127	3.19237	0.039862	0.536157	0.37719	6.54997	2.71149	0.00309981	0.0139289	up	yes
111996497	LOC111996497	XM_024028487.1;XM_024028486.1	GO:0004674(protein serine/threonine kinase activity);GO:0005886(plasma membrane);GO:0005886(plasma membrane)	NA	NA	NA	probable leucine-rich repeat receptor-like serine/threonine-protein kinase At3g14840 isoform X2 [Quercus suber];probable leucine-rich repeat receptor-like serine/threonine-protein kinase At3g14840 isoform X1 [Quercus suber]	NA	4.90468	2.5555	3.31523	1.99374	0.922463	1.34114	2.53101	1.33972	0.00311612	0.0139856	up	yes
112037124	LOC112037124	XM_024069936.1	NA	00670(One carbon pool by folate);00970(Aminoacyl-tRNA biosynthesis)	K00604	EC:2.1.2.9	uncharacterized protein LOC112037124 [Quercus suber]	NA	17.7154	19.8696	17.4706	6.03208	13.4945	6.37719	2.12539	1.08773	0.00313288	0.014055	up	yes
gene-LOC111984568	LOC111984568	gene-LOC111984568	GO:0005215(transporter activity);GO:0005315(inorganic phosphate transmembrane transporter activity);GO:0005524(ATP binding);GO:0005774(vacuolar membrane);GO:0005886(plasma membrane);GO:0016887(ATPase activity);GO:0035435(phosphate ion transmembrane transport)	02010(ABC transporters)	K05658	EC:3.6.3.44	ABC transporter I family member 17-like [Quercus suber]	NA	1.26555	0.429634	1.76102	0.0001	0.251986	0.0001	13.705	3.77663	0.00314323	0.0140853	up	yes
112034911	LOC112034911	XM_024067733.1	GO:0005515(protein binding)	NA	NA	NA	uncharacterized protein LOC112034911 [Quercus suber]	NA	2.45428	2.55344	4.24839	1.19192	1.09718	1.01451	2.80181	1.48636	0.0031613	0.0141367	up	yes
111987063	LOC111987063	XM_024018755.1	GO:0005737(cytoplasm);GO:0016740(transferase activity)	00940(Phenylpropanoid biosynthesis);00945(Stilbenoid, diarylheptanoid and gingerol biosynthesis);00941(Flavonoid biosynthesis)	K13065	EC:2.3.1.133	shikimate O-hydroxycinnamoyltransferase-like [Quercus suber]	NA	0.682956	0.876643	0.455718	0.10927	0.0001	0.130285	8.40924	3.07198	0.00318606	0.0142316	up	yes
111992065	LOC111992065	XM_024023863.1;XM_024023864.1	GO:0003674(molecular_function);GO:0008150(biological_process);GO:0009507(chloroplast);GO:0009535(chloroplast thylakoid membrane);GO:0009941(chloroplast envelope);GO:0009941(chloroplast envelope)	NA	NA	NA	uncharacterized protein At4g37920 isoform X1 [Quercus suber];uncharacterized protein At4g37920 isoform X2 [Quercus suber]	NA	5.93951	5.86933	5.24378	2.74235	3.12148	2.27361	2.09558	1.06735	0.00320866	0.0143177	up	yes
112028654	LOC112028654	XR_002884665.1;XR_002884659.1;XR_002884666.1;XR_002884664.1;XR_002884660.1;XR_002884663.1;XR_002884668.1;XR_002884667.1;XR_002884669.1;XR_002884661.1;XR_002884658.1;XR_002884662.1	GO:0016021(integral component of membrane);GO:0042626(ATPase activity, coupled to transmembrane movement of substances);GO:0055085(transmembrane transport);GO:0055085(transmembrane transport)	02010(ABC transporters);02010(ABC transporters)	K05658	EC:3.6.3.44	putative disease resistance protein At3g14460 [Quercus suber]	NA	5.43187	7.05851	9.80149	3.13558	4.96929	2.39329	2.12341	1.08638	0.00329247	0.0146212	up	yes
111996188	LOC111996188	XM_024028236.1;XM_024028174.1;XM_024028289.1;XM_024028354.1	GO:0005886(plasma membrane);GO:0016301(kinase activity);GO:0016301(kinase activity)	NA	NA	NA	proline-rich receptor-like protein kinase PERK15 [Quercus suber]	NA	8.32516	5.0514	4.85859	3.18375	2.41192	2.73379	2.18924	1.13043	0.00332269	0.0147322	up	yes
112020215	LOC112020215	XM_024052781.1	GO:0005634(nucleus);GO:0008150(biological_process)	02010(ABC transporters)	K05658	EC:3.6.3.44	uncharacterized protein LOC112020215 [Quercus suber]	NA	5.53653	4.54416	4.66293	2.43339	2.07413	2.35774	2.14757	1.1027	0.00334939	0.0148323	up	yes
111997710	LOC111997710	XM_024029836.1;XM_024029835.1	GO:0005515(protein binding);GO:0005634(nucleus);GO:0006355(regulation of transcription, DNA-templated);GO:0008270(zinc ion binding);GO:0009585(red, far-red light phototransduction);GO:0009639(response to red or far red light);GO:0045893(positive regulation of transcription, DNA-templated);GO:0045893(positive regulation of transcription, DNA-templated)	NA	NA	NA	protein FAR1-RELATED SEQUENCE 5-like isoform X1 [Quercus suber]	NA	3.79005	3.96482	2.74351	1.28371	2.17629	1.24163	2.23292	1.15893	0.00341547	0.0150802	up	yes
112022923	LOC112022923	XM_024058643.1	GO:0005886(plasma membrane);GO:0016301(kinase activity);GO:0016310(phosphorylation)	NA	NA	NA	putative leucine-rich repeat receptor-like serine/threonine-protein kinase At2g19230 [Quercus suber]	NA	1.26411	1.86262	2.60262	0.25025	0.0001	0.436755	8.33839	3.05977	0.0035088	0.0154195	up	yes
111999593	LOC111999593	XM_024031722.1	GO:0005634(nucleus)	NA	NA	NA	phytochrome E-like [Quercus suber]	NA	4.79692	3.2434	3.19834	1.18733	1.51739	0.584018	3.41732	1.77286	0.00350883	0.0154195	up	yes
111991063	LOC111991063	XM_024022842.1	GO:0005737(cytoplasm);GO:0005739(mitochondrion);GO:0005777(peroxisome);GO:0006631(fatty acid metabolic process);GO:0009850(auxin metabolic process);GO:0016874(ligase activity)	NA	NA	NA	LOW QUALITY PROTEIN: probable acyl-activating enzyme 18, peroxisomal [Quercus suber]	NA	3.58961	2.86017	3.40052	1.59509	1.56384	0.691396	2.5583	1.35518	0.00351953	0.0154467	up	yes
112028753	LOC112028753	XM_024061442.1	GO:0003674(molecular_function);GO:0005739(mitochondrion);GO:0008150(biological_process)	NA	NA	NA	pentatricopeptide repeat-containing protein At1g09820 [Quercus suber]	NA	5.36832	5.03616	6.31334	2.14569	2.75398	2.90046	2.14328	1.09982	0.00353787	0.0155091	up	yes
112031783	LOC112031783	XM_024064487.1	GO:0005515(protein binding);GO:0005524(ATP binding);GO:0005576(extracellular region);GO:0006952(defense response);GO:0043531(ADP binding)	NA	NA	NA	putative disease resistance protein At3g14460 [Quercus suber]	NA	2.60425	2.32808	3.20841	1.45433	1.34089	0.834142	2.24302	1.16544	0.0035381	0.0155091	up	yes
gene-LOC111997690	LOC111997690	gene-LOC111997690	GO:0003866(3-phosphoshikimate 1-carboxyvinyltransferase activity);GO:0005737(cytoplasm);GO:0009423(chorismate biosynthetic process)	00400(Phenylalanine, tyrosine and tryptophan biosynthesis)	K00800	EC:2.5.1.19	putative 5-enolpyruvylshikimate 3-phosphate synthase [Fagus sylvatica]	NA	3.64348	3.45555	3.80498	1.13407	1.18581	1.73122	2.69161	1.42847	0.00356472	0.0156131	up	yes
112012944	LOC112012944	XM_024045313.1;XR_002883048.1	NA	NA	NA	NA	calponin homology domain-containing protein DDB_G0272472-like [Quercus suber]	NA	8.16583	6.7249	7.91972	3.07877	3.94632	3.55589	2.1558	1.10822	0.00368657	0.0160556	up	yes
112024521	LOC112024521	XM_024057142.1	GO:0000049(tRNA binding);GO:0005506(iron ion binding);GO:0016706(oxidoreductase activity, acting on paired donors, with incorporation or reduction of molecular oxygen, 2-oxoglutarate as one donor, and incorporation of one atom each of oxygen into both donors);GO:0031591(wybutosine biosynthetic process);GO:0042803(protein homodimerization activity);GO:0055114(oxidation-reduction process)	NA	NA	NA	uncharacterized protein LOC112024521 [Quercus suber]	NA	20.1908	26.5357	27.6194	12.3252	17.4161	7.35862	2.00394	1.00284	0.00371223	0.0161539	up	yes
gene-LOC112019302	LOC112019302	gene-LOC112019302	GO:0000050(urea cycle);GO:0004088(carbamoyl-phosphate synthase (glutamine-hydrolyzing) activity);GO:0005951(carbamoyl-phosphate synthase complex);GO:0006526(arginine biosynthetic process)	00240(Pyrimidine metabolism);00250(Alanine, aspartate and glutamate metabolism)	K01956	EC:6.3.5.5	carbamoyl-phosphate synthase small chain, chloroplastic isoform X1 [Quercus suber]	NA	3.65733	3.54859	4.39662	1.7283	1.72122	1.28149	2.45245	1.29422	0.00386713	0.0167106	up	yes
gene-LOC112019785	LOC112019785	gene-LOC112019785	GO:0003674(molecular_function);GO:0003723(RNA binding);GO:0005739(mitochondrion);GO:0008150(biological_process)	NA	NA	NA	PREDICTED: putative pentatricopeptide repeat-containing protein At5g37570 [Juglans regia]	NA	2.95939	2.77473	3.13934	1.21383	1.30682	1.43432	2.24362	1.16583	0.00391193	0.0168772	up	yes
gene-LOC112006405	LOC112006405	gene-LOC112006405	GO:0004674(protein serine/threonine kinase activity);GO:0005886(plasma membrane);GO:0006468(protein phosphorylation);GO:0009620(response to fungus);GO:0016301(kinase activity);GO:0030246(carbohydrate binding);GO:0045087(innate immune response)	NA	NA	NA	G-type lectin S-receptor-like serine/threonine-protein kinase CES101 [Quercus suber]	NA	2.19228	3.60294	2.52696	1.27087	1.17712	0.916398	2.47361	1.30662	0.00392855	0.0169388	up	yes
112038883	LOC112038883	XR_002885899.1	GO:0005829(cytosol);GO:0016491(oxidoreductase activity);GO:0055114(oxidation-reduction process)	00960(Tropane, piperidine and pyridine alkaloid biosynthesis)	K08081	EC:1.1.1.206	PREDICTED: tropinone reductase homolog At5g06060-like isoform X1 [Nelumbo nucifera]	NA	10.8591	6.07401	12.4227	3.48359	5.83796	2.91317	2.39938	1.26266	0.00405923	0.0174188	up	yes
111997495	LOC111997495	XM_024029589.1	NA	NA	NA	NA	putative disease resistance protein RGA1 [Quercus suber]	NA	2.21495	2.81259	1.44266	1.03519	0.401009	0.202542	3.94829	1.98123	0.0040847	0.0175003	up	yes
112040006	LOC112040006	XM_024072901.1;XM_024072900.1;XR_002886049.1	GO:0000976(transcription regulatory region sequence-specific DNA binding);GO:0000981(RNA polymerase II transcription factor activity, sequence-specific DNA binding);GO:0003677(DNA binding);GO:0003700(DNA binding transcription factor activity);GO:0005634(nucleus);GO:0006351(transcription, DNA-templated);GO:0006355(regulation of transcription, DNA-templated);GO:0007275(multicellular organism develo…	NA	NA	NA	AP2-like ethylene-responsive transcription factor At2g41710 isoform X2 [Quercus suber];AP2-like ethylene-responsive transcription factor At2g41710 isoform X1 [Quercus suber]	NA	22.2431	26.7374	20.3418	7.12519	17.9749	9.30498	2.01489	1.0107	0.00434543	0.018385	up	yes
112024704	LOC112024704	XM_024057333.1;XM_024057342.1	GO:0006855(drug transmembrane transport);GO:0006855(drug transmembrane transport)	NA	NA	NA	protein DETOXIFICATION 40-like isoform X1 [Quercus suber];protein DETOXIFICATION 40-like isoform X2 [Quercus suber]	NA	6.29847	5.08911	4.61469	2.40465	2.94652	2.31053	2.0886	1.06254	0.00440804	0.0186125	up	yes
112032578	LOC112032578	XM_024065348.1	GO:0000244(spliceosomal tri-snRNP complex assembly)	NA	NA	NA	protein AAR2 homolog, partial [Quercus suber]	NA	4.51657	1.81264	3.84122	0.0001	0.824878	0.0001	12.3266	3.62371	0.00443884	0.0187135	up	yes
112022659	LOC112022659	XR_002883906.1;XR_002883907.1	NA	00010(Glycolysis / Gluconeogenesis);00260(Glycine, serine and threonine metabolism);00260(Glycine, serine and threonine metabolism)	K15634	EC:5.4.2.12	disease resistance protein RPM1-like [Quercus suber]	NA	3.22255	3.32449	4.17657	1.618	1.41172	1.00279	2.65929	1.41104	0.00448808	0.018884	up	yes
112004814	LOC112004814	XM_024037042.1;XM_024037044.1;XM_024037043.1;XM_024037045.1;XM_024037041.1	GO:0004674(protein serine/threonine kinase activity);GO:0005524(ATP binding);GO:0005576(extracellular region);GO:0005773(vacuole);GO:0005886(plasma membrane);GO:0006468(protein phosphorylation);GO:0016021(integral component of membrane);GO:0016301(kinase activity);GO:0016301(kinase activity)	NA	NA	NA	probable leucine-rich repeat receptor-like protein kinase At5g49770 isoform X2 [Quercus suber];probable leucine-rich repeat receptor-like protein kinase At5g49770 isoform X1 [Quercus suber]	NA	2.72674	3.69875	3.92964	1.97534	1.28917	1.29913	2.26905	1.18209	0.0045268	0.018994	up	yes
112041051	LOC112041051	XM_024073959.1	GO:0000287(magnesium ion binding);GO:0005737(cytoplasm);GO:0006020(inositol metabolic process);GO:0007165(signal transduction);GO:0008934(inositol monophosphate 1-phosphatase activity);GO:0046855(inositol phosphate dephosphorylation)	NA	NA	NA	putative disease resistance protein RGA3 [Quercus suber]	NA	0.80373	1.18633	0.770925	0.0001	0.221807	0.0001	12.4365	3.6365	0.00459195	0.0192163	up	yes
112039029	LOC112039029	XM_024071871.1	GO:0000427(plastid-encoded plastid RNA polymerase complex);GO:0005515(protein binding);GO:0006351(transcription, DNA-templated);GO:0006355(regulation of transcription, DNA-templated);GO:0009408(response to heat);GO:0009416(response to light stimulus);GO:0009507(chloroplast);GO:0009644(response to high light intensity);GO:0009658(chloroplast organization);GO:0042542(response to hydrogen peroxide);…	04141(Protein processing in endoplasmic reticulum)	K13993	NA	small heat shock protein, chloroplastic-like [Quercus suber]	NA	4.15929	6.82681	4.4311	1.55676	0.487412	0.0001	7.54166	2.91488	0.00469769	0.0195764	up	yes
112025632	LOC112025632	XM_024058300.1	GO:0003700(DNA binding transcription factor activity);GO:0005634(nucleus);GO:0006355(regulation of transcription, DNA-templated);GO:0043565(sequence-specific DNA binding)	04075(Plant hormone signal transduction)	K14494	NA	scarecrow-like protein 3 [Quercus suber]	NA	4.17154	5.41514	1.60451	0.897057	0.982533	1.69557	3.13026	1.64628	0.00470645	0.0196005	up	yes
112015664	LOC112015664	XM_024048099.1	GO:0000724(double-strand break repair via homologous recombination);GO:0003677(DNA binding);GO:0005634(nucleus);GO:0005694(chromosome);GO:0005737(cytoplasm);GO:0009378(four-way junction helicase activity);GO:0043140(ATP-dependent 3'-5' DNA helicase activity)	NA	NA	NA	mediator of RNA polymerase II transcription subunit 34-like [Quercus suber]	NA	8.74664	7.87256	9.3385	4.81691	3.52896	3.40049	2.20985	1.14395	0.00473374	0.0196801	up	yes
111999049	LOC111999049	XM_024031170.1	GO:0004672(protein kinase activity);GO:0004674(protein serine/threonine kinase activity);GO:0005524(ATP binding);GO:0005576(extracellular region);GO:0005886(plasma membrane);GO:0006468(protein phosphorylation);GO:0009506(plasmodesma);GO:0016021(integral component of membrane);GO:0016301(kinase activity)	NA	NA	NA	probable LRR receptor-like serine/threonine-protein kinase At1g67720 [Quercus suber]	NA	11.8218	8.23215	6.59291	3.81411	4.87279	3.31733	2.21979	1.15042	0.00484577	0.0200647	up	yes
112040220	LOC112040220	XM_024073118.1	GO:0004553(hydrolase activity, hydrolyzing O-glycosyl compounds);GO:0004575(sucrose alpha-glucosidase activity);GO:0005576(extracellular region);GO:0005618(cell wall);GO:0005982(starch metabolic process);GO:0005987(sucrose catabolic process);GO:0048046(apoplast);GO:0071836(nectar secretion)	00052(Galactose metabolism);00500(Starch and sucrose metabolism)	K01193	EC:3.2.1.26	beta-fructofuranosidase, insoluble isoenzyme 1-like [Quercus suber]	NA	3.02896	3.4536	2.12656	1.10551	1.40746	0.792323	2.60465	1.38109	0.00487134	0.0201551	up	yes
112005491	LOC112005491	XM_024037779.1	GO:0005515(protein binding);GO:0005524(ATP binding);GO:0005576(extracellular region);GO:0006952(defense response);GO:0043531(ADP binding)	03040(Spliceosome)	K12818	EC:3.6.4.13	putative disease resistance protein At3g14460 [Quercus suber]	NA	1.15767	0.449538	0.307998	0.21794	0.117149	0.041702	5.08293	2.34566	0.00490345	0.0202608	up	yes
111999746	LOC111999746	XM_024031869.1	GO:0000166(nucleotide binding);GO:0005515(protein binding);GO:0005524(ATP binding);GO:0005886(plasma membrane);GO:0006952(defense response);GO:0007165(signal transduction);GO:0009626(plant-type hypersensitive response);GO:0012505(endomembrane system);GO:0019897(extrinsic component of plasma membrane);GO:0043531(ADP binding)	04626(Plant-pathogen interaction)	K13457	NA	disease resistance protein RPM1-like [Quercus suber]	NA	1.04008	0.679082	1.92989	0.397438	0.278838	0.414457	3.34551	1.74223	0.00500757	0.0206044	up	yes
112039385	LOC112039385	XM_024072260.1	GO:0009813(flavonoid biosynthetic process);GO:0043231(intracellular membrane-bounded organelle);GO:0052696(flavonoid glucuronidation);GO:0080043(quercetin 3-O-glucosyltransferase activity);GO:0080044(quercetin 7-O-glucosyltransferase activity)	NA	NA	NA	UDP-glycosyltransferase 74E2-like [Quercus suber]	NA	5.03642	3.99771	4.54977	1.56227	1.7888	2.25432	2.42336	1.27701	0.00505251	0.0207577	up	yes
111988568	LOC111988568	XM_024020362.1	GO:0005515(protein binding);GO:0005524(ATP binding);GO:0005576(extracellular region);GO:0006952(defense response);GO:0043531(ADP binding)	NA	NA	NA	putative disease resistance protein RGA3 [Quercus suber]	NA	0.709368	0.500414	0.83915	0.174593	0.0001	0.106412	7.28885	2.86569	0.0051224	0.0210048	up	yes
112016083	LOC112016083	XM_024048585.1	GO:0005515(protein binding)	00195(Photosynthesis)	K02641	EC:1.18.1.2	ferredoxin--NADP reductase, leaf isozyme, chloroplastic-like [Quercus suber]	NA	6.10478	6.07117	5.53807	2.43315	2.49096	3.13401	2.19828	1.13638	0.0051387	0.0210626	up	yes
112019314	LOC112019314	XM_024051852.1	GO:0003735(structural constituent of ribosome);GO:0006412(translation)	NA	NA	NA	S-adenosylmethionine carrier 1, chloroplastic/mitochondrial-like [Quercus suber]	NA	9.02718	8.97011	6.99459	4.22844	3.13201	3.93657	2.21225	1.14552	0.00521284	0.0212989	up	yes
112015888	LOC112015888	XM_024048342.1	NA	NA	NA	NA	PREDICTED: receptor kinase-like protein Xa21 [Eucalyptus grandis]	NA	1.11304	1.07705	1.20655	0.333058	0.409149	0.154796	3.78666	1.92093	0.0052983	0.0215828	up	yes
112016294	LOC112016294	XM_024048825.1	GO:0000981(RNA polymerase II transcription factor activity, sequence-specific DNA binding);GO:0001135(transcription factor activity, RNA polymerase II transcription factor recruiting);GO:0003677(DNA binding);GO:0003700(DNA binding transcription factor activity);GO:0005634(nucleus);GO:0006351(transcription, DNA-templated);GO:0006355(regulation of transcription, DNA-templated);GO:0006357(regulation…	NA	NA	NA	MYB-like transcription factor ETC1 [Quercus suber]	NA	12.009	7.24997	8.78369	3.85525	4.44087	3.56443	2.36437	1.24145	0.00532719	0.021676	up	yes
112038736	LOC112038736	XM_024071579.1	GO:0005794(Golgi apparatus);GO:0016413(O-acetyltransferase activity);GO:0071554(cell wall organization or biogenesis)	NA	NA	NA	protein trichome birefringence-like 6 [Quercus suber]	NA	10.8245	11.1776	9.6705	3.98605	7.24172	4.48564	2.01564	1.01124	0.00533147	0.0216893	up	yes
111999531	LOC111999531	XM_024031656.1;XM_024031657.1	GO:0008762(UDP-N-acetylmuramate dehydrogenase activity);GO:0009252(peptidoglycan biosynthetic process);GO:0009252(peptidoglycan biosynthetic process)	NA	NA	NA	uncharacterized protein LOC111999531 isoform X1 [Quercus suber];uncharacterized protein LOC111999531 isoform X2 [Quercus suber]	NA	1.1404	1.1801	1.24782	0.111779	0.345081	0.357148	4.38365	2.13213	0.00535402	0.0217733	up	yes
112010367	LOC112010367	XM_024042715.1	GO:0010304(PSII associated light-harvesting complex II catabolic process);GO:0015996(chlorophyll catabolic process);GO:0034256(chlorophyll(ide) b reductase activity)	00860(Porphyrin and chlorophyll metabolism)	K13606	EC:1.1.1.294	chlorophyll(ide) b reductase NOL, chloroplastic-like [Quercus suber]	NA	3.6587	7.40104	5.52417	1.84439	3.00175	1.70869	2.53003	1.33915	0.00537496	0.0218415	up	yes
112038035	LOC112038035	XM_024070846.1	GO:0016787(hydrolase activity)	00460(Cyanoamino acid metabolism)	K20802	EC:4.1.2.10	putative methylesterase 13, chloroplastic [Quercus suber]	NA	12.4664	18.2354	13.8429	6.26026	8.19257	6.96097	2.08019	1.05671	0.0054613	0.0221341	up	yes
112011746	LOC112011746	XR_002882897.1	NA	NA	NA	NA		NA	8.3014	8.7241	13.7176	3.76765	5.30344	3.05819	2.53462	1.34177	0.00546859	0.0221595	up	yes
112025364	LOC112025364	XM_024058027.1;XM_024058028.1	NA	NA	NA	NA	uncharacterized protein LOC112025364 isoform X1 [Quercus suber];uncharacterized protein LOC112025364 isoform X2 [Quercus suber]	NA	10.5846	8.92042	9.08939	4.88826	5.06082	4.13763	2.02989	1.0214	0.00551351	0.022308	up	yes
gene-LOC112017185	LOC112017185	gene-LOC112017185	GO:0003677(DNA binding);GO:0003723(RNA binding);GO:0005739(mitochondrion);GO:0008150(biological_process)	NA	NA	NA	uncharacterized protein LOC112017200 [Quercus suber]	NA	5.41765	3.76854	4.34548	1.23219	2.73324	1.79323	2.3498	1.23254	0.00553011	0.0223627	up	yes
111986388	LOC111986388	XR_002880155.1;XR_002880157.1;XR_002880156.1	NA	NA	NA	NA		NA	1.19338	1.34786	0.961435	0.0360328	0.382148	0.0001	8.37399	3.06591	0.00555276	0.0224458	up	yes
111984945	LOC111984945	XM_024016563.1	GO:0003674(molecular_function);GO:0005634(nucleus);GO:0008150(biological_process)	NA	NA	NA	uncharacterized protein LOC111984945 [Quercus suber]	NA	18.538	14.2224	16.0302	7.1671	9.78992	7.33319	2.00865	1.00623	0.00567061	0.0228197	up	yes
112003948	LOC112003948	XM_024036176.1;XM_024036175.1	GO:0005634(nucleus);GO:0008150(biological_process);GO:0008150(biological_process)	NA	NA	NA	uncharacterized protein LOC112003948 isoform X2 [Quercus suber];uncharacterized protein LOC112003947 isoform X1 [Quercus suber]	NA	7.06147	12.5702	8.9364	4.13603	5.66897	4.37492	2.01468	1.01055	0.00568189	0.0228595	up	yes
111985721	LOC111985721	XM_024017379.1	NA	NA	NA	NA	uncharacterized protein LOC111985721 [Quercus suber]	NA	1.51856	2.22606	2.08438	0.473732	0.477541	0.608308	3.73754	1.90209	0.00572939	0.0229896	up	yes
112026471	LOC112026471	XM_024059162.1	GO:0005886(plasma membrane);GO:0009416(response to light stimulus);GO:0016567(protein ubiquitination)	03050(Proteasome)	K03063	NA	BTB/POZ domain-containing protein At5g48800 [Quercus suber]	NA	1.95837	1.96912	1.95221	0.848272	0.785181	0.512018	2.74052	1.45445	0.00573119	0.0229907	up	yes
112004702	LOC112004702	XM_024036933.1	NA	NA	NA	NA	uncharacterized protein LOC112004702 [Quercus suber]	NA	4.11563	3.84389	3.64073	1.12069	1.82519	0.96598	2.96541	1.56823	0.00577205	0.0231246	up	yes
111986543	LOC111986543	XR_002880191.1;XM_024018200.1;XM_024018201.1;XR_002880188.1;XM_024018203.1;XM_024018196.1;XR_002880190.1;XM_024018195.1;XR_002880192.1;XM_024018205.1;XM_024018204.1;XR_002880189.1;XM_024018202.1;XM_024018199.1;XM_024018197.1;XM_024018198.1	GO:0004842(ubiquitin-protein transferase activity);GO:0019005(SCF ubiquitin ligase complex);GO:0031146(SCF-dependent proteasomal ubiquitin-dependent protein catabolic process);GO:0031146(SCF-dependent proteasomal ubiquitin-dependent protein catabolic process)	00010(Glycolysis / Gluconeogenesis);00030(Pentose phosphate pathway);00051(Fructose and mannose metabolism);00052(Galactose metabolism);03018(RNA degradation);03018(RNA degradation)	K00850	EC:2.7.1.11	uncharacterized protein LOC111986543 isoform X1 [Quercus suber];F-box protein At5g49610-like [Quercus suber]	NA	5.29041	7.83349	7.12601	3.33711	4.45363	2.18376	2.03017	1.0216	0.00578245	0.0231534	up	yes
112026938	LOC112026938	XM_024059639.1;XM_024059608.1;XM_024059631.1;XM_024059615.1;XM_024059622.1;XM_024059627.1	GO:0003674(molecular_function);GO:0005575(cellular_component);GO:0008150(biological_process);GO:0008150(biological_process)	03013(RNA transport);03013(RNA transport)	K18213	EC:3.1.26.5	protein RRNAD1 isoform X1 [Quercus suber];methyltransferase-like protein 25 isoform X3 [Quercus suber];protein RRNAD1 isoform X2 [Quercus suber]	NA	7.78157	5.11024	4.64727	2.98435	2.53533	2.97688	2.06426	1.04562	0.00584527	0.0233659	up	yes
112029395	LOC112029395	XM_024062077.1	GO:0003924(GTPase activity);GO:0005739(mitochondrion);GO:0042254(ribosome biogenesis)	00220(Arginine biosynthesis);00330(Arginine and proline metabolism);04626(Plant-pathogen interaction)	K13427	EC:1.14.13.39	NO-associated protein 1, chloroplastic/mitochondrial-like [Quercus suber]	NA	4.61989	3.36002	4.12919	1.55409	1.9843	1.82897	2.25606	1.17381	0.0060678	0.0240773	up	yes
112034607	LOC112034607	XM_024067421.1	GO:0004722(protein serine/threonine phosphatase activity);GO:0005634(nucleus);GO:0005730(nucleolus);GO:0005737(cytoplasm);GO:0006470(protein dephosphorylation);GO:0008287(protein serine/threonine phosphatase complex);GO:0009507(chloroplast);GO:0009570(chloroplast stroma);GO:0009579(thylakoid);GO:0009767(photosynthetic electron transport chain);GO:0016021(integral component of membrane);GO:0016311…	NA	NA	NA	protein phosphatase 2C 57 [Quercus suber]	NA	0.647338	0.770834	0.962295	0.0001	0.192467	0.15045	6.93979	2.79489	0.00623874	0.0246155	up	yes
111988189	LOC111988189	XM_024019971.1	GO:0004683(calmodulin-dependent protein kinase activity);GO:0005516(calmodulin binding);GO:0005634(nucleus);GO:0005737(cytoplasm);GO:0009738(abscisic acid-activated signaling pathway);GO:0009931(calcium-dependent protein serine/threonine kinase activity);GO:0018105(peptidyl-serine phosphorylation);GO:0035556(intracellular signal transduction);GO:0046777(protein autophosphorylation)	04626(Plant-pathogen interaction)	K13412	EC:2.7.11.1	calcium-dependent protein kinase 29 [Quercus suber]	NA	5.98359	9.16309	7.84197	3.09978	4.68021	3.4745	2.04262	1.03042	0.00625028	0.0246565	up	yes
112017217	LOC112017217	XR_002883445.1	NA	NA	NA	NA	putative disease resistance protein RGA4 isoform X3 [Quercus suber]	NA	10.5213	2.59174	3.15103	1.28546	2.76884	1.31241	3.03054	1.59958	0.00631333	0.0248508	up	yes
112024677	LOC112024677	XM_024057293.1;XM_024057296.1;XM_024057295.1;XM_024057294.1;XM_024057297.1	GO:0003677(DNA binding);GO:0003700(DNA binding transcription factor activity);GO:0005634(nucleus);GO:0006351(transcription, DNA-templated);GO:0006355(regulation of transcription, DNA-templated);GO:0007275(multicellular organism development);GO:0016021(integral component of membrane);GO:0009819(drought recovery);GO:0045893(positive regulation of transcription, DNA-templated);GO:0045893(positive re…	NA	NA	NA	NAC domain containing protein 50-like isoform X1 [Quercus suber];NAC domain containing protein 50-like isoform X2 [Quercus suber];NAC domain-containing protein 91-like isoform X3 [Quercus suber];uncharacterized protein LOC112024677 isoform X5 [Quercus suber]	NA	0.680911	0.633287	0.874721	0.23977	0.348156	0.151174	2.9616	1.56638	0.00632676	0.0248946	up	yes
112006300	LOC112006300	XM_024038583.1;XM_024038582.1;XM_024038584.1	GO:0000126(transcription factor TFIIIB complex);GO:0005634(nucleus);GO:0006355(regulation of transcription, DNA-templated);GO:0006383(transcription by RNA polymerase III);GO:0017025(TBP-class protein binding);GO:0070897(DNA-templated transcriptional preinitiation complex assembly);GO:0070897(DNA-templated transcriptional preinitiation complex assembly)	NA	NA	NA	transcription factor IIIB 90 kDa subunit-like isoform X2 [Quercus suber];transcription factor IIIB 90 kDa subunit-like isoform X1 [Quercus suber];transcription factor IIIB 90 kDa subunit-like isoform X3 [Quercus suber]	NA	5.06088	4.38792	6.31699	2.69318	2.50013	2.68096	2.00219	1.00158	0.0063513	0.0249638	up	yes
111991493	LOC111991493	XM_024023266.1	GO:0000977(RNA polymerase II regulatory region sequence-specific DNA binding);GO:0003700(DNA binding transcription factor activity);GO:0005634(nucleus);GO:0006357(regulation of transcription by RNA polymerase II)	NA	NA	NA	zinc finger BED domain-containing protein RICESLEEPER 2-like [Quercus suber]	NA	4.54876	3.76273	4.20433	1.53496	2.22021	2.08805	2.14194	1.09892	0.00642834	0.0252253	up	yes
112017894	LOC112017894	XM_024050352.1	GO:0003674(molecular_function);GO:0005737(cytoplasm);GO:0006979(response to oxidative stress);GO:0009408(response to heat);GO:0009644(response to high light intensity);GO:0042542(response to hydrogen peroxide)	04141(Protein processing in endoplasmic reticulum)	K13993	NA	18.5 kDa class I heat shock protein-like [Quercus suber]	NA	5.39516	3.84946	5.79912	2.17353	1.42686	2.08048	2.64814	1.40498	0.00652144	0.0255396	up	yes
112017221	LOC112017221	XR_002883446.1	NA	NA	NA	NA		NA	10.2964	1.18686	3.444	1.19776	1.03088	0.878648	4.80394	2.26422	0.0065308	0.0255653	up	yes
112022972	LOC112022972	XM_024055590.1	GO:0005515(protein binding);GO:0005524(ATP binding);GO:0005576(extracellular region);GO:0006952(defense response);GO:0043531(ADP binding)	03040(Spliceosome)	K12818	EC:3.6.4.13	putative disease resistance RPP13-like protein 1 [Quercus suber]	NA	2.09151	2.33107	1.90335	1.33657	0.413087	0.344276	3.02108	1.59506	0.00654294	0.0256006	up	yes
gene-LOC111995128	LOC111995128	gene-LOC111995128	GO:0004674(protein serine/threonine kinase activity);GO:0005886(plasma membrane)	NA	NA	NA	probable LRR receptor-like serine/threonine-protein kinase At1g56140 isoform X1 [Quercus suber]	NA	29.1748	69.0423	52.1442	24.3634	35.0533	11.663	2.11539	1.08092	0.00658805	0.0257212	up	yes
112008357	LOC112008357	XR_002882554.1;XR_002882555.1	GO:0003993(acid phosphatase activity);GO:0004722(protein serine/threonine phosphatase activity);GO:0005576(extracellular region);GO:0046872(metal ion binding);GO:0046872(metal ion binding)	NA	NA	NA	probable inactive purple acid phosphatase 1 [Quercus suber]	NA	8.17596	8.45086	7.55856	2.42045	1.27052	3.68243	3.28008	1.71373	0.00661797	0.0258147	up	yes
gene-LOC112024633	LOC112024633	gene-LOC112024633	GO:0005886(plasma membrane);GO:0016021(integral component of membrane);GO:0042626(ATPase activity, coupled to transmembrane movement of substances)	NA	NA	NA	pleiotropic drug resistance protein 3-like [Quercus suber]	NA	0.246161	0.349684	0.918723	0.086628	0.095108	0.171219	4.29111	2.10135	0.00662867	0.0258425	up	yes
111989306	LOC111989306	XR_002880528.1;XR_002880527.1;XR_002880526.1	NA	NA	NA	NA		NA	3.96954	4.31715	0.638039	0.69644	0.294736	1.0967	4.27454	2.09577	0.00667477	0.0260081	up	yes
112032718	LOC112032718	XM_024065479.1	GO:0005515(protein binding);GO:0005524(ATP binding);GO:0005576(extracellular region);GO:0006952(defense response);GO:0043531(ADP binding)	NA	NA	NA	putative disease resistance RPP13-like protein 1 [Quercus suber]	NA	1.15213	0.9229	0.809006	0.372792	0.291151	0.283825	3.04298	1.60549	0.00683507	0.026518	up	yes
111987137	LOC111987137	XM_024018844.1	GO:0009507(chloroplast);GO:0010207(photosystem II assembly)	NA	NA	NA	protein LOW PSII ACCUMULATION 3, chloroplastic [Quercus suber]	NA	5.88157	5.8207	5.83346	2.28511	3.51803	2.24184	2.17971	1.12414	0.00684331	0.0265451	up	yes
112040378	LOC112040378	XM_024073305.1	NA	NA	NA	NA	pentatricopeptide repeat-containing protein At3g22470, mitochondrial-like [Quercus suber]	NA	2.16852	1.62774	1.60675	0.470642	0.629336	0.357807	3.70632	1.88999	0.00686131	0.0265959	up	yes
112012966	LOC112012966	XR_002883049.1	NA	NA	NA	NA	TMV resistance protein N-like [Quercus suber]	NA	5.28862	8.53292	9.10617	1.15786	3.90048	3.29921	2.74335	1.45594	0.00691305	0.0267532	up	yes
112023266	LOC112023266	XM_024055886.1	GO:0000151(ubiquitin ligase complex);GO:0000209(protein polyubiquitination);GO:0005737(cytoplasm);GO:0031624(ubiquitin conjugating enzyme binding);GO:0032436(positive regulation of proteasomal ubiquitin-dependent protein catabolic process);GO:0061630(ubiquitin protein ligase activity)	NA	NA	NA	uncharacterized protein LOC112023266 [Quercus suber]	NA	3.74307	3.2769	4.39981	2.32486	1.39497	0.759812	2.54926	1.35008	0.00698061	0.0269519	up	yes
112022463	LOC112022463	XM_024055070.1;XM_024055069.1;XR_002883884.1;XM_024055068.1;XM_024055073.1;XM_024055067.1;XM_024055072.1;XM_024055071.1	GO:0003723(RNA binding);GO:0003867(4-aminobutyrate transaminase activity);GO:0004519(endonuclease activity);GO:0009451(RNA modification);GO:0009507(chloroplast);GO:0009536(plastid);GO:0080156(mitochondrial mRNA modification);GO:1900865(chloroplast RNA modification);GO:1900865(chloroplast RNA modification)	NA	NA	NA	pentatricopeptide repeat-containing protein At3g22150, chloroplastic [Quercus suber]	NA	0.910143	1.30375	1.50605	0.597303	0.576271	0.284727	2.55088	1.35099	0.00709225	0.0273001	up	yes
gene-LOC112032559	LOC112032559	gene-LOC112032559	GO:0003743(translation initiation factor activity);GO:0009507(chloroplast);GO:0009534(chloroplast thylakoid);GO:0010207(photosystem II assembly)	00860(Porphyrin and chlorophyll metabolism)	K19073	EC:1.3.1.75	uncharacterized protein ycf39 [Quercus suber]	NA	1.9304	3.03574	2.42884	1.19079	0.76439	0.806923	2.6773	1.42078	0.00713675	0.0274371	up	yes
111999094	LOC111999094	XM_024031207.1	GO:0009507(chloroplast);GO:0016491(oxidoreductase activity);GO:0055114(oxidation-reduction process)	00960(Tropane, piperidine and pyridine alkaloid biosynthesis)	K08081	EC:1.1.1.206	tropinone reductase homolog At5g06060-like [Quercus suber]	NA	6.8331	6.71281	5.76657	2.03252	3.99725	2.60744	2.23596	1.1609	0.00720996	0.027689	up	yes
111984113	LOC111984113	XM_024015734.1	GO:0000244(spliceosomal tri-snRNP complex assembly)	NA	NA	NA	protein AAR2 homolog [Quercus suber]	NA	17.4035	16.7223	16.0934	7.94436	8.92136	6.70261	2.13079	1.09139	0.00724366	0.0277789	up	yes
112032085	LOC112032085	XM_024064792.1;XR_002885044.1;XR_002885045.1	GO:0005524(ATP binding);GO:0005739(mitochondrion);GO:0006952(defense response);GO:0043531(ADP binding);GO:0043531(ADP binding)	04141(Protein processing in endoplasmic reticulum);04120(Ubiquitin mediated proteolysis);04626(Plant-pathogen interaction);04626(Plant-pathogen interaction)	K13459;K03094	NA	disease resistance protein SUMM2-like [Quercus suber]	NA	0.339741	0.361262	0.401702	0.0361222	0.160099	0.0460532	4.55146	2.18633	0.00730898	0.0279831	up	yes
112003380	LOC112003380	XM_024035564.1;XM_024035565.1	GO:0003674(molecular_function);GO:0005634(nucleus);GO:0008150(biological_process);GO:0008150(biological_process)	NA	NA	NA	embryonic stem cell-specific 5-hydroxymethylcytosine-binding protein isoform X1 [Quercus suber];embryonic stem cell-specific 5-hydroxymethylcytosine-binding protein isoform X2 [Quercus suber]	NA	6.12364	4.4268	4.99964	2.04555	2.45963	2.88988	2.10277	1.07229	0.00737065	0.0281759	up	yes
112039750	LOC112039750	XM_024072657.1	GO:0005515(protein binding)	NA	NA	NA	MAR-binding filament-like protein 1-1 [Quercus suber]	NA	1.49646	1.95998	1.82532	0.343505	0.739396	0.741075	2.89574	1.53393	0.00763841	0.0289994	up	yes
111989473	LOC111989473	XM_024021249.1	GO:0005768(endosome);GO:0005829(cytosol);GO:0016020(membrane);GO:0031313(extrinsic component of endosome membrane);GO:0031901(early endosome membrane);GO:0031902(late endosome membrane);GO:0035014(phosphatidylinositol 3-kinase regulator activity);GO:0045022(early endosome to late endosome transport)	NA	NA	NA	WD repeat-containing protein 91 homolog [Quercus suber]	NA	6.97646	9.52776	7.74313	4.11106	5.60141	2.40687	2.00071	1.00051	0.00766893	0.0290969	up	yes
112002413	LOC112002413	XM_024034568.1	GO:0003674(molecular_function);GO:0005739(mitochondrion);GO:0008150(biological_process)	NA	NA	NA	uncharacterized protein LOC112002413 [Quercus suber]	NA	7.57629	4.88733	5.60388	2.63856	3.15965	2.40005	2.20382	1.14001	0.00766948	0.0290969	up	yes
112008418	LOC112008418	XM_024040751.1	GO:0005634(nucleus);GO:0008026(ATP-dependent helicase activity)	03440(Homologous recombination)	K03655	EC:3.6.4.12	LOW QUALITY PROTEIN: ATP-dependent DNA helicase At3g02060, chloroplastic [Quercus suber]	NA	4.03986	4.03234	5.43625	2.15627	2.5076	1.94435	2.04419	1.03153	0.00777526	0.029463	up	yes
112034260	LOC112034260	XM_024067073.1	GO:0005783(endoplasmic reticulum);GO:0046513(ceramide biosynthetic process);GO:0050291(sphingosine N-acyltransferase activity)	00600(Sphingolipid metabolism)	K04710	EC:2.3.1.24	LAG1 longevity assurance homolog 3-like [Quercus suber]	NA	7.68492	13.7456	9.20216	4.24424	5.81929	4.69379	2.07576	1.05364	0.00779955	0.0295333	up	yes
112015453	LOC112015453	XM_024047856.1;XM_024047857.1	GO:0005802(trans-Golgi network);GO:0005886(plasma membrane);GO:0005886(plasma membrane)	04016(MAPK signaling pathway - plant);04075(Plant hormone signal transduction);04075(Plant hormone signal transduction)	K14514	NA	phosphate transporter PHO1 homolog 3-like isoform X1 [Quercus suber];phosphate transporter PHO1 homolog 3-like isoform X2 [Quercus suber]	NA	1.88866	1.57168	2.06153	0.512043	0.839685	0.789043	2.57939	1.36703	0.00780455	0.0295471	up	yes
111999922	LOC111999922	XM_024032029.1	GO:0000822(inositol hexakisphosphate binding);GO:0005543(phospholipid binding);GO:0005737(cytoplasm);GO:0006406(mRNA export from nucleus);GO:0006446(regulation of translational initiation);GO:0006449(regulation of translational termination);GO:0031369(translation initiation factor binding);GO:0044614(nuclear pore cytoplasmic filaments)	03008(Ribosome biogenesis in eukaryotes)	K14572	NA	midasin isoform X2 [Quercus suber]	NA	0.345251	1.31945	1.10053	0.262956	0.15369	0.23714	4.22957	2.08051	0.0078086	0.029554	up	yes
112030247	LOC112030247	XM_024062933.1;XM_024062934.1	GO:0003674(molecular_function);GO:0005634(nucleus);GO:0008150(biological_process);GO:0016021(integral component of membrane);GO:0016021(integral component of membrane)	00190(Oxidative phosphorylation);00190(Oxidative phosphorylation)	K02133	EC:3.6.3.14	uncharacterized protein LOC112030247 [Quercus suber]	NA	3.29502	2.27577	2.66151	0.609153	1.35638	0.709225	3.07777	1.62189	0.00781086	0.0295554	up	yes
111986232	LOC111986232	XM_024017866.1	GO:0003700(DNA binding transcription factor activity);GO:0005515(protein binding);GO:0005634(nucleus);GO:0008270(zinc ion binding);GO:0009585(red, far-red light phototransduction);GO:0009639(response to red or far red light);GO:0010017(red or far-red light signaling pathway);GO:0010018(far-red light signaling pathway);GO:0010218(response to far red light);GO:0042753(positive regulation of circadi…	NA	NA	NA	protein FAR1-RELATED SEQUENCE 4-like [Quercus suber]	NA	5.3862	6.48074	4.59939	2.29642	3.45207	1.94132	2.14132	1.0985	0.00789228	0.0298322	up	yes
112029672	LOC112029672	XM_024062360.1	GO:0005576(extracellular region);GO:0009651(response to salt stress);GO:0009816(defense response to bacterium, incompatible interaction);GO:0009817(defense response to fungus, incompatible interaction);GO:0051707(response to other organism)	NA	NA	NA	thaumatin-like protein 1 [Quercus suber]	NA	60.2661	71.5609	45.9205	22.7513	10.9638	45.4623	2.24493	1.16667	0.00792774	0.029943	up	yes
112029629	LOC112029629	XM_024062314.1;XM_024062331.1;XM_024062323.1;XM_024062338.1	GO:0003674(molecular_function);GO:0008150(biological_process);GO:0008150(biological_process)	NA	NA	NA	stress-response A/B barrel domain-containing protein UP3 isoform X1 [Quercus suber];uncharacterized protein LOC112029629 isoform X2 [Quercus suber]	NA	4.49708	5.06848	5.44299	1.02945	3.23122	1.43717	2.63407	1.39729	0.0081243	0.0305488	up	yes
112035790	LOC112035790	XM_024068628.1	GO:0003674(molecular_function);GO:0005774(vacuolar membrane);GO:0008150(biological_process);GO:0031225(anchored component of membrane)	NA	NA	NA	embryo-specific protein ATS3B-like [Quercus suber]	NA	3.33603	4.67562	2.13404	0.165502	1.28694	0.909305	4.29584	2.10294	0.00820294	0.030791	up	yes
112011720	LOC112011720	XM_024044064.1	GO:0003723(RNA binding);GO:0004519(endonuclease activity);GO:0005739(mitochondrion);GO:0009451(RNA modification);GO:0009507(chloroplast);GO:0043231(intracellular membrane-bounded organelle)	NA	NA	NA	pentatricopeptide repeat-containing protein At1g10910, chloroplastic-like [Quercus suber]	NA	1.29179	1.81099	2.46453	0.394449	0.363306	0.712247	3.78728	1.92116	0.00829247	0.0310687	up	yes
111985193	LOC111985193	XM_024016839.1	GO:0005737(cytoplasm);GO:0005886(plasma membrane);GO:0006508(proteolysis);GO:0008270(zinc ion binding);GO:0042277(peptide binding);GO:0043171(peptide catabolic process);GO:0070006(metalloaminopeptidase activity)	NA	NA	NA	aminopeptidase M1-like [Quercus suber]	NA	0.953138	1.54086	0.870695	0.429529	0.336695	0.041388	4.16623	2.05874	0.00835246	0.0312382	up	yes
112012661	LOC112012661	XR_002883007.1	NA	NA	NA	NA		NA	3.85199	3.89004	2.18091	0.897676	1.26307	0.167228	4.26249	2.0917	0.00843483	0.0314972	up	yes
112040683	LOC112040683	XM_024073575.1;XM_024073574.1	GO:0004364(glutathione transferase activity);GO:0005737(cytoplasm);GO:0006749(glutathione metabolic process);GO:0009407(toxin catabolic process);GO:0009407(toxin catabolic process)	00480(Glutathione metabolism);00480(Glutathione metabolism)	K00799	EC:2.5.1.18	glutathione transferase GST 23-like isoform X2 [Quercus suber];glutathione transferase GST 23-like isoform X1 [Quercus suber]	NA	12.4262	12.5005	8.17256	4.75648	6.11333	5.48532	2.02379	1.01706	0.00844768	0.0315398	up	yes
111999374	LOC111999374	XM_024031499.1	NA	NA	NA	NA	jmjC domain-containing protein D-like [Quercus suber]	NA	12.2151	14.2126	13.848	5.73939	8.21318	5.65579	2.05401	1.03844	0.00845497	0.0315506	up	yes
111992236	LOC111992236	XM_024024104.1	GO:0003735(structural constituent of ribosome);GO:0006412(translation);GO:0009507(chloroplast);GO:0015935(small ribosomal subunit)	NA	NA	NA	uncharacterized protein LOC111992236 [Quercus suber]	NA	10.0489	10.8188	10.125	4.72394	6.48864	3.57576	2.09576	1.06747	0.00864473	0.0320924	up	yes
112017550	LOC112017550	XM_024050013.1	GO:0005509(calcium ion binding)	04626(Plant-pathogen interaction)	K13412	EC:2.7.11.1	calmodulin-like protein 3 [Quercus suber]	NA	4.63729	10.0452	9.51128	3.58714	2.31619	2.64106	2.83154	1.50158	0.00870545	0.0322328	up	yes
111987498	LOC111987498	XR_002880302.1	NA	NA	NA	NA	hypothetical protein PRUPE_2G226800 [Prunus persica]	NA	6.70661	12.4751	9.54735	1.89581	3.26729	2.9677	3.53336	1.82104	0.00871283	0.0322511	up	yes
111996437	LOC111996437	XM_024028397.1;XM_024028399.1;XM_024028400.1;XM_024028398.1	NA	NA	NA	NA	uncharacterized protein LOC111996437 isoform X1 [Quercus suber];uncharacterized protein LOC111996437 isoform X3 [Quercus suber]	NA	8.03916	6.20153	8.47945	4.08632	2.69732	4.04615	2.09793	1.06897	0.00874404	0.0323278	up	yes
112040179	LOC112040179	XM_024073104.1	GO:0003723(RNA binding);GO:0004519(endonuclease activity);GO:0005739(mitochondrion);GO:0080156(mitochondrial mRNA modification);GO:0090615(mitochondrial mRNA processing)	NA	NA	NA	putative pentatricopeptide repeat-containing protein At1g12700, mitochondrial [Quercus suber]	NA	2.72292	2.92253	3.41872	1.44782	1.46061	1.07162	2.2774	1.18739	0.00878012	0.0324168	up	yes
112022504	LOC112022504	XM_024055113.1;XM_024055111.1;XM_024055112.1	GO:0000123(histone acetyltransferase complex);GO:0006338(chromatin remodeling);GO:0016573(histone acetylation);GO:0016573(histone acetylation)	NA	NA	NA	protein MRG1-like isoform X1 [Quercus suber];protein MRG1-like isoform X2 [Quercus suber]	NA	5.93934	5.2828	5.77901	2.08669	3.53107	2.4174	2.11585	1.08123	0.00891691	0.0328377	up	yes
gene-LOC111997256	LOC111997256	gene-LOC111997256	GO:0005737(cytoplasm);GO:0016740(transferase activity);GO:0016747(transferase activity, transferring acyl groups other than amino-acyl groups)	00940(Phenylpropanoid biosynthesis);00945(Stilbenoid, diarylheptanoid and gingerol biosynthesis);00941(Flavonoid biosynthesis)	K13065	EC:2.3.1.133	shikimate O-hydroxycinnamoyltransferase-like [Quercus suber]	NA	2.03594	0.592131	1.62021	0.15046	0.0001	0.418968	7.4593	2.89904	0.00894445	0.0329273	up	yes
111998547	LOC111998547	XM_024030637.1	GO:0016491(oxidoreductase activity);GO:0055114(oxidation-reduction process)	NA	NA	NA	uncharacterized oxidoreductase At4g09670-like isoform X1 [Quercus suber]	NA	5.47631	5.02783	5.7421	2.51797	2.74158	1.85409	2.28382	1.19145	0.00894581	0.0329273	up	yes
111991665	LOC111991665	XM_024023462.1	GO:0005515(protein binding);GO:0005524(ATP binding);GO:0005576(extracellular region);GO:0006952(defense response);GO:0043531(ADP binding)	03040(Spliceosome)	K12818	EC:3.6.4.13	putative disease resistance RPP13-like protein 1 [Quercus suber]	NA	1.79251	0.386224	0.423282	0.293498	0.137743	0.1439	4.52413	2.17764	0.00904864	0.0332491	up	yes
112010698	LOC112010698	XM_024043055.1	NA	NA	NA	NA	uncharacterized protein LOC112010698 [Quercus suber]	NA	2.71315	3.79512	2.31778	1.17355	1.18491	1.39703	2.35017	1.23276	0.00923322	0.0337618	up	yes
112019225	LOC112019225	XM_024051753.1;XM_024051754.1;XM_024051755.1	GO:0000151(ubiquitin ligase complex);GO:0004842(ubiquitin-protein transferase activity);GO:0005634(nucleus);GO:0005737(cytoplasm);GO:0008270(zinc ion binding);GO:0016567(protein ubiquitination);GO:0031625(ubiquitin protein ligase binding);GO:0046872(metal ion binding);GO:0046872(metal ion binding)	NA	NA	NA	putative E3 ubiquitin-protein ligase XBAT35 isoform X1 [Quercus suber];putative E3 ubiquitin-protein ligase XBAT35 isoform X2 [Quercus suber];putative E3 ubiquitin-protein ligase XBAT35 isoform X3 [Quercus suber]	NA	2.61547	1.82919	2.73336	0.97216	0.913595	0.821766	2.65114	1.40661	0.00926807	0.0338768	up	yes
111995594	LOC111995594	XM_024027503.1	GO:0005634(nucleus);GO:0006355(regulation of transcription, DNA-templated);GO:0008270(zinc ion binding);GO:0009639(response to red or far red light)	NA	NA	NA	putative protein FAR1-RELATED SEQUENCE 10 [Quercus suber]	NA	3.71266	4.00505	5.50001	1.82091	2.52432	2.12462	2.04297	1.03067	0.00931989	0.0340317	up	yes
111994760	LOC111994760	XM_024026645.1;XM_024026646.1;XM_024026643.1;XM_024026644.1	GO:0003674(molecular_function);GO:0005829(cytosol);GO:0008150(biological_process);GO:0008150(biological_process)	NA	NA	NA	uncharacterized protein LOC111994760 isoform X1 [Quercus suber];uncharacterized protein LOC111994760 isoform X2 [Quercus suber]	NA	1.39112	3.85496	4.11055	0.901312	1.30312	1.33217	2.64566	1.40363	0.00933226	0.0340596	up	yes
112013444	LOC112013444	XM_024045838.1	GO:0003674(molecular_function);GO:0005576(extracellular region);GO:0008150(biological_process);GO:0016021(integral component of membrane)	NA	NA	NA	uncharacterized protein LOC112013444 [Quercus suber]	NA	3.67155	3.76407	2.30951	1.38531	1.15868	1.14765	2.63978	1.40042	0.00937639	0.0342033	up	yes
112038158	LOC112038158	XM_024070971.1	GO:0004970(ionotropic glutamate receptor activity);GO:0005217(intracellular ligand-gated ion channel activity);GO:0006811(ion transport);GO:0006874(cellular calcium ion homeostasis);GO:0009416(response to light stimulus);GO:0016021(integral component of membrane)	NA	NA	NA	LOW QUALITY PROTEIN: glutamate receptor 2.8-like [Quercus suber]	NA	0.317698	0.361468	0.619601	0.123633	0.0001	0.0001	10.4881	3.39067	0.00939682	0.0342547	up	yes
112034912	LOC112034912	XM_024067734.1	GO:0005737(cytoplasm);GO:0006952(defense response);GO:0007165(signal transduction);GO:0016020(membrane);GO:0043531(ADP binding)	NA	NA	NA	uncharacterized protein LOC112034912 [Quercus suber]	NA	0.609073	0.898425	0.205638	0.0001	0.132006	0.10873	7.11329	2.83052	0.00948111	0.0344921	up	yes
111982904	LOC111982904	XM_024014524.1	NA	NA	NA	NA	uncharacterized protein At4g22160 [Quercus suber]	NA	3.72707	3.45933	4.3789	1.44095	0.801187	1.74747	2.89885	1.53548	0.00953533	0.0346484	up	yes
112000010	LOC112000010	XM_024032117.1	GO:0000293(ferric-chelate reductase activity);GO:0006811(ion transport);GO:0009507(chloroplast);GO:0009767(photosynthetic electron transport chain);GO:0016020(membrane);GO:0016021(integral component of membrane);GO:0016491(oxidoreductase activity);GO:0031969(chloroplast membrane);GO:0046872(metal ion binding);GO:0055114(oxidation-reduction process)	NA	NA	NA	ferric reduction oxidase 7, chloroplastic-like [Quercus suber]	NA	0.794297	1.11788	0.803239	0.24832	0.115766	0.39239	3.58957	1.84381	0.00957855	0.0347647	up	yes
gene-LOC112020621	LOC112020621	gene-LOC112020621	GO:0031461(cullin-RING ubiquitin ligase complex);GO:0031625(ubiquitin protein ligase binding);GO:0061630(ubiquitin protein ligase activity)	04141(Protein processing in endoplasmic reticulum);04120(Ubiquitin mediated proteolysis)	K03347	NA	cullin-1-like isoform X2 [Quercus suber]	NA	1.16361	2.43996	1.29384	0.474912	0.271154	0.0001	6.56343	2.71445	0.00983804	0.0355275	up	yes
112039879	LOC112039879	XM_024072787.1	GO:0005634(nucleus);GO:0005829(cytosol);GO:0006869(lipid transport);GO:0008142(oxysterol binding);GO:0008152(metabolic process);GO:0008202(steroid metabolic process);GO:0008289(lipid binding);GO:0016787(hydrolase activity)	NA	NA	NA	oxysterol-binding protein-related protein 3C-like, partial [Quercus suber]	NA	4.91348	3.55781	6.84	1.37817	2.79332	2.06839	2.45378	1.29501	0.00998601	0.0359836	up	yes
112012264	LOC112012264	XR_002882949.1	NA	NA	NA	NA	PREDICTED: methionine--tRNA ligase, mitochondrial, partial [Erythranthe guttata]	NA	12.252	34.5982	15.0037	5.48902	6.90736	9.07588	2.88064	1.52639	0.0100473	0.0361805	up	yes
112030847	LOC112030847	XM_024063507.1	GO:0005515(protein binding)	NA	NA	NA	TMV resistance protein N-like [Quercus suber]	NA	0.484678	0.731267	0.870694	0.175402	0.344299	0.055066	3.63041	1.86013	0.0100646	0.0362247	up	yes
gene-LOC111998067	LOC111998067	gene-LOC111998067	GO:0004564(beta-fructofuranosidase activity);GO:0004575(sucrose alpha-glucosidase activity);GO:0005634(nucleus);GO:0005829(cytosol);GO:0005987(sucrose catabolic process);GO:0033926(glycopeptide alpha-N-acetylgalactosaminidase activity);GO:0048364(root development)	03010(Ribosome)	K02986	NA	probable alkaline/neutral invertase F [Quercus suber]	NA	0.642228	0.6345	0.943101	0.257045	0.066623	0.0001	6.85623	2.77742	0.0100889	0.0362938	up	yes
111997438	LOC111997438	XM_024029524.1	GO:0004364(glutathione transferase activity);GO:0005737(cytoplasm);GO:0006749(glutathione metabolic process)	NA	NA	NA	glutathione S-transferase T3-like [Quercus suber]	NA	3.45075	3.49459	2.67164	1.32637	1.50112	0.664321	2.75416	1.46161	0.0102112	0.0366605	up	yes
112015390	LOC112015390	XM_024047795.1	GO:0009507(chloroplast);GO:0016491(oxidoreductase activity);GO:0055114(oxidation-reduction process)	NA	NA	NA	uncharacterized protein LOC112015390 [Quercus suber]	NA	5.60244	6.21483	8.35537	3.38801	2.90482	3.29787	2.10336	1.07269	0.0103815	0.0371795	up	yes
112023472	LOC112023472	XM_024056074.1	GO:0004842(ubiquitin-protein transferase activity);GO:0019005(SCF ubiquitin ligase complex);GO:0031146(SCF-dependent proteasomal ubiquitin-dependent protein catabolic process)	NA	NA	NA	F-box/kelch-repeat protein At3g23880-like [Quercus suber]	NA	1.8985	1.82391	1.92866	0.354581	0.57193	0.804741	3.26415	1.70671	0.0105305	0.0376006	up	yes
111998502	LOC111998502	XR_002881481.1	NA	NA	NA	NA		NA	11.2747	13.7501	6.91592	3.28376	5.63543	1.38845	3.09874	1.63168	0.0105345	0.0376087	up	yes
111996791	LOC111996791	XM_024028787.1;XM_024028788.1	GO:0005215(transporter activity);GO:0005768(endosome);GO:0005773(vacuole);GO:0006810(transport);GO:0006810(transport)	NA	NA	NA	hypothetical protein CICLE_v10012797mg [Citrus clementina]	NA	21.3033	6.07273	25.2022	7.04948	7.71043	7.80008	2.3306	1.2207	0.0105708	0.0376761	up	yes
112009093	LOC112009093	XM_024041440.1	GO:0035251(UDP-glucosyltransferase activity);GO:0042285(xylosyltransferase activity)	00942(Anthocyanin biosynthesis)	K12938	EC:2.4.1.-	UDP-glycosyltransferase 13-like [Quercus suber]	NA	8.53444	9.07312	7.72435	3.5934	6.16907	1.93959	2.16474	1.11419	0.010609	0.0377937	up	yes
112002953	LOC112002953	XM_024035119.1	GO:0004497(monooxygenase activity)	NA	NA	NA	cytochrome P450 714C2-like [Quercus suber]	NA	6.61369	3.34549	4.43273	2.14332	2.39742	2.08708	2.17144	1.11865	0.0108466	0.0384752	up	yes
111995042	LOC111995042	XM_024026931.1	GO:0005634(nucleus);GO:0005737(cytoplasm)	NA	NA	NA	U-box domain-containing protein 40 [Quercus suber]	NA	3.19004	2.35476	3.25762	1.13823	1.50915	1.35946	2.19685	1.13544	0.0109373	0.0387522	up	yes
112034245	LOC112034245	XM_024067053.1	NA	NA	NA	NA	light-inducible protein CPRF2-like [Quercus suber]	NA	3.81854	11.7683	9.49937	1.98859	5.18926	1.96172	2.74479	1.4567	0.0109487	0.03877	up	yes
112012974	LOC112012974	XR_002883054.1	NA	NA	NA	NA	hypothetical protein MANES_09G008900 [Manihot esculenta]	NA	8.18825	8.21414	14.0703	2.30909	4.47966	2.23973	3.37517	1.75496	0.0109962	0.0389164	up	yes
gene-LOC112018166	LOC112018166	gene-LOC112018166	GO:0003735(structural constituent of ribosome);GO:0006412(translation)	04146(Peroxisome)	K13354	NA	LOW QUALITY PROTEIN: peroxisomal nicotinamide adenine dinucleotide carrier-like [Quercus suber]	NA	7.30275	7.39141	5.92494	3.25636	3.85664	1.53927	2.38309	1.25283	0.0112458	0.0396374	up	yes
112006952	LOC112006952	XR_002882419.1	GO:0005515(protein binding);GO:0005524(ATP binding);GO:0005622(intracellular);GO:0005623(cell);GO:0005634(nucleus);GO:0005739(mitochondrion);GO:0005829(cytosol);GO:0006457(protein folding);GO:0009408(response to heat);GO:0009409(response to cold);GO:0009507(chloroplast);GO:0009532(plastid stroma);GO:0009570(chloroplast stroma);GO:0009579(thylakoid);GO:0009941(chloroplast envelope);GO:0016032(vira…	03040(Spliceosome);04141(Protein processing in endoplasmic reticulum);04144(Endocytosis)	K03283	NA	hypothetical protein OsI_19374 [Oryza sativa Indica Group]	NA	2.05047	1.53126	3.48882	1.02433	0.162783	0.624943	3.90194	1.96419	0.0112587	0.0396763	up	yes
112016288	LOC112016288	XM_024048815.1;XM_024048819.1;XM_024048817.1;XM_024048816.1	GO:0003674(molecular_function);GO:0005634(nucleus);GO:0008150(biological_process);GO:0008150(biological_process)	NA	NA	NA	F-box protein At4g22280-like isoform X1 [Quercus suber];F-box protein At4g22280-like isoform X2 [Quercus suber]	NA	4.74558	5.39663	5.22841	1.77713	3.20439	2.43136	2.0735	1.05207	0.0113124	0.0398266	up	yes
gene-LOC111987793	LOC111987793	gene-LOC111987793	GO:0005515(protein binding);GO:0005737(cytoplasm);GO:0009408(response to heat)	04141(Protein processing in endoplasmic reticulum)	K13993	NA	18.5 kDa class I heat shock protein-like [Quercus suber]	NA	2.89285	1.0512	3.10522	0.600407	0.757298	0.363602	4.0953	2.03397	0.0113288	0.0398605	up	yes
112002313	LOC112002313	XM_024034466.1	GO:0003674(molecular_function);GO:0005575(cellular_component);GO:0008150(biological_process)	NA	NA	NA	uncharacterized protein LOC112002313 [Quercus suber]	NA	3.71378	3.41229	3.4971	1.55835	1.44774	1.10454	2.58431	1.36978	0.0113313	0.0398605	up	yes
112032023	LOC112032023	XM_024064723.1	GO:0019745(pentacyclic triterpenoid biosynthetic process);GO:0042300(beta-amyrin synthase activity)	00909(Sesquiterpenoid and triterpenoid biosynthesis)	K15813	EC:5.4.99.39	beta-amyrin synthase-like [Quercus suber]	NA	0.729773	1.26353	0.694199	0.250663	0.354325	0.196753	3.35209	1.74506	0.0114215	0.0401256	up	yes
111996771	LOC111996771	XM_024028769.1;XM_024028770.1	GO:0000166(nucleotide binding);GO:0005634(nucleus);GO:0009718(anthocyanin-containing compound biosynthetic process);GO:0043153(entrainment of circadian clock by photoperiod);GO:0044212(transcription regulatory region DNA binding);GO:0048511(rhythmic process);GO:0048573(photoperiodism, flowering);GO:0048573(photoperiodism, flowering)	NA	NA	NA	WD repeat-containing protein LWD1-like [Quercus suber]	NA	20.8348	14.0909	19.3409	7.96745	5.28147	13.7059	2.01324	1.00952	0.011661	0.0408409	up	yes
112007422	LOC112007422	XM_024039766.1	GO:0009813(flavonoid biosynthetic process);GO:0043231(intracellular membrane-bounded organelle);GO:0052696(flavonoid glucuronidation);GO:0080043(quercetin 3-O-glucosyltransferase activity);GO:0080044(quercetin 7-O-glucosyltransferase activity)	NA	NA	NA	UDP-glycosyltransferase 74E2-like [Quercus suber]	NA	6.09129	2.87392	2.70625	1.77001	0.715426	1.79767	2.725	1.44626	0.0117635	0.041145	up	yes
112015758	LOC112015758	XM_024048193.1	GO:0003677(DNA binding);GO:0003700(DNA binding transcription factor activity);GO:0005515(protein binding);GO:0005634(nucleus);GO:0006351(transcription, DNA-templated);GO:0009269(response to desiccation);GO:0009611(response to wounding);GO:0009737(response to abscisic acid);GO:0009738(abscisic acid-activated signaling pathway);GO:0009753(response to jasmonic acid);GO:0009867(jasmonic acid mediated…	04016(MAPK signaling pathway - plant);04075(Plant hormone signal transduction)	K13422	NA	transcription factor MYC2-like, partial [Quercus suber]	NA	1.80697	0.57524	1.13604	0.443327	0.212821	0.148941	4.37001	2.12763	0.011765	0.041145	up	yes
gene-LOC112022755	LOC112022755	gene-LOC112022755	GO:0003978(UDP-glucose 4-epimerase activity);GO:0005794(Golgi apparatus);GO:0005829(cytosol);GO:0005886(plasma membrane);GO:0006012(galactose metabolic process);GO:0033358(UDP-L-arabinose biosynthetic process);GO:0045227(capsule polysaccharide biosynthetic process);GO:0046369(galactose biosynthetic process);GO:0046983(protein dimerization activity);GO:0050373(UDP-arabinose 4-epimerase activity);G…	00052(Galactose metabolism);00520(Amino sugar and nucleotide sugar metabolism)	K01784	EC:5.1.3.2	bifunctional UDP-glucose 4-epimerase and UDP-xylose 4-epimerase 1 [Quercus suber]	NA	4.85066	5.04726	6.54283	1.97094	3.17956	2.12147	2.26084	1.17686	0.0117674	0.0411468	up	yes
112034886	LOC112034886	XM_024067704.1;XM_024067705.1	GO:0003677(DNA binding);GO:0003700(DNA binding transcription factor activity);GO:0005634(nucleus);GO:0006351(transcription, DNA-templated);GO:0006355(regulation of transcription, DNA-templated);GO:0006355(regulation of transcription, DNA-templated)	NA	NA	NA	B3 domain-containing protein Os01g0234100-like isoform X1 [Quercus suber];B3 domain-containing protein Os01g0234100-like isoform X2 [Quercus suber]	NA	2.55642	3.19518	2.07887	1.01263	1.23815	1.0342	2.38372	1.25321	0.0118787	0.0414353	up	yes
112006131	LOC112006131	XM_024038430.1;XM_024038432.1	GO:0000166(nucleotide binding);GO:0018458(isopiperitenol dehydrogenase activity);GO:0018459(carveol dehydrogenase activity);GO:0031525(menthol biosynthetic process);GO:0031525(menthol biosynthetic process)	00906(Carotenoid biosynthesis);00906(Carotenoid biosynthesis)	K09841	EC:1.1.1.288	(-)-isopiperitenol/(-)-carveol dehydrogenase, mitochondrial-like [Quercus suber]	NA	4.90589	5.06358	3.37765	1.53236	1.81072	2.25656	2.38357	1.25312	0.0119324	0.0415959	up	yes
112020881	LOC112020881	XM_024053446.1	GO:0003677(DNA binding);GO:0005634(nucleus);GO:0008150(biological_process)	04016(MAPK signaling pathway - plant)	K20535	EC:2.7.11.24	uncharacterized protein At2g29880-like [Quercus suber]	NA	1.94883	2.03357	2.56995	0.254132	0.446117	1.21255	3.42553	1.77633	0.0122532	0.0425017	up	yes
111990523	LOC111990523	XM_024022305.1	GO:0006952(defense response);GO:0007165(signal transduction);GO:0043531(ADP binding)	NA	NA	NA	TMV resistance protein N-like [Quercus suber]	NA	0.439764	0.731739	0.641913	0.156952	0.275569	0.062936	3.66009	1.87188	0.0122721	0.042551	up	yes
111999364	LOC111999364	XM_024031492.1	GO:0004004(ATP-dependent RNA helicase activity);GO:0010501(RNA secondary structure unwinding)	NA	NA	NA	DEAD-box ATP-dependent RNA helicase 50-like, partial [Quercus suber]	NA	13.7131	12.0611	18.6749	8.71273	6.99702	5.94599	2.05253	1.03741	0.0122729	0.042551	up	yes
112040587	LOC112040587	XM_024073476.1	GO:0004835(tubulin-tyrosine ligase activity);GO:0005524(ATP binding);GO:0005737(cytoplasm);GO:0005829(cytosol);GO:0006464(cellular protein modification process);GO:0009507(chloroplast);GO:0016874(ligase activity)	NA	NA	NA	tubulin--tyrosine ligase-like protein 12 [Quercus suber]	NA	8.59229	5.84565	7.14738	3.20643	2.12323	3.39492	2.47408	1.30689	0.0123475	0.042767	up	yes
112041049	LOC112041049	XM_024073960.1	GO:0004674(protein serine/threonine kinase activity);GO:0005886(plasma membrane)	NA	NA	NA	probable leucine-rich repeat receptor-like serine/threonine-protein kinase At3g14840 [Quercus suber]	NA	3.18942	3.14381	3.79675	1.31519	2.35106	0.584871	2.3829	1.25272	0.0125668	0.043429	up	yes
112027815	LOC112027815	XM_024060460.1	GO:0005515(protein binding);GO:0005524(ATP binding);GO:0005576(extracellular region);GO:0006952(defense response);GO:0043531(ADP binding)	NA	NA	NA	putative disease resistance protein RGA3 [Quercus suber]	NA	0.871418	0.577896	0.416465	0.070569	0.213211	0.188359	3.95176	1.98249	0.0127821	0.0440392	up	yes
111987897	LOC111987897	XM_024019637.1	GO:0003674(molecular_function);GO:0005739(mitochondrion);GO:0008150(biological_process);GO:0016021(integral component of membrane)	NA	NA	NA	uncharacterized protein LOC111987897 [Quercus suber]	NA	6.04356	4.8186	4.52386	1.99432	1.58214	1.42078	3.0789	1.62241	0.0128967	0.0443423	up	yes
112019347	LOC112019347	XM_024051877.1;XM_024051878.1	GO:0009813(flavonoid biosynthetic process);GO:0043231(intracellular membrane-bounded organelle);GO:0052696(flavonoid glucuronidation);GO:0080043(quercetin 3-O-glucosyltransferase activity);GO:0080044(quercetin 7-O-glucosyltransferase activity);GO:0080044(quercetin 7-O-glucosyltransferase activity)	NA	NA	NA	UDP-glycosyltransferase 74E2-like isoform X1 [Quercus suber]	NA	3.58953	4.56704	3.92041	2.28222	1.35954	1.90343	2.17792	1.12295	0.0129011	0.0443464	up	yes
112031573	LOC112031573	XM_024064257.1;XM_024064258.1;XM_024064260.1;XM_024064259.1	GO:0000166(nucleotide binding);GO:0001666(response to hypoxia);GO:0004022(alcohol dehydrogenase (NAD) activity);GO:0005737(cytoplasm);GO:0005794(Golgi apparatus);GO:0005829(cytosol);GO:0005886(plasma membrane);GO:0006970(response to osmotic stress);GO:0008270(zinc ion binding);GO:0009409(response to cold);GO:0009413(response to flooding);GO:0009414(response to water deprivation);GO:0009651(respon…	00010(Glycolysis / Gluconeogenesis);00071(Fatty acid degradation);00592(alpha-Linolenic acid metabolism);00350(Tyrosine metabolism);00350(Tyrosine metabolism)	K18857	EC:1.1.1.1	alcohol dehydrogenase-like isoform X1 [Quercus suber];alcohol dehydrogenase-like isoform X2 [Quercus suber]	NA	24.1714	13.3515	142.472	11.2386	32.0973	10.3724	3.35135	1.74474	0.0129042	0.0443468	up	yes
112027584	LOC112027584	XM_024060236.1	GO:0005515(protein binding);GO:0005634(nucleus);GO:0005737(cytoplasm);GO:0005783(endoplasmic reticulum);GO:0006979(response to oxidative stress);GO:0009611(response to wounding);GO:0009629(response to gravity);GO:0009705(plant-type vacuole membrane);GO:0009715(chalcone biosynthetic process);GO:0009733(response to auxin);GO:0009753(response to jasmonic acid);GO:0009813(flavonoid biosynthetic proce…	00941(Flavonoid biosynthesis);04712(Circadian rhythm - plant)	K00660	EC:2.3.1.74	chalcone synthase-like [Quercus suber]	NA	2.03283	3.09896	1.56592	0.663869	0.667763	0.810396	3.12681	1.64469	0.0133264	0.045501	up	yes
112011745	LOC112011745	XR_002882896.1	NA	NA	NA	NA		NA	5.67083	5.97946	7.14758	1.96434	0.688305	2.89171	3.39046	1.76148	0.0133609	0.045597	up	yes
112036385	LOC112036385	XM_024069188.1	GO:0005575(cellular_component);GO:0016788(hydrolase activity, acting on ester bonds)	00030(Pentose phosphate pathway);00480(Glutathione metabolism)	K00033	EC:1.1.1.44;EC:1.1.1.343	uncharacterized protein LOC112036385 [Quercus suber]	NA	4.33353	2.52318	1.74358	0.939354	1.21298	1.35085	2.45499	1.29572	0.0133709	0.045617	up	yes
112032517	LOC112032517	XM_024065280.1	GO:0003674(molecular_function);GO:0009507(chloroplast);GO:0009535(chloroplast thylakoid membrane);GO:0016021(integral component of membrane);GO:0017004(cytochrome complex assembly)	NA	NA	NA	cytochrome c biogenesis protein CCS1, chloroplastic-like [Quercus suber]	NA	4.71326	4.18244	3.63713	2.58672	1.98521	1.27077	2.14504	1.101	0.0134573	0.0458249	up	yes
111986995	LOC111986995	XM_024018688.1	GO:0001664(G-protein coupled receptor binding);GO:0003924(GTPase activity);GO:0005525(GTP binding);GO:0005634(nucleus);GO:0005834(heterotrimeric G-protein complex);GO:0005886(plasma membrane);GO:0007186(G-protein coupled receptor signaling pathway);GO:0007188(adenylate cyclase-modulating G-protein coupled receptor signaling pathway);GO:0009737(response to abscisic acid);GO:0009744(response to suc…	NA	NA	NA	extra-large guanine nucleotide-binding protein 1-like [Quercus suber]	NA	5.54727	5.22243	3.62078	2.66314	2.54694	1.97569	2.00264	1.0019	0.0134688	0.0458425	up	yes
112038612	LOC112038612	XM_024071438.1	GO:0003727(single-stranded RNA binding);GO:0005739(mitochondrion);GO:0008380(RNA splicing);GO:0009506(plasmodesma);GO:0009507(chloroplast);GO:0009658(chloroplast organization);GO:0009793(embryo development ending in seed dormancy);GO:0019843(rRNA binding);GO:0032502(developmental process);GO:0042255(ribosome assembly)	NA	NA	NA	transcription termination factor MTERF2, chloroplastic [Quercus suber]	NA	3.81315	1.98049	2.12129	1.33033	0.912917	1.04849	2.40448	1.26572	0.0136365	0.0462567	up	yes
112017451	LOC112017451	XM_024049901.1	GO:0005345(purine nucleobase transmembrane transporter activity);GO:0005737(cytoplasm);GO:0006863(purine nucleobase transport);GO:0009624(response to nematode);GO:0016020(membrane);GO:0016021(integral component of membrane)	NA	NA	NA	probable purine permease 10 [Quercus suber]	NA	0.738145	1.39222	1.02647	0.414349	0.299979	0.106303	3.84684	1.94367	0.0136758	0.0463405	up	yes
112022544	LOC112022544	XM_024055157.1	GO:0000002(mitochondrial genome maintenance);GO:0003697(single-stranded DNA binding);GO:0005739(mitochondrion);GO:0009507(chloroplast);GO:0045910(negative regulation of DNA recombination);GO:0048046(apoplast)	00010(Glycolysis / Gluconeogenesis);00030(Pentose phosphate pathway);00500(Starch and sucrose metabolism);00520(Amino sugar and nucleotide sugar metabolism)	K01810	EC:5.3.1.9	protein OSB1, mitochondrial [Quercus suber]	NA	7.21336	9.62062	5.60714	3.84763	3.92283	3.33361	2.02098	1.01506	0.0136947	0.0463848	up	yes
111994442	LOC111994442	XM_024026325.1;XM_024026326.1;XM_024026324.1;XM_024026323.1;XR_002881082.1;XR_002881084.1;XM_024026328.1;XR_002881085.1;XR_002881083.1;XR_002881086.1;XM_024026330.1;XM_024026327.1	GO:0005634(nucleus);GO:0006284(base-excision repair);GO:0019104(DNA N-glycosylase activity);GO:0019104(DNA N-glycosylase activity)	NA	NA	NA	uncharacterized protein LOC111994442 isoform X2 [Quercus suber];uncharacterized protein LOC111994442 isoform X1 [Quercus suber];uncharacterized protein LOC111994442 isoform X3 [Quercus suber];uncharacterized protein LOC111994442 isoform X5 [Quercus suber]	NA	2.24521	4.20847	2.24708	0.77679	1.23235	1.72521	2.32992	1.22028	0.0137375	0.0464713	up	yes
gene-LOC112004492	LOC112004492	gene-LOC112004492	GO:0004674(protein serine/threonine kinase activity);GO:0005886(plasma membrane);GO:0006468(protein phosphorylation);GO:0006952(defense response);GO:0009506(plasmodesma)	NA	NA	NA	putative receptor-like protein kinase At4g00960 [Quercus suber]	NA	0.652782	0.964548	0.910829	0.338613	0.17748	0.370936	2.85014	1.51103	0.0137932	0.0466305	up	yes
111993424	LOC111993424	XM_024025263.1	GO:0006855(drug transmembrane transport)	00230(Purine metabolism);00232(Caffeine metabolism);04146(Peroxisome)	K00106	EC:1.17.1.4;EC:1.17.3.2	protein DETOXIFICATION 45, chloroplastic-like [Quercus suber]	NA	1.55325	2.38101	2.40701	0.411144	1.18666	0.559879	2.93893	1.55529	0.0139566	0.0471092	up	yes
gene-LOC112001108	LOC112001108	gene-LOC112001108	NA	NA	NA	NA	tetratricopeptide repeat protein 5-like [Quercus suber]	NA	4.17988	2.22536	3.61659	1.56727	1.56824	0.719311	2.59982	1.37841	0.0141054	0.0475373	up	yes
112011157	LOC112011157	XM_024043541.1	GO:0005515(protein binding)	NA	NA	NA	TMV resistance protein N-like [Quercus suber]	NA	1.61949	1.03425	1.23476	0.282601	0.292418	0.829631	2.76831	1.469	0.0141463	0.0476379	up	yes
112003525	LOC112003525	XR_002881989.1	GO:0006511(ubiquitin-dependent protein catabolic process);GO:0008541(proteasome regulatory particle, lid subcomplex)	03050(Proteasome)	K03033	NA	putative 26S proteasome non-ATPase regulatory subunit 3 [Vitis vinifera]	NA	2.65228	1.51527	1.38054	0.655819	0.653419	0.282034	3.48657	1.80181	0.0141818	0.0477351	up	yes
112023151	LOC112023151	XR_002883998.1	GO:0004838(L-tyrosine:2-oxoglutarate aminotransferase activity);GO:0005737(cytoplasm);GO:0005829(cytosol);GO:0006572(tyrosine catabolic process);GO:0008483(transaminase activity);GO:0009058(biosynthetic process);GO:0010189(vitamin E biosynthetic process);GO:0030170(pyridoxal phosphate binding)	00270(Cysteine and methionine metabolism);00350(Tyrosine metabolism);00360(Phenylalanine metabolism);00400(Phenylalanine, tyrosine and tryptophan biosynthesis);00130(Ubiquinone and other terpenoid-quinone biosynthesis);00950(Isoquinoline alkaloid biosynthesis);00960(Tropane, piperidine and pyridine alkaloid biosynthesis)	K00815	EC:2.6.1.5	uncharacterized protein LOC111985775 [Quercus suber]	NA	1.19376	0.718389	2.0093	0.405133	0.483552	0.092708	3.9958	1.99849	0.0142446	0.0479242	up	yes
112015440	LOC112015440	XM_024047841.1	GO:0005575(cellular_component);GO:0008150(biological_process);GO:0016874(ligase activity)	NA	NA	NA	uncharacterized protein LOC112015440 [Quercus suber]	NA	2.14648	1.93729	0.920502	0.473202	0.647778	0.239318	3.6788	1.87924	0.0142889	0.0480173	up	yes
112015647	LOC112015647	XM_024048083.1	GO:0005829(cytosol);GO:0016791(phosphatase activity)	03013(RNA transport);03015(mRNA surveillance pathway);03018(RNA degradation)	K13126	NA	uncharacterized protein At3g52155, chloroplastic-like [Quercus suber]	NA	3.18937	2.18462	2.50089	0.689951	1.12957	1.16907	2.63498	1.39779	0.0142973	0.0480265	up	yes
112027165	LOC112027165	XR_002884439.1	NA	NA	NA	NA	uncharacterized protein LOC107430187 [Ziziphus jujuba]	NA	7.17725	6.56306	7.50345	2.56002	4.1444	2.40848	2.33117	1.22106	0.0143191	0.0480624	up	yes
111985088	LOC111985088	XM_024016717.1	GO:0006855(drug transmembrane transport)	NA	NA	NA	protein DETOXIFICATION 53-like [Quercus suber]	NA	2.29266	2.35569	2.04134	1.28422	1.24539	0.472522	2.22831	1.15595	0.014429	0.0483787	up	yes
112018425	LOC112018425	XM_024050950.1	NA	NA	NA	NA	uncharacterized protein LOC112018425 [Quercus suber]	NA	0.943551	1.32048	0.35025	0.158042	0.264545	0.23922	3.95022	1.98193	0.0145846	0.0487869	up	yes
111993386	LOC111993386	XR_002880969.1	NA	NA	NA	NA		NA	0.701435	5.31998	3.27493	0.843209	0.186379	0.948275	4.7002	2.23272	0.0146578	0.0489862	up	yes
gene-LOC111999537	LOC111999537	gene-LOC111999537	GO:0009813(flavonoid biosynthetic process);GO:0043231(intracellular membrane-bounded organelle);GO:0052696(flavonoid glucuronidation);GO:0080043(quercetin 3-O-glucosyltransferase activity);GO:0080044(quercetin 7-O-glucosyltransferase activity)	NA	NA	NA	7-deoxyloganetin glucosyltransferase-like [Quercus suber]	NA	1.12768	1.75321	0.98203	0.348423	0.586084	0.337004	3.03805	1.60315	0.0147141	0.0491439	up	yes
112024831	LOC112024831	XM_024057481.1	GO:0005515(protein binding);GO:0005524(ATP binding);GO:0005576(extracellular region);GO:0006952(defense response);GO:0043531(ADP binding)	NA	NA	NA	putative disease resistance RPP13-like protein 1 [Quercus suber]	NA	0.814048	1.01162	0.870025	0.0001	0.352652	0.063853	6.47063	2.69391	0.0152113	0.0505392	up	yes
112037499	LOC112037499	XM_024070340.1	GO:0005507(copper ion binding);GO:0009809(lignin biosynthetic process);GO:0016722(oxidoreductase activity, oxidizing metal ions)	NA	NA	NA	disease resistance protein TAO1-like [Quercus suber]	NA	0.851099	0.958619	1.12749	0.318786	0.198451	0.0001	5.67755	2.50527	0.0153061	0.0507681	up	yes
112027635	LOC112027635	XM_024060292.1;XM_024060293.1	GO:0003674(molecular_function);GO:0005634(nucleus);GO:0008150(biological_process);GO:0016021(integral component of membrane);GO:0016021(integral component of membrane)	00190(Oxidative phosphorylation);00190(Oxidative phosphorylation)	K02133	EC:3.6.3.14	uncharacterized protein LOC112027635 [Quercus suber]	NA	6.18457	7.60248	5.90936	4.00176	2.77213	2.32647	2.16435	1.11394	0.015317	0.050787	up	yes
112005591	LOC112005591	XM_024037889.1	GO:0005634(nucleus);GO:0006351(transcription, DNA-templated);GO:0043565(sequence-specific DNA binding)	04075(Plant hormone signal transduction)	K14431	NA	protein DOG1-like 4 [Quercus suber]	NA	7.78036	7.09491	7.78675	5.83139	2.50971	2.44154	2.10172	1.07157	0.0153987	0.0510048	up	yes
112010901	LOC112010901	XM_024043278.1	GO:0004842(ubiquitin-protein transferase activity);GO:0019005(SCF ubiquitin ligase complex);GO:0031146(SCF-dependent proteasomal ubiquitin-dependent protein catabolic process)	NA	NA	NA	putative F-box protein At3g52320 [Quercus suber]	NA	1.48586	0.60884	2.33084	0.0001	0.312829	0.415792	6.07303	2.60242	0.0156836	0.0518016	up	yes
112029888	LOC112029888	XM_024062571.1	NA	NA	NA	NA	uncharacterized protein At2g29880-like [Quercus suber]	NA	6.54709	2.42788	3.24909	1.77255	0.511852	1.63104	3.12201	1.64248	0.015692	0.0518016	up	yes
112016327	LOC112016327	XM_024048871.1	NA	NA	NA	NA	SNF1-related protein kinase regulatory subunit beta-2-like [Quercus suber]	NA	5.35727	4.89277	6.09874	2.41629	2.55282	2.31924	2.24314	1.16552	0.0157021	0.051811	up	yes
111994780	LOC111994780	XM_024026665.1	GO:0000120(RNA polymerase I transcription factor complex);GO:0006360(transcription by RNA polymerase I)	NA	NA	NA	uncharacterized protein LOC111994780 [Quercus suber]	NA	3.63256	5.29064	4.70954	1.88383	2.79999	1.90714	2.0684	1.04851	0.0157462	0.0519271	up	yes
112023727	LOC112023727	XR_002884058.1;XR_002884059.1;XM_024056352.1	GO:0005575(cellular_component);GO:0006952(defense response);GO:0006952(defense response)	NA	NA	NA	putative disease resistance protein RGA4 [Quercus suber]	NA	0.36364	0.37674	0.391505	0.148706	0.0001	0.0324544	6.24452	2.64259	0.0158091	0.0521085	up	yes
112009745	LOC112009745	XM_024042072.1;XR_002882683.1;XM_024042073.1	GO:0003993(acid phosphatase activity);GO:0004722(protein serine/threonine phosphatase activity);GO:0005576(extracellular region);GO:0009845(seed germination);GO:0009846(pollen germination);GO:0046872(metal ion binding);GO:0046872(metal ion binding)	NA	NA	NA	purple acid phosphatase 15 isoform X1 [Quercus suber];purple acid phosphatase 15 isoform X2 [Quercus suber]	NA	7.7114	11.9955	6.80626	2.53481	3.51509	6.67363	2.08379	1.05921	0.0158838	0.052275	up	yes
112019954	LOC112019954	XM_024052515.1	GO:0005515(protein binding);GO:0005524(ATP binding);GO:0005576(extracellular region);GO:0006952(defense response);GO:0043531(ADP binding)	NA	NA	NA	putative disease resistance protein RGA4 [Quercus suber]	NA	0.308607	0.304985	0.35147	0.074755	0.126695	0.064608	3.62726	1.85888	0.015899	0.052309	up	yes
112036701	LOC112036701	XM_024069530.1	GO:0002229(defense response to oomycetes);GO:0004674(protein serine/threonine kinase activity);GO:0005515(protein binding);GO:0005524(ATP binding);GO:0005886(plasma membrane);GO:0006468(protein phosphorylation);GO:0010726(positive regulation of hydrogen peroxide metabolic process);GO:0010942(positive regulation of cell death);GO:0016021(integral component of membrane);GO:0016301(kinase activity);…	NA	NA	NA	L-type lectin-domain containing receptor kinase IX.1-like [Quercus suber]	NA	1.22179	1.57875	1.29841	0.535998	0.316126	0.681595	2.67256	1.41822	0.0159157	0.0523513	up	yes
112016028	LOC112016028	XM_024048506.1	GO:0003993(acid phosphatase activity);GO:0005737(cytoplasm);GO:0008252(nucleotidase activity);GO:0016791(phosphatase activity)	00230(Purine metabolism);00240(Pyrimidine metabolism);00760(Nicotinate and nicotinamide metabolism)	K03787	EC:3.1.3.5	uncharacterized protein LOC112016028 [Quercus suber]	NA	3.97759	3.67307	4.02755	1.24777	2.6644	0.977485	2.38835	1.25601	0.0159281	0.0523729	up	yes
111990948	LOC111990948	XM_024022716.1	GO:0000398(mRNA splicing, via spliceosome);GO:0003729(mRNA binding);GO:0005634(nucleus);GO:0005681(spliceosomal complex);GO:0005829(cytosol);GO:0005886(plasma membrane);GO:0009507(chloroplast);GO:0016787(hydrolase activity)	03040(Spliceosome)	K12874	NA	LOW QUALITY PROTEIN: intron-binding protein aquarius-like [Quercus suber]	NA	3.72673	4.15011	4.0967	1.88871	0.771649	1.38116	2.96264	1.56688	0.0159837	0.0525077	up	yes
111999971	LOC111999971	XM_024032073.1	GO:0003674(molecular_function);GO:0005886(plasma membrane);GO:0008150(biological_process);GO:0016021(integral component of membrane)	NA	NA	NA	UPF0481 protein At3g47200-like [Quercus suber]	NA	3.10065	2.13586	3.20874	1.36516	0.852209	1.33253	2.37901	1.25036	0.0161958	0.0530961	up	yes
111986154	LOC111986154	XM_024017777.1	NA	NA	NA	NA	putative disease resistance protein RGA3 [Quercus suber]	NA	1.04955	0.579959	0.455209	0.252664	0.199378	0.115607	3.67255	1.87678	0.0161972	0.0530961	up	yes
112035441	LOC112035441	XM_024068268.1	GO:0009507(chloroplast);GO:0031365(N-terminal protein amino acid modification);GO:0042586(peptide deformylase activity);GO:0043686(co-translational protein modification)	NA	NA	NA	peptide deformylase 1B, chloroplastic [Quercus suber]	NA	5.34508	6.03398	4.28775	0.803787	1.96983	2.92389	2.74976	1.45931	0.0163041	0.0533655	up	yes
gene-LOC111998250	LOC111998250	gene-LOC111998250	GO:0051213(dioxygenase activity)	00940(Phenylpropanoid biosynthesis)	K06892	EC:1.14.11.-	1-aminocyclopropane-1-carboxylate oxidase homolog 1-like [Prunus yedoensis var. nudiflora]	NA	7.24995	9.43723	8.50237	2.70631	6.31829	2.39862	2.20512	1.14086	0.0163441	0.053464	up	yes
111991857	LOC111991857	XM_024023668.1	NA	NA	NA	NA	uncharacterized protein At2g29880-like [Quercus suber]	NA	8.50622	4.05586	4.53384	2.65274	1.24811	2.72313	2.58092	1.36788	0.0163485	0.0534701	up	yes
111989284	LOC111989284	XR_002880525.1	NA	NA	NA	NA		NA	1.43131	3.41867	3.23464	0.615548	1.20718	0.655242	3.26259	1.70602	0.0164714	0.0537503	up	yes
112038275	LOC112038275	XM_024071076.1	GO:0005773(vacuole);GO:0005887(integral component of plasma membrane);GO:0009506(plasmodesma);GO:0009992(cellular water homeostasis);GO:0015250(water channel activity);GO:0015254(glycerol channel activity);GO:0034220(ion transmembrane transport)	NA	NA	NA	aquaporin PIP2-7-like [Quercus suber]	NA	4.74827	4.0778	2.09648	1.44334	1.86939	1.07408	2.48987	1.31607	0.0165741	0.0539795	up	yes
112007468	LOC112007468	XR_002882475.1;XR_002882474.1	NA	NA	NA	NA	uncharacterized protein LOC112031638 [Quercus suber]	NA	2.85925	0.568064	1.27541	0.328349	0.0001	0.401046	6.44655	2.68853	0.0166419	0.0541676	up	yes
112003458	LOC112003458	XM_024035691.1	GO:0003714(transcription corepressor activity);GO:0005634(nucleus)	NA	NA	NA	protein SCAI [Quercus suber]	NA	3.71476	3.71274	4.25685	1.31459	2.17501	2.27633	2.02645	1.01895	0.0167179	0.0543742	up	yes
112015750	LOC112015750	XM_024048186.1	GO:0003723(RNA binding);GO:0004519(endonuclease activity);GO:0009451(RNA modification);GO:0009507(chloroplast);GO:0043231(intracellular membrane-bounded organelle)	NA	NA	NA	pentatricopeptide repeat-containing protein At4g31850, chloroplastic-like [Quercus suber]	NA	0.949145	0.75189	0.581787	0.092005	0.406081	0.021131	4.39666	2.13641	0.0170127	0.0551336	up	yes
112020965	LOC112020965	XM_024053539.1	GO:0003674(molecular_function);GO:0009507(chloroplast);GO:0009535(chloroplast thylakoid membrane);GO:0010190(cytochrome b6f complex assembly);GO:0016021(integral component of membrane)	NA	NA	NA	protein COFACTOR ASSEMBLY OF COMPLEX C SUBUNIT B CCB1, chloroplastic [Quercus suber]	NA	4.94867	6.25321	5.29115	2.54204	2.06381	3.03019	2.15989	1.11096	0.0170673	0.0552337	up	yes
112026732	LOC112026732	XR_002884397.1	GO:0000398(mRNA splicing, via spliceosome);GO:0000932(P-body);GO:0003723(RNA binding);GO:0005634(nucleus);GO:0005681(spliceosomal complex);GO:0005688(U6 snRNP);GO:0005730(nucleolus);GO:0005732(small nucleolar ribonucleoprotein complex);GO:0030490(maturation of SSU-rRNA);GO:0046540(U4/U6 x U5 tri-snRNP complex)	03040(Spliceosome);03018(RNA degradation)	K12625	NA	PREDICTED: sm-like protein LSM36B [Eucalyptus grandis]	NA	3.67402	2.70211	3.92538	1.56474	1.99182	0.696128	2.42235	1.27641	0.0173488	0.0559859	up	yes
112021583	LOC112021583	XM_024054151.1;XM_024054143.1	GO:0006508(proteolysis);GO:0006508(proteolysis)	NA	NA	NA	uncharacterized protein LOC112021583 isoform X2 [Quercus suber];uncharacterized protein LOC112021583 isoform X1 [Quercus suber]	NA	3.62138	3.18644	4.13135	1.73984	1.68947	0.578968	2.72914	1.44845	0.0174476	0.0562561	up	yes
112033331	LOC112033331	XM_024066116.1;XM_024066117.1	GO:0000398(mRNA splicing, via spliceosome);GO:0004004(ATP-dependent RNA helicase activity);GO:0005681(spliceosomal complex);GO:0006406(mRNA export from nucleus);GO:0006974(cellular response to DNA damage stimulus);GO:0010468(regulation of gene expression);GO:0010501(RNA secondary structure unwinding);GO:0010501(RNA secondary structure unwinding)	03040(Spliceosome);03013(RNA transport);03015(mRNA surveillance pathway);03015(mRNA surveillance pathway)	K12812	EC:3.6.4.13	DEAD-box ATP-dependent RNA helicase 56 isoform X1 [Quercus suber];DEAD-box ATP-dependent RNA helicase 15-like [Quercus suber]	NA	4.3649	2.24155	11.9392	0.138195	2.26212	2.20219	4.02948	2.01059	0.0175428	0.0565124	up	yes
112027854	LOC112027854	XM_024060504.1;XM_024060502.1;XM_024060501.1	GO:0004674(protein serine/threonine kinase activity);GO:0005886(plasma membrane);GO:0006468(protein phosphorylation);GO:0006952(defense response);GO:0009506(plasmodesma);GO:0009506(plasmodesma)	NA	NA	NA	putative receptor-like protein kinase At4g00960 isoform X3 [Quercus suber];putative receptor-like protein kinase At4g00960 isoform X2 [Quercus suber];putative receptor-like protein kinase At4g00960 isoform X1 [Quercus suber]	NA	0.221832	0.674787	0.599033	0.124809	0.192585	0.04916	4.08031	2.02868	0.01762	0.0566683	up	yes
111994139	LOC111994139	XM_024025993.1	GO:0005576(extracellular region);GO:0009651(response to salt stress);GO:0009816(defense response to bacterium, incompatible interaction);GO:0009817(defense response to fungus, incompatible interaction);GO:0051707(response to other organism)	NA	NA	NA	protein P21-like [Quercus suber]	NA	10.931	7.28695	9.34593	4.87643	4.16325	4.28881	2.06804	1.04826	0.0176348	0.0566991	up	yes
111991417	LOC111991417	XR_002880737.1	NA	NA	NA	NA	hypothetical protein B456_005G064600 [Gossypium raimondii]	NA	13.4037	20.3144	20.1461	6.88125	5.41829	8.94258	2.53573	1.3424	0.017931	0.0574546	up	yes
112036530	LOC112036530	XM_024069364.1	GO:0005515(protein binding);GO:0005634(nucleus);GO:0006355(regulation of transcription, DNA-templated);GO:0008270(zinc ion binding);GO:0009585(red, far-red light phototransduction);GO:0009639(response to red or far red light);GO:0045893(positive regulation of transcription, DNA-templated)	NA	NA	NA	protein FAR1-RELATED SEQUENCE 5-like [Quercus suber]	NA	0.622296	1.27213	0.574989	0.318835	0.226409	0.249237	3.10821	1.63609	0.0182628	0.0583622	up	yes
112016141	LOC112016141	XM_024048652.1	GO:0003674(molecular_function);GO:0005575(cellular_component);GO:0008150(biological_process)	NA	NA	NA	uncharacterized protein LOC112016141 [Quercus suber]	NA	2.03774	3.24955	2.37047	0.86635	0.806788	1.17445	2.68921	1.42718	0.0184567	0.0588597	up	yes
111990988	LOC111990988	XR_002880722.1	NA	NA	NA	NA		NA	11.7129	17.8183	14.1003	10.001	5.80216	5.58432	2.04005	1.0286	0.0186249	0.059335	up	yes
112037336	LOC112037336	XM_024070147.1	GO:0003674(molecular_function);GO:0005829(cytosol);GO:0009507(chloroplast)	NA	NA	NA	UPF0678 fatty acid-binding protein-like protein At1g79260 [Quercus suber]	NA	8.0499	9.47915	7.93676	3.37678	4.96648	3.90432	2.07925	1.05607	0.0186997	0.0595204	up	yes
112003570	LOC112003570	XM_024035778.1	NA	NA	NA	NA	uncharacterized protein LOC112003570 [Quercus suber]	NA	1.50307	1.41698	2.02957	0.710743	0.256901	0.559941	3.24016	1.69607	0.0187927	0.0597288	up	yes
112004205	LOC112004205	XM_024036437.1	NA	NA	NA	NA	uncharacterized protein LOC112004205 [Quercus suber]	NA	6.50295	5.81436	7.3884	2.28416	4.15555	3.21609	2.04082	1.02915	0.0188699	0.0599565	up	yes
112028295	LOC112028295	XM_024060969.1	GO:0044715(8-oxo-dGDP phosphatase activity)	NA	NA	NA	nudix hydrolase 20, chloroplastic-like [Quercus suber]	NA	4.0679	5.16148	4.44104	1.92096	2.98072	1.19019	2.24404	1.1661	0.0188987	0.0600119	up	yes
112000111	LOC112000111	XR_002881681.1	GO:0005524(ATP binding);GO:0005634(nucleus);GO:0006952(defense response);GO:0043531(ADP binding)	NA	NA	NA	putative disease resistance RPP13-like protein 1 [Quercus suber]	NA	2.75914	3.41569	3.07843	1.78989	1.25748	0.860699	2.36773	1.24351	0.01893	0.0600854	up	yes
111997529	LOC111997529	XM_024029627.1	GO:0005576(extracellular region);GO:0009651(response to salt stress);GO:0009816(defense response to bacterium, incompatible interaction);GO:0009817(defense response to fungus, incompatible interaction);GO:0051707(response to other organism)	NA	NA	NA	protein P21-like [Quercus suber]	NA	8.51932	6.10249	5.98576	3.86712	2.96057	2.96823	2.10369	1.07292	0.0189913	0.0602467	up	yes
112006682	LOC112006682	XM_024038985.1	GO:0005524(ATP binding);GO:0005634(nucleus);GO:0006952(defense response);GO:0043531(ADP binding)	04626(Plant-pathogen interaction)	K13459	NA	disease resistance protein At4g27190-like [Quercus suber]	NA	0.806434	1.42241	0.67316	0.240965	0.505942	0.409124	2.51031	1.32787	0.018992	0.0602467	up	yes
111986780	LOC111986780	XM_024018461.1	GO:0003677(DNA binding);GO:0005634(nucleus);GO:0005654(nucleoplasm);GO:0006351(transcription, DNA-templated);GO:0006355(regulation of transcription, DNA-templated);GO:0009909(regulation of flower development);GO:0010048(vernalization response);GO:0043565(sequence-specific DNA binding)	NA	NA	NA	putative B3 domain-containing protein Os03g0621600 [Quercus suber]	NA	0.390172	0.755294	1.10808	0.113609	0.333719	0.198486	3.48946	1.803	0.0190739	0.0604622	up	yes
112035514	LOC112035514	XR_002885513.1	NA	NA	NA	NA	hypothetical protein MANES_09G008900 [Manihot esculenta]	NA	15.9546	22.9678	20.702	6.95588	10.5129	8.09701	2.3322	1.22169	0.0191749	0.0607111	up	yes
112010879	LOC112010879	XM_024043253.1	GO:0004672(protein kinase activity);GO:0005886(plasma membrane)	NA	NA	NA	putative receptor-like protein kinase At3g47110 [Quercus suber]	NA	0.264737	0.822868	1.63659	0.361048	0.128351	0.184589	4.0419	2.01503	0.0193657	0.0612255	up	yes
112026592	LOC112026592	XM_024059276.1	GO:0003910(DNA ligase (ATP) activity);GO:0005634(nucleus);GO:0005739(mitochondrion);GO:0006273(lagging strand elongation);GO:0051103(DNA ligation involved in DNA repair)	03030(DNA replication);03410(Base excision repair);03420(Nucleotide excision repair);03430(Mismatch repair)	K10747	EC:6.5.1.1;EC:6.5.1.6	LOW QUALITY PROTEIN: DNA ligase 1-like [Quercus suber]	NA	2.5461	2.47355	3.31878	0.649081	1.53778	1.40586	2.32093	1.2147	0.0195009	0.061518	up	yes
112034884	LOC112034884	XM_024067700.1;XM_024067702.1	GO:0003677(DNA binding);GO:0003700(DNA binding transcription factor activity);GO:0005634(nucleus);GO:0006351(transcription, DNA-templated);GO:0006355(regulation of transcription, DNA-templated);GO:0006355(regulation of transcription, DNA-templated)	NA	NA	NA	B3 domain-containing protein Os01g0234100-like isoform X1 [Quercus suber];B3 domain-containing protein Os01g0234100-like isoform X2 [Quercus suber]	NA	2.68943	1.92343	2.04491	0.559658	1.34428	0.821337	2.44298	1.28864	0.0196399	0.0618481	up	yes
112006490	LOC112006490	XM_024038765.1	GO:0004857(enzyme inhibitor activity)	00040(Pentose and glucuronate interconversions)	K01051	EC:3.1.1.11	pectinesterase inhibitor 6-like [Quercus suber]	NA	1.44378	1.19984	1.65683	0.603628	0.403114	0.04825	4.07629	2.02726	0.0197045	0.0619554	up	yes
112028859	LOC112028859	XM_024061556.1	GO:0000981(RNA polymerase II transcription factor activity, sequence-specific DNA binding);GO:0001135(transcription factor activity, RNA polymerase II transcription factor recruiting);GO:0003677(DNA binding);GO:0003700(DNA binding transcription factor activity);GO:0005515(protein binding);GO:0005634(nucleus);GO:0006351(transcription, DNA-templated);GO:0006355(regulation of transcription, DNA-temp…	NA	NA	NA	transcription factor WER-like [Quercus suber]	NA	6.80147	5.79197	6.8299	2.55141	3.85796	2.39278	2.20666	1.14186	0.0197504	0.0620695	up	yes
112022785	LOC112022785	XM_024055412.1	GO:0003674(molecular_function);GO:0005634(nucleus)	NA	NA	NA	nitrate regulatory gene2 protein-like [Quercus suber]	NA	0.742486	0.523101	0.60507	0.153799	0.220377	0.258174	2.95826	1.56475	0.0197671	0.0621122	up	yes
111988332	LOC111988332	XM_024020117.1;XM_024020122.1;XM_024020116.1;XM_024020118.1;XM_024020120.1;XM_024020121.1;XM_024020119.1	GO:0005515(protein binding);GO:0005524(ATP binding);GO:0005576(extracellular region);GO:0006952(defense response);GO:0043531(ADP binding);GO:0043531(ADP binding)	NA	NA	NA	putative disease resistance protein RGA1 [Quercus suber]	NA	4.35539	2.76327	2.79116	1.10647	2.61375	0.419797	2.39367	1.25922	0.0199875	0.0626232	up	yes
112012700	LOC112012700	XM_024045090.1;XM_024045098.1	GO:0005345(purine nucleobase transmembrane transporter activity);GO:0006863(purine nucleobase transport);GO:0009507(chloroplast);GO:0016020(membrane);GO:0016021(integral component of membrane);GO:0016021(integral component of membrane)	NA	NA	NA	probable purine permease 11 isoform X1 [Quercus suber]	NA	2.66402	2.5704	2.51114	1.58305	0.754855	0.698299	2.55107	1.3511	0.0199927	0.0626306	up	yes
111987572	LOC111987572	XM_024019291.1	GO:0003993(acid phosphatase activity);GO:0005615(extracellular space);GO:0030145(manganese ion binding);GO:0046872(metal ion binding)	NA	NA	NA	purple acid phosphatase 2-like [Quercus suber]	NA	5.54264	5.42916	5.7459	2.97373	3.51091	1.35777	2.13171	1.09201	0.0201008	0.0628687	up	yes
112009260	LOC112009260	XM_024041595.1	GO:0007165(signal transduction);GO:0035091(phosphatidylinositol binding)	NA	NA	NA	protein ENHANCED DISEASE RESISTANCE 2-like [Quercus suber]	NA	2.29115	1.64287	2.23391	0.838905	0.951144	1.06319	2.16173	1.11218	0.020302	0.0633287	up	yes
112023280	LOC112023280	XM_024055899.1	GO:0005515(protein binding);GO:0008150(biological_process);GO:0016021(integral component of membrane)	NA	NA	NA	uncharacterized protein LOC111993010 [Quercus suber]	NA	7.57402	8.26554	9.59433	5.10689	2.77869	4.52201	2.04987	1.03553	0.0204873	0.0637915	up	yes
112032265	LOC112032265	XM_024065032.1	GO:0003674(molecular_function);GO:0005634(nucleus);GO:0005886(plasma membrane);GO:0008150(biological_process)	NA	NA	NA	protein UPSTREAM OF FLC [Quercus suber]	NA	1.13584	1.60526	0.821839	0.284568	0.500602	0.540563	2.68752	1.42628	0.0206084	0.064042	up	yes
112016477	LOC112016477	XR_002883320.1	NA	NA	NA	NA		NA	5.47014	11.4407	9.9281	1.7995	6.24799	0.828087	3.02391	1.59641	0.0206663	0.0641637	up	yes
112019032	LOC112019032	XM_024051568.1	GO:0005576(extracellular region);GO:0016787(hydrolase activity)	NA	NA	NA	protein ABHD18 [Quercus suber]	NA	7.54953	8.52793	6.94019	2.48337	4.83783	4.1325	2.00962	1.00693	0.0207778	0.0644266	up	yes
112031456	LOC112031456	XM_024064146.1	NA	03013(RNA transport)	K14300	NA	uncharacterized protein LOC112031456 [Quercus suber]	NA	0.533673	0.711895	1.14059	0.413507	0.178426	0.199364	3.0155	1.5924	0.0208815	0.0646698	up	yes
112008992	LOC112008992	XR_002882626.1	GO:0003674(molecular_function);GO:0005634(nucleus);GO:0008150(biological_process)	NA	NA	NA	putative F-box protein At1g49610 [Quercus suber]	NA	2.46321	2.24365	1.57964	0.736406	0.534059	0.914199	2.87756	1.52484	0.0210109	0.0650189	up	yes
gene-LOC112001080	LOC112001080	gene-LOC112001080	GO:0005887(integral component of plasma membrane);GO:0008509(anion transmembrane transporter activity);GO:0051453(regulation of intracellular pH);GO:0098656(anion transmembrane transport)	NA	NA	NA	probable boron transporter 2 [Quercus suber]	NA	0.669388	1.80002	1.5977	0.608315	0.467548	0.424239	2.71122	1.43894	0.0212039	0.0655034	up	yes
111999050	LOC111999050	XM_024031171.1	GO:0005524(ATP binding);GO:0005886(plasma membrane);GO:0009507(chloroplast);GO:0016021(integral component of membrane);GO:0042626(ATPase activity, coupled to transmembrane movement of substances);GO:0055085(transmembrane transport)	02010(ABC transporters);04146(Peroxisome)	K05677	NA	ABC transporter D family member 2, chloroplastic [Quercus suber]	NA	8.03295	7.35831	7.34847	4.26698	2.96875	4.07606	2.01027	1.00739	0.0216397	0.0666402	up	yes
112038008	LOC112038008	XM_024070819.1	GO:0003674(molecular_function);GO:0008150(biological_process);GO:0009507(chloroplast);GO:0009535(chloroplast thylakoid membrane);GO:0016021(integral component of membrane)	NA	NA	NA	uncharacterized protein LOC112038008 [Quercus suber]	NA	6.82505	6.45872	4.40546	2.83624	3.28225	2.6359	2.02061	1.01479	0.0219235	0.067284	up	yes
112031495	LOC112031495	XM_024064192.1	GO:0004252(serine-type endopeptidase activity);GO:0005618(cell wall)	NA	NA	NA	subtilisin-like protease SBT4.9 [Quercus suber]	NA	8.28317	9.41437	3.76882	0.993313	5.23523	0.969151	2.98239	1.57647	0.0220773	0.0676312	up	yes
111999715	LOC111999715	XM_024031854.1	GO:0005524(ATP binding);GO:0005634(nucleus);GO:0006952(defense response);GO:0043531(ADP binding)	NA	NA	NA	putative disease resistance protein RGA4 [Quercus suber]	NA	3.37561	3.35489	3.52663	1.31724	1.68692	1.46866	2.29321	1.19737	0.0220993	0.0676698	up	yes
112002314	LOC112002314	XR_002881882.1	GO:0005887(integral component of plasma membrane);GO:0006857(oligopeptide transport);GO:0015031(protein transport);GO:0016020(membrane);GO:0035673(oligopeptide transmembrane transporter activity);GO:0080167(response to karrikin)	NA	NA	NA	oligopeptide transporter 4-like, partial [Quercus suber]	NA	2.70566	2.61638	3.07774	0.594901	1.39948	0.687893	3.13159	1.6469	0.0221192	0.0677212	up	yes
112031857	LOC112031857	XM_024064569.1	GO:0000077(DNA damage checkpoint);GO:0005634(nucleus);GO:0042393(histone binding);GO:0045944(positive regulation of transcription by RNA polymerase II)	NA	NA	NA	uncharacterized protein LOC112031857 [Quercus suber]	NA	0.672655	0.295241	0.814913	0.249425	0.15462	0.0344	4.06621	2.02368	0.0225415	0.0687001	up	yes
112011591	LOC112011591	XM_024043963.1;XM_024043957.1	GO:0004659(prenyltransferase activity);GO:0005886(plasma membrane);GO:0009234(menaquinone biosynthetic process);GO:0009507(chloroplast);GO:0009772(photosynthetic electron transport in photosystem II);GO:0010236(plastoquinone biosynthetic process);GO:0016021(integral component of membrane);GO:0031969(chloroplast membrane);GO:0032194(ubiquinone biosynthetic process via 3,4-dihydroxy-5-polyprenylben…	00130(Ubiquinone and other terpenoid-quinone biosynthesis);00130(Ubiquinone and other terpenoid-quinone biosynthesis)	K02548	EC:2.5.1.74;EC:2.5.1.-	uncharacterized protein LOC112011591 [Quercus suber]	NA	1.89571	2.22234	1.79759	0.980308	0.933104	0.70756	2.25704	1.17443	0.0226204	0.0688473	up	yes
112011655	LOC112011655	XM_024044019.1;XM_024044020.1;XM_024044021.1	GO:0003674(molecular_function);GO:0005576(extracellular region);GO:0008150(biological_process);GO:0008150(biological_process)	NA	NA	NA	UPF0565 protein C2orf69 homolog [Quercus suber]	NA	3.82451	4.50315	3.93286	1.88194	2.08406	1.97216	2.0647	1.04593	0.0228595	0.069466	up	yes
112033266	LOC112033266	XM_024066038.1;XR_002885188.1	GO:0005515(protein binding);GO:0005515(protein binding)	NA	NA	NA	TMV resistance protein N-like [Quercus suber]	NA	0.211912	1.49892	0.259725	0.00792	0.155801	0.240066	4.88018	2.28694	0.0229248	0.0696252	up	yes
112035085	LOC112035085	XM_024067922.1;XM_024067923.1;XM_024067924.1	GO:0005634(nucleus);GO:0008150(biological_process);GO:0008150(biological_process)	NA	NA	NA	uncharacterized protein LOC112035085 isoform X1 [Quercus suber];hypothetical protein CR513_01986 [Mucuna pruriens];uncharacterized protein LOC112035085 isoform X2 [Quercus suber]	NA	2.03101	3.19863	3.70603	1.06655	1.36094	1.08268	2.54566	1.34804	0.0229846	0.0697571	up	yes
gene-LOC111987138	LOC111987138	gene-LOC111987138	GO:0005887(integral component of plasma membrane);GO:0008519(ammonium transmembrane transporter activity);GO:0015695(organic cation transport);GO:0019740(nitrogen utilization);GO:0072488(ammonium transmembrane transport)	03018(RNA degradation)	K07573	NA	uncharacterized protein LOC107412282 [Ziziphus jujuba]	NA	1.57352	1.86512	1.58478	0.377755	1.10701	0.439976	2.60992	1.384	0.0229848	0.0697571	up	yes
112009079	LOC112009079	XM_024041429.1	GO:0004526(ribonuclease P activity);GO:0005655(nucleolar ribonuclease P complex);GO:0090502(RNA phosphodiester bond hydrolysis, endonucleolytic)	NA	NA	NA	uncharacterized protein LOC111999916 [Quercus suber]	NA	2.56617	6.02698	5.69996	2.77602	2.22164	0.489498	2.60483	1.38119	0.0230124	0.0698177	up	yes
112028263	LOC112028263	XM_024060936.1	GO:0003713(transcription coactivator activity);GO:0005515(protein binding);GO:0005634(nucleus);GO:0009751(response to salicylic acid);GO:0031490(chromatin DNA binding);GO:0045723(positive regulation of fatty acid biosynthetic process)	NA	NA	NA	mediator of RNA polymerase II transcription subunit 15a-like [Quercus suber]	NA	0.83721	0.506482	1.24278	0.046894	0.169813	0.411856	4.1149	2.04086	0.0230141	0.0698177	up	yes
112003881	LOC112003881	XM_024036105.1	GO:0000302(response to reactive oxygen species);GO:0003677(DNA binding);GO:0003700(DNA binding transcription factor activity);GO:0005634(nucleus);GO:0006351(transcription, DNA-templated);GO:0006355(regulation of transcription, DNA-templated);GO:0009723(response to ethylene);GO:0009873(ethylene-activated signaling pathway);GO:0035865(cellular response to potassium ion);GO:0043565(sequence-specific…	NA	NA	NA	ethylene-responsive transcription factor RAP2-11-like [Quercus suber]	NA	2.1982	2.19819	1.62867	0.215148	0.787488	0.807216	3.32903	1.7351	0.0232577	0.0703771	up	yes
112000818	LOC112000818	XM_024032989.1	GO:0003723(RNA binding);GO:0004519(endonuclease activity);GO:0005739(mitochondrion);GO:0016554(cytidine to uridine editing);GO:0043231(intracellular membrane-bounded organelle)	NA	NA	NA	pentatricopeptide repeat-containing protein At1g62260, mitochondrial [Quercus suber]	NA	0.443546	0.503391	0.41899	0.1534	0.199309	0.08854	3.09559	1.63022	0.0237781	0.0716326	up	yes
111993339	LOC111993339	XR_002880956.1	NA	NA	NA	NA		NA	0.155983	0.520288	0.673319	0.085104	0.133105	0.136299	3.80694	1.92863	0.0239918	0.0720954	up	yes
111986430	LOC111986430	XM_024018058.1	GO:0003674(molecular_function);GO:0005634(nucleus);GO:0008150(biological_process);GO:0016020(membrane)	NA	NA	NA	serine/threonine-protein phosphatase 7 long form homolog [Quercus suber]	NA	1.96036	1.35152	2.42073	1.04955	0.665988	0.626764	2.44742	1.29126	0.0240824	0.0723074	up	yes
112003338	LOC112003338	XM_024035525.1	GO:0005739(mitochondrion);GO:0008150(biological_process);GO:0009451(RNA modification)	NA	NA	NA	pentatricopeptide repeat-containing protein At5g15280, mitochondrial [Quercus suber]	NA	0.7855	1.00355	1.07855	0.259342	0.501696	0.445334	2.37704	1.24917	0.0242256	0.072642	up	yes
112027558	LOC112027558	XR_002884494.1;XR_002884493.1;XR_002884495.1	NA	NA	NA	NA	uncharacterized protein LOC112030123 [Quercus suber];uncharacterized protein LOC112020953 [Quercus suber]	NA	2.22925	1.66252	2.28441	0.827912	1.14687	0.865704	2.17434	1.12058	0.0243334	0.0728724	up	yes
111986593	LOC111986593	XR_002880199.1	NA	NA	NA	NA	protein PHR1-LIKE 1 [Prunus yedoensis var. nudiflora]	NA	1.23545	2.10486	1.59525	0.319866	0.088336	0.81814	4.02462	2.00885	0.0243734	0.0729683	up	yes
112035040	LOC112035040	XM_024067879.1	GO:0005768(endosome);GO:0005794(Golgi apparatus);GO:0005802(trans-Golgi network);GO:0008150(biological_process);GO:0009507(chloroplast);GO:0016021(integral component of membrane)	04120(Ubiquitin mediated proteolysis)	K10581	EC:2.3.2.24	uncharacterized protein LOC112035040 [Quercus suber]	NA	3.91965	4.96356	3.98506	1.49772	3.10519	1.75616	2.02361	1.01693	0.0245547	0.0733852	up	yes
112038832	LOC112038832	XR_002885890.1	GO:0004672(protein kinase activity);GO:0004712(protein serine/threonine/tyrosine kinase activity);GO:0005524(ATP binding);GO:0005634(nucleus);GO:0005737(cytoplasm);GO:0005829(cytosol);GO:0005886(plasma membrane);GO:0006468(protein phosphorylation);GO:0007229(integrin-mediated signaling pathway);GO:0016301(kinase activity)	NA	NA	NA	integrin-linked protein kinase 1 [Quercus suber]	NA	4.70709	6.18784	5.33425	2.88278	1.54253	1.4655	2.755	1.46205	0.0246129	0.0735092	up	yes
111996063	LOC111996063	XM_024027992.1	GO:0005737(cytoplasm);GO:0006952(defense response);GO:0007165(signal transduction);GO:0016021(integral component of membrane);GO:0043531(ADP binding)	NA	NA	NA	TMV resistance protein N-like [Quercus suber]	NA	0.136207	1.81201	2.03479	0.170091	0.0001	0.405933	6.91346	2.78941	0.0247541	0.0738551	up	yes
112030833	LOC112030833	XM_024063496.1	GO:0005515(protein binding);GO:0005524(ATP binding);GO:0005576(extracellular region);GO:0006952(defense response);GO:0043531(ADP binding)	NA	NA	NA	disease resistance protein RGA2-like [Quercus suber]	NA	4.49633	3.69535	0.447179	0.288094	1.27379	0.507487	4.17464	2.06165	0.025223	0.0750127	up	yes
gene-LOC112020077	LOC112020077	gene-LOC112020077	GO:0004674(protein serine/threonine kinase activity);GO:0005886(plasma membrane);GO:0006468(protein phosphorylation)	NA	NA	NA	G-type lectin S-receptor-like serine/threonine-protein kinase SD2-5 [Quercus suber]	NA	1.71443	1.95617	2.37756	0.418422	1.11039	0.501164	2.97943	1.57504	0.0253746	0.0753618	up	yes
111986217	LOC111986217	XM_024017842.1	GO:0006952(defense response);GO:0007165(signal transduction);GO:0043531(ADP binding)	NA	NA	NA	TMV resistance protein N-like [Quercus suber]	NA	0.647781	0.751965	1.38569	0.316425	0.209719	0.360675	3.14092	1.65119	0.0254446	0.0754794	up	yes
111987017	LOC111987017	XM_024018713.1;XM_024018714.1	NA	NA	NA	NA	uncharacterized protein LOC111987017 [Quercus suber]	NA	4.86165	3.21379	5.52988	1.6112	2.55846	2.20029	2.13586	1.09482	0.0254452	0.0754794	up	yes
111992104	LOC111992104	XR_002880803.1;XR_002880804.1	NA	NA	NA	NA	uncharacterized protein LOC106432076 [Brassica napus]	NA	0.23155	0.411932	0.341809	0.074231	0.147858	0.056949	3.53103	1.82009	0.0255904	0.0758446	up	yes
111992694	LOC111992694	XR_002880866.1;XR_002880868.1;XR_002880867.1;XR_002880869.1;XR_002880870.1;XR_002880865.1	NA	NA	NA	NA	replication protein A 70 kDa DNA-binding subunit B-like isoform X1 [Quercus suber]	NA	0.804078	2.99234	1.7451	0.559568	1.04244	0.278562	2.94672	1.55911	0.025989	0.076731	up	yes
111987801	LOC111987801	XR_002880347.1;XM_024019545.1	GO:0005515(protein binding);GO:0005524(ATP binding);GO:0005576(extracellular region);GO:0006952(defense response);GO:0043531(ADP binding);GO:0043531(ADP binding)	NA	NA	NA	putative disease resistance protein At3g14460 [Quercus suber]	NA	1.39673	3.78379	1.83476	0.943557	1.42266	0.279712	2.65135	1.40673	0.0260218	0.0767965	up	yes
gene-LOC112002175	LOC112002175	gene-LOC112002175	GO:0005886(plasma membrane);GO:0006869(lipid transport);GO:0008289(lipid binding);GO:0016021(integral component of membrane);GO:0031225(anchored component of membrane)	NA	NA	NA	protein YLS3-like [Quercus suber]	NA	1.87635	3.18111	2.55437	1.05367	0.419719	0.0001	5.16586	2.36901	0.0260997	0.0769632	up	yes
112028276	LOC112028276	XM_024060948.1	GO:0004674(protein serine/threonine kinase activity);GO:0005524(ATP binding);GO:0005886(plasma membrane);GO:0006468(protein phosphorylation);GO:0007169(transmembrane receptor protein tyrosine kinase signaling pathway);GO:0016021(integral component of membrane);GO:0016301(kinase activity);GO:0016310(phosphorylation)	NA	NA	NA	probable LRR receptor-like serine/threonine-protein kinase At3g47570 [Quercus suber]	NA	0.148935	0.392042	1.14559	0.269284	0.053667	0.040984	4.63427	2.21234	0.0262227	0.0772311	up	yes
112025534	LOC112025534	XM_024058206.1	GO:0030599(pectinesterase activity);GO:0046910(pectinesterase inhibitor activity);GO:0071944(cell periphery)	00040(Pentose and glucuronate interconversions)	K01051	EC:3.1.1.11	pectinesterase 2-like [Quercus suber]	NA	0.743985	0.979747	0.0001	0.0001	0.0001	0.108	15.9319	3.99385	0.0262951	0.0773705	up	yes
112015737	LOC112015737	XM_024048171.1	GO:0004553(hydrolase activity, hydrolyzing O-glycosyl compounds);GO:0030247(polysaccharide binding);GO:0046658(anchored component of plasma membrane)	00500(Starch and sucrose metabolism)	K19891	EC:3.2.1.39	glucan endo-1,3-beta-glucosidase-like [Quercus suber]	NA	2.14869	0.941297	0.283537	0.159237	0.0001	0.376226	6.29902	2.65513	0.0263064	0.0773826	up	yes
112006074	LOC112006074	XM_024038373.1	NA	NA	NA	NA	uncharacterized protein LOC112006074 [Quercus suber]	NA	1.796	1.88826	0.60628	0.667322	0.288843	0.21243	3.67153	1.87638	0.0263954	0.0775705	up	yes
gene-LOC112037125	LOC112037125	gene-LOC112037125	GO:0005345(purine nucleobase transmembrane transporter activity);GO:0005737(cytoplasm);GO:0006863(purine nucleobase transport);GO:0009624(response to nematode);GO:0016020(membrane);GO:0016021(integral component of membrane)	NA	NA	NA	probable purine permease 10 [Quercus suber]	NA	0.957368	1.2865	1.19093	0.334729	0.54944	0.343704	2.79735	1.48406	0.0264593	0.0776738	up	yes
112024817	LOC112024817	XR_002884180.1;XR_002884181.1	GO:0003774(motor activity);GO:0005737(cytoplasm);GO:0005886(plasma membrane);GO:0009506(plasmodesma);GO:0016459(myosin complex);GO:0030048(actin filament-based movement);GO:0030048(actin filament-based movement)	NA	NA	NA	myosin-2 [Quercus suber]	NA	2.34702	3.44673	3.57029	1.23019	1.61148	0.950513	2.4693	1.3041	0.0265449	0.0778723	up	yes
111999562	LOC111999562	XM_024031696.1	GO:0009813(flavonoid biosynthetic process);GO:0043231(intracellular membrane-bounded organelle);GO:0052696(flavonoid glucuronidation);GO:0080043(quercetin 3-O-glucosyltransferase activity);GO:0080044(quercetin 7-O-glucosyltransferase activity)	NA	NA	NA	LOW QUALITY PROTEIN: UDP-glycosyltransferase 74E2-like [Quercus suber]	NA	1.30451	1.40656	1.20334	0.404216	0.681727	0.184991	3.07994	1.6229	0.0266343	0.0780604	up	yes
112036586	LOC112036586	XM_024069427.1	GO:0003735(structural constituent of ribosome);GO:0005739(mitochondrion);GO:0006412(translation);GO:0015935(small ribosomal subunit)	03010(Ribosome)	K02956	NA	probable 37S ribosomal protein S28, mitochondrial [Quercus suber]	NA	7.51735	10.7652	9.18483	4.7638	6.0674	2.61526	2.04273	1.0305	0.0267029	0.0782295	up	yes
112009071	LOC112009071	XM_024041420.1;XM_024041421.1	GO:0005524(ATP binding);GO:0005634(nucleus);GO:0006952(defense response);GO:0043531(ADP binding);GO:0043531(ADP binding)	NA	NA	NA	putative disease resistance protein At3g14460 [Quercus suber]	NA	1.94751	1.98584	2.22002	1.52538	0.547497	0.887329	2.07869	1.05568	0.0267585	0.0783075	up	yes
112016152	LOC112016152	XM_024048664.1	GO:0003674(molecular_function);GO:0009507(chloroplast);GO:0016021(integral component of membrane)	NA	NA	NA	uncharacterized protein LOC112016152, partial [Quercus suber]	NA	1.3736	1.41192	1.56269	0.360129	0.583384	0.569138	2.87456	1.52334	0.0267737	0.0783415	up	yes
112028472	LOC112028472	XM_024061169.1	GO:0007165(signal transduction);GO:0016020(membrane)	NA	NA	NA	uncharacterized protein LOC112028472 [Quercus suber]	NA	0.408662	1.07821	0.837257	0.283417	0.0001	0.158673	5.25596	2.39395	0.0269195	0.0786826	up	yes
112018073	LOC112018073	XM_024050580.1	NA	NA	NA	NA	uncharacterized protein LOC112018073 [Quercus suber]	NA	2.92652	1.9432	2.58357	0.906325	0.516128	1.16341	2.88232	1.52723	0.0270414	0.0789535	up	yes
112034364	LOC112034364	XM_024067184.1;XM_024067183.1	GO:0005829(cytosol);GO:0008171(O-methyltransferase activity);GO:0008757(S-adenosylmethionine-dependent methyltransferase activity);GO:0019438(aromatic compound biosynthetic process);GO:0019438(aromatic compound biosynthetic process)	00940(Phenylpropanoid biosynthesis);00940(Phenylpropanoid biosynthesis)	K13066	EC:2.1.1.68	caffeic acid 3-O-methyltransferase-like isoform X2 [Quercus suber];caffeic acid 3-O-methyltransferase-like isoform X1 [Quercus suber]	NA	5.46942	3.96256	2.37137	2.68418	0.826427	1.14283	2.53648	1.34283	0.0270526	0.0789756	up	yes
112023826	LOC112023826	XM_024056451.1;XM_024056452.1	GO:0005515(protein binding);GO:0005515(protein binding)	NA	NA	NA	TMV resistance protein N-like [Quercus suber]	NA	2.26619	2.27062	2.43442	0.878333	1.3356	1.0677	2.12432	1.087	0.0271458	0.0792156	up	yes
112026666	LOC112026666	XM_024059361.1;XM_024059365.1	GO:0003674(molecular_function);GO:0005634(nucleus);GO:0008150(biological_process);GO:0009507(chloroplast);GO:0016020(membrane);GO:0016020(membrane)	NA	NA	NA	protein PAM68, chloroplastic [Quercus suber]	NA	2.75471	2.19361	2.11645	1.26479	0.553092	1.17424	2.36112	1.23947	0.0278746	0.080786	up	yes
gene-LOC112035665	LOC112035665	gene-LOC112035665	GO:0005507(copper ion binding);GO:0005777(peroxisome);GO:0008131(primary amine oxidase activity);GO:0009507(chloroplast);GO:0010311(lateral root formation);GO:0048038(quinone binding);GO:0055114(oxidation-reduction process)	00260(Glycine, serine and threonine metabolism);00350(Tyrosine metabolism);00360(Phenylalanine metabolism);00410(beta-Alanine metabolism);00950(Isoquinoline alkaloid biosynthesis);00960(Tropane, piperidine and pyridine alkaloid biosynthesis)	K00276	EC:1.4.3.21	uncharacterized protein LOC112035661 [Quercus suber]	NA	2.15626	2.12761	1.90499	0.806756	1.21321	0.766173	2.2213	1.1514	0.028042	0.081184	up	yes
112023379	LOC112023379	XM_024055988.1	GO:0000287(magnesium ion binding);GO:0005737(cytoplasm);GO:0006020(inositol metabolic process);GO:0007165(signal transduction);GO:0008934(inositol monophosphate 1-phosphatase activity);GO:0046855(inositol phosphate dephosphorylation)	NA	NA	NA	putative disease resistance protein RGA3 [Quercus suber]	NA	2.14721	1.4126	1.19363	0.404384	1.12622	0.213392	2.72561	1.44658	0.0289712	0.0834282	up	yes
112007127	LOC112007127	XM_024039427.1;XM_024039428.1	GO:0003674(molecular_function);GO:0005739(mitochondrion);GO:0006412(translation);GO:0008150(biological_process);GO:0008150(biological_process)	NA	NA	NA	uncharacterized protein LOC112007127 [Quercus suber]	NA	5.3027	4.72573	4.32306	1.74214	2.40956	2.41662	2.18496	1.1276	0.0291131	0.0837909	up	yes
111999095	LOC111999095	XR_002881560.1	GO:0005829(cytosol);GO:0016491(oxidoreductase activity);GO:0055114(oxidation-reduction process)	00960(Tropane, piperidine and pyridine alkaloid biosynthesis)	K08081	EC:1.1.1.206	PREDICTED: tropinone reductase homolog At5g06060-like isoform X1 [Nelumbo nucifera]	NA	4.24945	5.19627	3.55477	0.758813	3.03447	1.4026	2.50208	1.32313	0.0292425	0.0840738	up	yes
111997425	LOC111997425	XM_024029512.1	GO:0005524(ATP binding);GO:0005739(mitochondrion);GO:0006952(defense response);GO:0043531(ADP binding)	04626(Plant-pathogen interaction)	K13459	NA	probable disease resistance protein At4g27220 [Quercus suber]	NA	0.735579	0.8145	0.538797	0.236218	0.356652	0.042239	3.289	1.71765	0.0293005	0.0841947	up	yes
111986155	LOC111986155	XM_024017778.1	GO:0005515(protein binding);GO:0005524(ATP binding);GO:0005576(extracellular region);GO:0006952(defense response);GO:0043531(ADP binding)	NA	NA	NA	putative disease resistance protein RGA4 [Quercus suber]	NA	0.347075	0.736324	0.614824	0.21344	0.07069	0.236833	3.25978	1.70477	0.029308	0.0841947	up	yes
112031666	LOC112031666	XM_024064372.1	GO:0009813(flavonoid biosynthetic process);GO:0043231(intracellular membrane-bounded organelle);GO:0052696(flavonoid glucuronidation);GO:0080043(quercetin 3-O-glucosyltransferase activity);GO:0080044(quercetin 7-O-glucosyltransferase activity)	00940(Phenylpropanoid biosynthesis)	K12356	EC:2.4.1.111	anthocyanidin 3-O-glucosyltransferase 5-like [Quercus suber]	NA	2.29367	6.47357	2.29338	0.310818	1.12005	2.33969	2.93342	1.55258	0.0293186	0.0842027	up	yes
112001835	LOC112001835	XM_024034007.1	GO:0003723(RNA binding);GO:0005739(mitochondrion);GO:0008150(biological_process)	00500(Starch and sucrose metabolism)	K00700	EC:2.4.1.18	APO protein 3, mitochondrial-like [Quercus suber]	NA	1.23104	2.75885	1.94333	0.619681	1.12434	0.770212	2.35986	1.2387	0.0294458	0.0845006	up	yes
111986145	LOC111986145	XR_002880129.1	NA	NA	NA	NA		NA	23.8898	9.99111	7.02409	5.97563	0.0001	0.875959	5.97006	2.57775	0.0294712	0.0845511	up	yes
112031169	LOC112031169	XM_024063851.1	GO:0005385(zinc ion transmembrane transporter activity);GO:0010043(response to zinc ion);GO:0016020(membrane);GO:0061088(regulation of sequestering of zinc ion)	NA	NA	NA	metal tolerance protein 4-like [Quercus suber]	NA	1.07978	0.521923	1.10011	0.0001	0.0001	0.339753	7.94763	2.99052	0.0295238	0.0846347	up	yes
112015588	LOC112015588	XM_024048004.1;XM_024048005.1;XM_024048006.1;XM_024048003.1	GO:0000476(maturation of 4.5S rRNA);GO:0000967(rRNA 5'-end processing);GO:0005634(nucleus);GO:0009507(chloroplast);GO:0034470(ncRNA processing);GO:0034470(ncRNA processing)	NA	NA	NA	uncharacterized protein LOC112015588 isoform X1 [Quercus suber];uncharacterized protein LOC112015588 isoform X2 [Quercus suber]	NA	5.85179	5.13979	4.96865	2.53106	2.60976	2.76197	2.01957	1.01405	0.0299831	0.0856218	up	yes
111986598	LOC111986598	XM_024018264.1	GO:0005249(voltage-gated potassium channel activity);GO:0005887(integral component of plasma membrane);GO:0042391(regulation of membrane potential)	04626(Plant-pathogen interaction)	K05391	NA	cyclic nucleotide-gated ion channel 1-like [Quercus suber]	NA	0.934772	1.30898	0.625662	0.11463	0.16095	0.534295	3.54303	1.82499	0.0300858	0.0858358	up	yes
112019274	LOC112019274	XM_024051812.1	GO:0003690(double-stranded DNA binding);GO:0006355(regulation of transcription, DNA-templated);GO:0009507(chloroplast);GO:0016020(membrane)	NA	NA	NA	uncharacterized protein LOC112019274 [Quercus suber]	NA	2.78524	3.63853	2.55404	0.973657	1.83697	1.2342	2.21958	1.15029	0.0301333	0.0859144	up	yes
112030340	LOC112030340	XR_002884858.1;XR_002884859.1	GO:0005737(cytoplasm);GO:0008479(queuine tRNA-ribosyltransferase activity);GO:0008616(queuosine biosynthetic process);GO:0008616(queuosine biosynthetic process)	NA	NA	NA	TMV resistance protein N-like [Quercus suber]	NA	1.02177	2.42666	3.85489	1.17447	0.931166	0.775837	2.53458	1.34175	0.0301672	0.0859771	up	yes
111985625	LOC111985625	XM_024017278.1	GO:0005515(protein binding);GO:0005524(ATP binding);GO:0005576(extracellular region);GO:0006952(defense response);GO:0043531(ADP binding)	NA	NA	NA	putative disease resistance protein RGA1 [Quercus suber]	NA	0.97253	1.21451	1.09505	0.364158	0.434278	0.588145	2.36704	1.24309	0.0303603	0.0863843	up	yes
112039510	LOC112039510	XM_024072384.1	GO:0009813(flavonoid biosynthetic process);GO:0016906(sterol 3-beta-glucosyltransferase activity);GO:0043231(intracellular membrane-bounded organelle);GO:0052696(flavonoid glucuronidation)	NA	NA	NA	sterol 3-beta-glucosyltransferase UGT80B1 isoform X2 [Quercus suber]	NA	2.988	4.73013	3.83959	1.89475	1.45791	0.697704	2.85351	1.51274	0.030362	0.0863843	up	yes
gene-LOC112030597	LOC112030597	gene-LOC112030597	GO:0004812(aminoacyl-tRNA ligase activity);GO:0005524(ATP binding);GO:0005737(cytoplasm);GO:0005739(mitochondrion);GO:0006418(tRNA aminoacylation for protein translation);GO:0009507(chloroplast);GO:0016020(membrane)	00970(Aminoacyl-tRNA biosynthesis)	K01876	EC:6.1.1.12	aspartate--tRNA ligase, chloroplastic/mitochondrial [Quercus suber]	NA	2.36386	2.79197	2.29792	1.02085	1.31645	0.959395	2.26098	1.17695	0.0306035	0.086934	up	yes
111990902	LOC111990902	XM_024022668.1	GO:0005737(cytoplasm);GO:0005886(plasma membrane);GO:0006979(response to oxidative stress);GO:0016491(oxidoreductase activity);GO:0046686(response to cadmium ion);GO:0055114(oxidation-reduction process)	NA	NA	NA	isoflavone reductase homolog A622-like [Quercus suber]	NA	0.0001	0.953016	1.27232	0.159707	0.0001	0.0001	13.9171	3.79878	0.0306266	0.0869587	up	yes
112030212	LOC112030212	XR_002884850.1	GO:0005634(nucleus);GO:0008757(S-adenosylmethionine-dependent methyltransferase activity)	00340(Histidine metabolism)	K19787	EC:2.1.1.22	carnosine N-methyltransferase [Quercus suber]	NA	16.8334	9.66354	13.9967	7.89556	5.28813	6.48707	2.05857	1.04164	0.0309598	0.0877728	up	yes
gene-LOC111996336	LOC111996336	gene-LOC111996336	GO:0005525(GTP binding);GO:0005773(vacuole);GO:0005794(Golgi apparatus);GO:0005829(cytosol);GO:0007264(small GTPase mediated signal transduction);GO:0009506(plasmodesma);GO:0016004(phospholipase activator activity)	04144(Endocytosis)	K07937	NA	ADP-ribosylation factor-like [Quercus suber]	NA	2.74289	3.55402	2.92647	0.579765	1.43839	1.12617	2.93333	1.55254	0.0310711	0.0880308	up	yes
gene-LOC112021550	LOC112021550	gene-LOC112021550	GO:0006508(proteolysis)	NA	NA	NA	uncharacterized protein LOC112030364 [Quercus suber]	NA	3.66352	3.33131	2.79339	1.06952	1.92766	1.02371	2.43434	1.28353	0.0312188	0.0883797	up	yes
gene-LOC112017081	LOC112017081	gene-LOC112017081	GO:0005634(nucleus)	NA	NA	NA	general transcription factor 3C polypeptide 3-like isoform X2 [Quercus suber]	NA	0.507936	3.56971	2.97277	1.00073	0.989802	0.785327	2.5399	1.34477	0.0313455	0.0886453	up	yes
112022781	LOC112022781	XR_002883971.1	NA	NA	NA	NA	hypothetical protein D0Y65_008121 [Glycine soja]	NA	6.33544	12.9816	5.67336	3.61992	0.495833	2.62066	3.70975	1.89132	0.0314275	0.0888193	up	yes
112037819	LOC112037819	XM_024070642.1;XM_024070646.1;XM_024070643.1;XM_024070650.1;XM_024070641.1;XM_024070645.1;XM_024070648.1;XM_024070647.1;XM_024070644.1;XM_024070649.1;XM_024070651.1	GO:0005515(protein binding);GO:0005524(ATP binding);GO:0005576(extracellular region);GO:0006952(defense response);GO:0043531(ADP binding);GO:0043531(ADP binding)	NA	NA	NA	putative disease resistance protein At3g14460 isoform X1 [Quercus suber];putative disease resistance protein At3g14460 isoform X2 [Quercus suber]	NA	1.03271	1.42174	1.30727	0.865589	0.295284	0.60796	2.12667	1.0886	0.0315148	0.0889611	up	yes
112032091	LOC112032091	XM_024064799.1;XM_024064800.1	GO:0003735(structural constituent of ribosome);GO:0006412(translation);GO:0006412(translation)	NA	NA	NA	mitochondrial carrier protein MTM1 isoform X1 [Quercus suber];mitochondrial carrier protein MTM1 isoform X2 [Quercus suber]	NA	2.48837	3.65744	3.78324	1.461	1.90538	1.53626	2.02524	1.01809	0.0318333	0.0897293	up	yes
112015078	LOC112015078	XM_024047448.1	NA	NA	NA	NA	LOW QUALITY PROTEIN: pentatricopeptide repeat-containing protein At1g06710, mitochondrial [Quercus suber]	NA	0.712339	0.632429	0.884601	0.222481	0.342285	0.306934	2.5575	1.35473	0.0319923	0.0900386	up	yes
111990596	LOC111990596	XR_002880672.1	NA	NA	NA	NA		NA	1.43274	2.92203	2.55971	0.650124	0.86759	0.657634	3.17856	1.66837	0.0324837	0.0911483	up	yes
112011666	LOC112011666	XM_024044030.1	GO:0003674(molecular_function);GO:0005576(extracellular region);GO:0008150(biological_process)	NA	NA	NA	UPF0565 protein C2orf69-like [Quercus suber]	NA	4.97343	3.02097	3.71523	1.75125	1.44093	1.40925	2.54478	1.34754	0.0328171	0.0919074	up	yes
112039852	LOC112039852	XM_024072763.1	GO:0010334(sesquiterpene synthase activity);GO:0033383(geranyl diphosphate metabolic process)	00909(Sesquiterpenoid and triterpenoid biosynthesis)	K15803	EC:4.2.3.75	(-)-germacrene D synthase-like [Quercus suber]	NA	0.843388	2.09355	0.238349	0.095461	0.298995	0.429574	3.85336	1.94612	0.0328223	0.0919074	up	yes
112032009	LOC112032009	XM_024064715.1	GO:0000045(autophagosome assembly);GO:0000153(cytoplasmic ubiquitin ligase complex);GO:0000422(autophagy of mitochondrion);GO:0005829(cytosol);GO:0019776(Atg8 ligase activity);GO:0044804(autophagy of nucleus)	04136(Autophagy - other eukaryotes)	K08343	NA	autophagy-related protein 3-like [Quercus suber]	NA	10.5431	6.81314	6.67389	3.82548	4.60148	3.08134	2.08807	1.06217	0.0333869	0.0931143	up	yes
112001114	LOC112001114	XR_002881780.1	NA	NA	NA	NA	putative disease resistance RPP13-like protein 1 [Quercus suber]	NA	0.976482	1.08043	1.32692	0.477313	0.235422	0.0001	4.747	2.24701	0.0337134	0.0938555	up	yes
111983981	LOC111983981	XM_024015622.1	GO:0005515(protein binding);GO:0005524(ATP binding);GO:0005576(extracellular region);GO:0006952(defense response);GO:0043531(ADP binding)	NA	NA	NA	putative disease resistance protein RGA1 [Quercus suber]	NA	0.31041	0.385521	0.295333	0.171	0.090459	0.04439	3.24102	1.69645	0.0339123	0.0942802	up	yes
111988766	LOC111988766	XM_024020554.1;XM_024020555.1;XM_024020556.1;XM_024020557.1	GO:0008195(phosphatidate phosphatase activity);GO:0008195(phosphatidate phosphatase activity)	NA	NA	NA	uncharacterized protein LOC111988766 isoform X1 [Quercus suber];uncharacterized protein LOC111988766 isoform X2 [Quercus suber];uncharacterized protein LOC111988766 isoform X3 [Quercus suber];uncharacterized protein LOC111988766 isoform X4 [Quercus suber]	NA	3.45256	4.73424	3.53789	1.28533	2.08998	1.93274	2.20885	1.1433	0.0340731	0.094608	up	yes
gene-LOC112003026	LOC112003026	gene-LOC112003026	GO:0003674(molecular_function);GO:0005739(mitochondrion);GO:0005743(mitochondrial inner membrane);GO:0008535(respiratory chain complex IV assembly);GO:0016021(integral component of membrane)	NA	NA	NA	surfeit locus protein 1 isoform X1 [Quercus suber]	NA	2.33819	2.03978	2.47869	0.486771	1.22594	1.13032	2.41174	1.27008	0.0341043	0.0946632	up	yes
112003251	LOC112003251	XM_024035441.1	GO:0003677(DNA binding);GO:0003700(DNA binding transcription factor activity);GO:0005622(intracellular);GO:0005634(nucleus);GO:0006351(transcription, DNA-templated);GO:0006355(regulation of transcription, DNA-templated);GO:0006952(defense response);GO:0009867(jasmonic acid mediated signaling pathway);GO:0009873(ethylene-activated signaling pathway)	04016(MAPK signaling pathway - plant);04075(Plant hormone signal transduction)	K14516	NA	ethylene-responsive transcription factor 1B-like [Quercus suber]	NA	2.36966	4.68922	1.20366	1.29189	0.583825	0.875297	3.00346	1.58662	0.0341252	0.0946873	up	yes
112040968	LOC112040968	XR_002886129.1;XM_024073884.1;XR_002886130.1	GO:0004176(ATP-dependent peptidase activity);GO:0005739(mitochondrion);GO:0006508(proteolysis);GO:0008237(metallopeptidase activity);GO:0009793(embryo development ending in seed dormancy);GO:0009941(chloroplast envelope);GO:0009941(chloroplast envelope)	NA	NA	NA	26S proteasome regulatory subunit 8 homolog isoform X1 [Quercus suber];ATP-dependent zinc metalloprotease FTSH 12, chloroplastic-like [Quercus suber]	NA	2.45124	4.72087	2.40317	1.16095	2.12802	0.963175	2.25187	1.17112	0.0341582	0.0947274	up	yes
112037346	LOC112037346	XM_024070158.1	GO:0005515(protein binding)	NA	NA	NA	TMV resistance protein N-like [Quercus suber]	NA	1.39649	1.26391	1.63579	0.86581	0.605924	0.073351	2.78055	1.47537	0.0342322	0.0948961	up	yes
111994585	LOC111994585	XM_024026476.1	GO:0004842(ubiquitin-protein transferase activity);GO:0019005(SCF ubiquitin ligase complex);GO:0031146(SCF-dependent proteasomal ubiquitin-dependent protein catabolic process)	NA	NA	NA	F-box/kelch-repeat protein At3g06240-like [Quercus suber]	NA	0.635122	1.21332	1.60246	0.39795	0.489354	0.432395	2.61492	1.38677	0.0344362	0.0953637	up	yes
112027363	LOC112027363	XM_024060046.1	GO:0005524(ATP binding);GO:0005739(mitochondrion);GO:0006952(defense response);GO:0043531(ADP binding)	04626(Plant-pathogen interaction)	K13459	NA	disease resistance protein At4g27190-like [Quercus suber]	NA	1.86137	1.49256	0.666302	0.538672	0.548755	0.647324	2.31747	1.21255	0.0348928	0.0962987	up	yes
111983189	LOC111983189	XM_024014851.1	GO:0005737(cytoplasm);GO:0006952(defense response);GO:0007165(signal transduction);GO:0016021(integral component of membrane);GO:0043531(ADP binding)	NA	NA	NA	disease resistance-like protein DSC1 [Quercus suber]	NA	0.102786	0.433297	0.408579	0.0001	0.08573	0.098458	5.12601	2.35784	0.0350206	0.0965491	up	yes
112011638	LOC112011638	XR_002882865.1;XM_024044003.1;XR_002882866.1;XR_002882868.1;XR_002882867.1;XM_024044004.1	GO:0005737(cytoplasm);GO:0006952(defense response);GO:0007165(signal transduction);GO:0016021(integral component of membrane);GO:0043531(ADP binding);GO:0005515(protein binding);GO:0005515(protein binding)	NA	NA	NA	TMV resistance protein N-like [Quercus suber];hypothetical protein MANES_04G020300 [Manihot esculenta];TMV resistance protein N-like isoform X2 [Quercus suber]	NA	0.196615	1.6224	2.56195	0.625734	0.368306	0.46432	3.00404	1.5869	0.0351996	0.0969437	up	yes
112006498	LOC112006498	XR_002882360.1	NA	NA	NA	NA		NA	0.599166	0.666122	0.95909	0.0001	0.315372	0.0001	7.04872	2.81736	0.0355353	0.0976441	up	yes
112009810	LOC112009810	XM_024042149.1;XM_024042150.1	GO:0009507(chloroplast);GO:0009507(chloroplast)	NA	NA	NA	uncharacterized protein ycf45 isoform X1 [Quercus suber];uncharacterized protein ycf45 isoform X2 [Quercus suber]	NA	3.54997	5.34368	4.40163	1.93538	3.22128	0.875268	2.20415	1.14022	0.0358862	0.0983956	up	yes
112001972	LOC112001972	XM_024034150.1	GO:0002143(tRNA wobble position uridine thiolation)	NA	NA	NA	uncharacterized protein LOC112001972 [Quercus suber]	NA	2.10413	1.88498	1.59355	0.328472	0.610432	1.03566	2.82728	1.49942	0.035968	0.0985804	up	yes
112010749	LOC112010749	XM_024043102.1	GO:0004672(protein kinase activity);GO:0004674(protein serine/threonine kinase activity);GO:0005524(ATP binding);GO:0005886(plasma membrane);GO:0006468(protein phosphorylation);GO:0009755(hormone-mediated signaling pathway);GO:0016021(integral component of membrane);GO:0016301(kinase activity);GO:0042803(protein homodimerization activity)	NA	NA	NA	serine/threonine-protein kinase-like protein CCR4, partial [Quercus suber]	NA	2.29287	2.31912	2.36594	1.00072	1.34974	0.863875	2.17087	1.11828	0.036092	0.098847	up	yes
111998787	LOC111998787	XR_002881505.1	NA	NA	NA	NA	gamma-tubulin complex component 2 isoform X1 [Quercus suber]	NA	8.63494	7.86329	5.02528	4.28114	4.43028	1.69175	2.06894	1.04889	0.0362259	0.0991007	up	yes
112040800	LOC112040800	XM_024073697.1	GO:0005515(protein binding);GO:0005524(ATP binding);GO:0005576(extracellular region);GO:0006952(defense response);GO:0043531(ADP binding)	NA	NA	NA	putative disease resistance protein RGA3 [Quercus suber]	NA	0.426434	0.465534	0.590279	0.145147	0.26197	0.072396	3.09115	1.62814	0.0363878	0.0993548	up	yes
112013223	LOC112013223	XM_024045607.1	GO:0005515(protein binding)	NA	NA	NA	receptor kinase-like protein Xa21 [Quercus suber]	NA	3.20277	2.50172	1.76473	0.0001	1.04082	0.0001	7.17488	2.84296	0.036436	0.0994264	up	yes
111998809	LOC111998809	XM_024030917.1	GO:0005783(endoplasmic reticulum);GO:0046513(ceramide biosynthetic process);GO:0050291(sphingosine N-acyltransferase activity)	NA	NA	NA	uncharacterized protein LOC111998809 [Quercus suber]	NA	2.10024	3.28041	2.85164	1.29594	0.864457	0.230689	3.44291	1.78363	0.0365892	0.0997128	up	yes
112023322	LOC112023322	XM_024055941.1	NA	NA	NA	NA	uncharacterized protein LOC112023322 [Quercus suber]	NA	1.32829	0.920767	0.859291	0.636591	0.359286	0.113431	2.80206	1.48649	0.0370477	0.100573	up	yes
112022875	LOC112022875	XM_024055499.1	GO:0009507(chloroplast);GO:0009793(embryo development ending in seed dormancy);GO:0010468(regulation of gene expression)	NA	NA	NA	pentatricopeptide repeat-containing protein At5g67570, chloroplastic-like, partial [Quercus suber]	NA	3.26191	1.44513	2.65923	0.467511	1.44352	0.847839	2.67004	1.41686	0.0372721	0.101054	up	yes
112002187	LOC112002187	XM_024034339.1;XR_002881863.1	GO:0004683(calmodulin-dependent protein kinase activity);GO:0005516(calmodulin binding);GO:0005634(nucleus);GO:0005737(cytoplasm);GO:0005886(plasma membrane);GO:0009738(abscisic acid-activated signaling pathway);GO:0009931(calcium-dependent protein serine/threonine kinase activity);GO:0018105(peptidyl-serine phosphorylation);GO:0035556(intracellular signal transduction);GO:0046777(protein autopho…	04626(Plant-pathogen interaction);04626(Plant-pathogen interaction)	K13412	EC:2.7.11.1	calcium-dependent protein kinase SK5-like [Quercus suber]	NA	2.06004	1.59387	1.67074	1.14824	0.629621	0.25064	2.62492	1.39227	0.0373197	0.101132	up	yes
112019849	LOC112019849	XM_024052391.1	GO:0003723(RNA binding);GO:0005515(protein binding);GO:0005634(nucleus);GO:0005737(cytoplasm);GO:0008150(biological_process);GO:0016607(nuclear speck)	03015(mRNA surveillance pathway)	K14396	NA	polyadenylate-binding protein 2-like isoform X1 [Quercus suber]	NA	1.98799	2.70287	3.04422	0.9731	1.59638	0.569936	2.46386	1.30092	0.0379747	0.102522	up	yes
111987511	LOC111987511	XM_024019233.1;XM_024019236.1	GO:0000333(telomerase catalytic core complex);GO:0003721(telomerase RNA reverse transcriptase activity);GO:0007004(telomere maintenance via telomerase);GO:0042162(telomeric DNA binding);GO:0070034(telomerase RNA binding);GO:0070034(telomerase RNA binding)	NA	NA	NA	telomerase reverse transcriptase-like isoform X1 [Quercus suber];telomerase reverse transcriptase-like isoform X2 [Quercus suber]	NA	0.69961	0.678561	1.08609	0.375494	0.461551	0.0797415	2.68793	1.4265	0.0383883	0.103344	up	yes
112019987	LOC112019987	XR_002883735.1;XM_024052542.1	NA	NA	NA	NA	putative disease resistance protein RGA4 [Quercus suber]	NA	1.82858	1.17635	1.47789	0.136747	0.909474	0.598902	2.72491	1.44621	0.0383992	0.103358	up	yes
111986925	LOC111986925	XM_024018624.1;XM_024018630.1	GO:0003677(DNA binding);GO:0003700(DNA binding transcription factor activity);GO:0005634(nucleus);GO:0006351(transcription, DNA-templated);GO:0006355(regulation of transcription, DNA-templated);GO:0009553(embryo sac development);GO:0009567(double fertilization forming a zygote and endosperm);GO:0009567(double fertilization forming a zygote and endosperm)	NA	NA	NA	B3 domain-containing protein Os01g0723500-like isoform X1 [Quercus suber];B3 domain-containing protein Os01g0723500-like isoform X2 [Quercus suber]	NA	1.0162	0.879046	0.429508	0.0910732	0.25928	0.338221	3.37619	1.7554	0.0385381	0.103628	up	yes
112008482	LOC112008482	XR_002882567.1	GO:0005739(mitochondrion);GO:0009570(chloroplast stroma)	00970(Aminoacyl-tRNA biosynthesis)	K14164	EC:6.1.1.14	glycine--tRNA ligase, chloroplastic/mitochondrial 2-like [Quercus suber]	NA	0.84188	0.981978	1.47632	0.380009	0.652071	0.428509	2.25948	1.17599	0.0386991	0.103868	up	yes
111991745	LOC111991745	XR_002880771.1	NA	NA	NA	NA	uncharacterized protein LOC111992170 [Quercus suber]	NA	2.57037	2.04472	2.9178	0.773595	1.32784	0.908579	2.50261	1.32343	0.0387296	0.103911	up	yes
112022807	LOC112022807	XR_002883975.1	GO:0009058(biosynthetic process);GO:0009507(chloroplast);GO:0016740(transferase activity)	NA	NA	NA	NADH dehydrogenase (ubiquinone) complex I, assembly factor 6-like [Quercus suber]	NA	1.72565	2.51361	2.06796	0.743932	1.43071	0.840819	2.09163	1.06463	0.0390273	0.104618	up	yes
112027364	LOC112027364	XR_002884460.1	GO:0005737(cytoplasm);GO:0016192(vesicle-mediated transport);GO:0042594(response to starvation)	NA	NA	NA	autophagy-related protein 18f-like [Quercus suber]	NA	1.56516	1.61284	1.79561	0.341882	1.05744	0.686128	2.38491	1.25393	0.0392284	0.105053	up	yes
112003766	LOC112003766	XM_024035977.1	GO:0005515(protein binding);GO:0005524(ATP binding);GO:0005576(extracellular region);GO:0006952(defense response);GO:0043531(ADP binding)	NA	NA	NA	putative disease resistance protein RGA3 [Quercus suber]	NA	1.71837	0.928441	1.11434	0.449293	0.614852	0.687519	2.14719	1.10245	0.0397237	0.106143	up	yes
112004045	LOC112004045	XM_024036270.1	GO:0016020(membrane);GO:0016709(oxidoreductase activity, acting on paired donors, with incorporation or reduction of molecular oxygen, NAD(P)H as one donor, and incorporation of one atom of oxygen);GO:0044550(secondary metabolite biosynthetic process)	NA	NA	NA	geraniol 8-hydroxylase-like [Quercus suber]	NA	3.42342	4.03366	2.20865	1.95063	1.26465	1.44746	2.07297	1.0517	0.0397955	0.106282	up	yes
112030381	LOC112030381	XM_024063076.1	GO:0004674(protein serine/threonine kinase activity);GO:0005886(plasma membrane);GO:0006468(protein phosphorylation);GO:0006952(defense response);GO:0009506(plasmodesma)	NA	NA	NA	G-type lectin S-receptor-like serine/threonine-protein kinase At4g03230, partial [Quercus suber]	NA	0.461598	1.92992	1.4053	0.269171	0.147764	0.614636	3.68062	1.87995	0.0398322	0.106341	up	yes
112024490	LOC112024490	XM_024057115.1	GO:0005737(cytoplasm)	NA	NA	NA	O-fucosyltransferase 7-like [Quercus suber]	NA	4.83795	7.16159	5.62369	1.34306	1.49466	4.45679	2.41596	1.2726	0.0398612	0.106405	up	yes
112036340	LOC112036340	XM_024069154.1	GO:0005737(cytoplasm);GO:0005739(mitochondrion);GO:0043764(UDP-3-O-[3-hydroxymyristoyl] glucosamine N-acyltransferase activity);GO:2001289(lipid X metabolic process)	NA	NA	NA	probable UDP-3-O-acylglucosamine N-acyltransferase 2, mitochondrial [Quercus suber]	NA	2.7909	3.73858	4.02577	1.66025	1.68451	1.9303	2.00097	1.0007	0.0400151	0.106684	up	yes
112038322	LOC112038322	XM_024071124.1;XM_024071125.1	GO:0003729(mRNA binding);GO:0005634(nucleus);GO:0008150(biological_process);GO:0008150(biological_process)	NA	NA	NA	uncharacterized protein LOC112038322 isoform X1 [Quercus suber];uncharacterized protein LOC112038322 isoform X2 [Quercus suber]	NA	1.60585	0.776656	1.34336	0.378323	0.822817	0.170092	2.71716	1.4421	0.0405089	0.107695	up	yes
112000106	LOC112000106	XM_024032216.1;XM_024032215.1	GO:0005739(mitochondrion);GO:0005829(cytosol);GO:0008150(biological_process);GO:0008150(biological_process)	NA	NA	NA	pentatricopeptide repeat-containing protein At5g10690 isoform X1 [Quercus suber]	NA	1.46079	1.83413	1.77955	0.819203	1.03572	0.360581	2.29043	1.19562	0.0405205	0.107712	up	yes
112009043	LOC112009043	XM_024041391.1	GO:0006952(defense response);GO:0007165(signal transduction);GO:0043531(ADP binding)	NA	NA	NA	disease resistance-like protein DSC1 [Quercus suber]	NA	1.56406	0.82803	1.121	0.500015	0.53178	0.339522	2.56184	1.35718	0.0406055	0.107872	up	yes
112027125	LOC112027125	XM_024059798.1	GO:0005737(cytoplasm);GO:0006952(defense response);GO:0007165(signal transduction);GO:0016021(integral component of membrane);GO:0043531(ADP binding)	NA	NA	NA	TMV resistance protein N-like [Quercus suber]	NA	1.44939	1.22842	0.998195	0.656303	0.303182	0.40613	2.69184	1.42859	0.0408614	0.108419	up	yes
111990632	LOC111990632	XM_024022416.1	GO:0005515(protein binding);GO:0005524(ATP binding);GO:0005576(extracellular region);GO:0006952(defense response);GO:0043531(ADP binding)	NA	NA	NA	putative disease resistance protein RGA3 [Quercus suber]	NA	1.50384	1.16306	3.27166	0.553085	0.823566	0.791185	2.7394	1.45386	0.0412085	0.109125	up	yes
111988610	LOC111988610	XR_002880440.1	GO:0000151(ubiquitin ligase complex);GO:0000209(protein polyubiquitination);GO:0005737(cytoplasm);GO:0031624(ubiquitin conjugating enzyme binding);GO:0032436(positive regulation of proteasomal ubiquitin-dependent protein catabolic process);GO:0061630(ubiquitin protein ligase activity)	NA	NA	NA	TMV resistance protein N-like [Quercus suber]	NA	1.00439	0.205499	2.33451	0.302855	0.0001	0.339745	5.51485	2.46332	0.0417389	0.110205	up	yes
111987500	LOC111987500	XR_002880304.1	NA	NA	NA	NA	hypothetical protein PRUPE_2G226800 [Prunus persica]	NA	6.44556	9.93077	17.3986	2.94202	2.83548	6.19376	2.82133	1.49638	0.0418754	0.110485	up	yes
112009338	LOC112009338	XR_002882665.1	NA	NA	NA	NA	uncharacterized protein LOC111986224 [Quercus suber]	NA	5.87317	7.29729	4.90835	1.03616	2.42097	4.03981	2.41149	1.26993	0.041906	0.110549	up	yes
111991558	LOC111991558	XM_024023341.1	GO:0000978(RNA polymerase II proximal promoter sequence-specific DNA binding);GO:0003700(DNA binding transcription factor activity);GO:0005634(nucleus);GO:0006351(transcription, DNA-templated);GO:0006355(regulation of transcription, DNA-templated);GO:0044212(transcription regulatory region DNA binding);GO:0045893(positive regulation of transcription, DNA-templated);GO:1901141(regulation of lignin…	04016(MAPK signaling pathway - plant);04626(Plant-pathogen interaction)	K13424	NA	probable WRKY transcription factor 13 [Quercus suber]	NA	0.559181	1.47745	0.804669	0.127746	0.235646	0.508551	3.25858	1.70425	0.0421207	0.111037	up	yes
112030998	LOC112030998	XM_024063666.1	NA	NA	NA	NA	uncharacterized protein LOC112030998 [Quercus suber]	NA	3.91427	1.03401	1.90565	1.00023	0.646206	1.16874	2.43464	1.28371	0.0422051	0.111205	up	yes
111987492	LOC111987492	XR_002880298.1	NA	NA	NA	NA	hypothetical protein PRUPE_2G226800 [Prunus persica]	NA	2.23257	7.59475	5.11222	1.5087	2.02891	1.13533	3.19703	1.67673	0.0426741	0.11214	up	yes
112024721	LOC112024721	XM_024057355.1	GO:0005739(mitochondrion);GO:0016787(hydrolase activity)	03010(Ribosome)	K02885	NA	protein WHAT'S THIS FACTOR 1 homolog [Quercus suber]	NA	2.08197	2.66148	1.40034	0.940203	0.928904	0.794253	2.30679	1.20588	0.0427238	0.112244	up	yes
gene-LOC112036117	LOC112036117	gene-LOC112036117	GO:0003690(double-stranded DNA binding);GO:0003727(single-stranded RNA binding);GO:0005739(mitochondrion);GO:0006353(DNA-templated transcription, termination);GO:0006355(regulation of transcription, DNA-templated);GO:0008380(RNA splicing);GO:0009507(chloroplast);GO:0009536(plastid);GO:0009658(chloroplast organization);GO:0009793(embryo development ending in seed dormancy);GO:0019843(rRNA binding)…	NA	NA	NA	transcription termination factor MTERF4, chloroplastic-like [Quercus suber]	NA	0.754103	0.539617	0.785582	0.302616	0.230843	0.248346	2.65962	1.41122	0.0427654	0.112302	up	yes
111997003	LOC111997003	XM_024029043.1;XM_024029042.1	GO:0004364(glutathione transferase activity);GO:0005737(cytoplasm);GO:0006749(glutathione metabolic process);GO:0006749(glutathione metabolic process)	NA	NA	NA	glutathione S-transferase T3-like [Quercus suber]	NA	3.39581	2.71429	3.95498	1.98059	1.7791	0.766984	2.2235	1.15284	0.042767	0.112302	up	yes
gene-LOC112036453	LOC112036453	gene-LOC112036453	GO:0005515(protein binding);GO:0005524(ATP binding);GO:0005622(intracellular);GO:0005623(cell);GO:0005634(nucleus);GO:0005739(mitochondrion);GO:0005829(cytosol);GO:0006457(protein folding);GO:0009408(response to heat);GO:0009409(response to cold);GO:0009507(chloroplast);GO:0009532(plastid stroma);GO:0009570(chloroplast stroma);GO:0009579(thylakoid);GO:0009941(chloroplast envelope);GO:0016032(vira…	03040(Spliceosome);04141(Protein processing in endoplasmic reticulum);04144(Endocytosis)	K03283	NA	hypothetical protein Ahy_B04g069270 isoform A [Arachis hypogaea]	NA	1.06626	0.143807	1.75231	0.357677	0.283041	0.045511	4.31689	2.10999	0.0431418	0.113108	up	yes
112019107	LOC112019107	XM_024051633.1	GO:0001709(cell fate determination);GO:0003676(nucleic acid binding);GO:0003700(DNA binding transcription factor activity);GO:0005634(nucleus);GO:0006351(transcription, DNA-templated);GO:0006355(regulation of transcription, DNA-templated);GO:0008270(zinc ion binding);GO:0009860(pollen tube growth);GO:0010468(regulation of gene expression);GO:0010500(transmitting tissue development);GO:0046872(met…	NA	NA	NA	zinc finger protein WIP2-like [Quercus suber]	NA	0.843287	0.884777	0.740248	0.239746	0.242924	0.374818	2.87854	1.52534	0.0433794	0.113566	up	yes
111993799	LOC111993799	XM_024025624.1	GO:0008831(dTDP-4-dehydrorhamnose reductase activity);GO:0009243(O antigen biosynthetic process);GO:0019305(dTDP-rhamnose biosynthetic process)	NA	NA	NA	methionine adenosyltransferase 2 subunit beta [Quercus suber]	NA	1.71546	2.96848	1.94751	0.744525	1.13877	0.677073	2.59004	1.37297	0.043492	0.113766	up	yes
gene-LOC112015940	LOC112015940	gene-LOC112015940	GO:0004674(protein serine/threonine kinase activity);GO:0005524(ATP binding);GO:0005886(plasma membrane);GO:0006468(protein phosphorylation);GO:0007169(transmembrane receptor protein tyrosine kinase signaling pathway);GO:0009507(chloroplast);GO:0016021(integral component of membrane);GO:0016301(kinase activity)	NA	NA	NA	PREDICTED: probable LRR receptor-like serine/threonine-protein kinase At3g47570 [Juglans regia]	NA	0.291908	0.440232	0.311299	0.028644	0.211179	0.003879	4.28162	2.09816	0.0438246	0.114481	up	yes
112017136	LOC112017136	XM_024049602.1	GO:0004672(protein kinase activity);GO:0004674(protein serine/threonine kinase activity);GO:0005515(protein binding);GO:0005524(ATP binding);GO:0005886(plasma membrane);GO:0006468(protein phosphorylation);GO:0007169(transmembrane receptor protein tyrosine kinase signaling pathway);GO:0009506(plasmodesma);GO:0010067(procambium histogenesis);GO:0010087(phloem or xylem histogenesis);GO:0010183(polle…	NA	NA	NA	leucine-rich repeat receptor-like protein kinase PXL1 [Quercus suber]	NA	0.597557	0.747039	0.272873	0.139264	0.307354	0.093345	2.99552	1.58281	0.0441792	0.115254	up	yes
112006495	LOC112006495	XM_024038771.1	GO:0005515(protein binding)	NA	NA	NA	TMV resistance protein N-like [Quercus suber]	NA	3.45243	0.885274	1.64631	0.394842	1.20424	0.557251	2.77509	1.47253	0.044707	0.116295	up	yes
112040048	LOC112040048	XM_024072944.1	GO:0005351(carbohydrate:proton symporter activity);GO:0005355(glucose transmembrane transporter activity);GO:0005887(integral component of plasma membrane);GO:0046323(glucose import)	NA	NA	NA	hexose carrier protein HEX6-like [Quercus suber]	NA	3.87589	2.35702	2.68618	1.7566	0.936151	1.63389	2.06143	1.04365	0.0448683	0.116616	up	yes
112037488	LOC112037488	XM_024070330.1;XM_024070331.1	GO:0003723(RNA binding);GO:0003735(structural constituent of ribosome);GO:0006412(translation);GO:0022625(cytosolic large ribosomal subunit);GO:0042254(ribosome biogenesis);GO:0042254(ribosome biogenesis)	NA	NA	NA	uncharacterized protein LOC112037488 isoform X1 [Quercus suber];uncharacterized protein LOC112037488 isoform X2 [Quercus suber]	NA	0.606303	0.426705	0.258052	0.108558	0.099536	0.212648	3.06853	1.61755	0.0448751	0.116619	up	yes
111984076	LOC111984076	XM_024015698.1	GO:0009813(flavonoid biosynthetic process);GO:0043231(intracellular membrane-bounded organelle);GO:0052696(flavonoid glucuronidation);GO:0080043(quercetin 3-O-glucosyltransferase activity);GO:0080044(quercetin 7-O-glucosyltransferase activity)	00908(Zeatin biosynthesis)	K13493	EC:2.4.1.-	uncharacterized protein LOC111984076 [Quercus suber]	NA	0.879977	1.83366	0.968803	0.433363	0.727512	0.395647	2.36581	1.24234	0.044935	0.116719	up	yes
112034028	LOC112034028	XM_024066818.1	GO:0003674(molecular_function);GO:0005634(nucleus);GO:0008150(biological_process)	NA	NA	NA	uncharacterized protein LOC112034028 [Quercus suber]	NA	2.24662	2.37764	2.4778	1.39165	1.14097	0.804833	2.12799	1.08949	0.0453716	0.117641	up	yes
112020870	LOC112020870	XM_024053440.1	GO:0005739(mitochondrion);GO:0008150(biological_process);GO:0008270(zinc ion binding)	NA	NA	NA	pentatricopeptide repeat-containing protein At5g46460, mitochondrial [Quercus suber]	NA	0.509384	0.415121	0.353195	0.173284	0.121003	0.0001	4.34021	2.11776	0.0454187	0.117734	up	yes
112018080	LOC112018080	XM_024050585.1	GO:0004040(amidase activity)	00330(Arginine and proline metabolism);00360(Phenylalanine metabolism);00380(Tryptophan metabolism)	K01426	EC:3.5.1.4	probable amidase At4g34880 [Quercus suber]	NA	1.11057	2.01598	2.06724	0.80106	0.541282	0.902575	2.31358	1.21012	0.0459473	0.118891	up	yes
gene-LOC111986324	LOC111986324	gene-LOC111986324	GO:0004553(hydrolase activity, hydrolyzing O-glycosyl compounds);GO:0030247(polysaccharide binding);GO:0046658(anchored component of plasma membrane)	00500(Starch and sucrose metabolism)	K19891	EC:3.2.1.39	glucan endo-1,3-beta-glucosidase, basic vacuolar isoform-like [Quercus suber]	NA	2.41654	3.06786	0.870762	0.35696	0.153991	1.21183	3.68889	1.88319	0.0462269	0.119471	up	yes
112009948	LOC112009948	XM_024042303.1	GO:0004854(xanthine dehydrogenase activity);GO:0005829(cytosol);GO:0009115(xanthine catabolic process);GO:0016903(oxidoreductase activity, acting on the aldehyde or oxo group of donors);GO:0050660(flavin adenine dinucleotide binding)	00906(Carotenoid biosynthesis)	K09842	EC:1.2.3.14	abscisic-aldehyde oxidase-like [Quercus suber]	NA	1.15048	0.703003	0.94404	0.535594	0.321047	0.465284	2.11625	1.08151	0.0464712	0.120002	up	yes
112038958	LOC112038958	XM_024071789.1	NA	NA	NA	NA	uncharacterized protein LOC112038958, partial [Quercus suber]	NA	0.792057	1.0672	1.17859	0.526312	0.355912	0.146362	2.95342	1.56238	0.0469963	0.120919	up	yes
111997023	LOC111997023	XM_024029060.1	NA	03013(RNA transport)	K14300	NA	uncharacterized protein LOC111997023 [Quercus suber]	NA	0.44483	1.41721	0.929043	0.634655	0.236039	0.16056	2.70649	1.43642	0.047291	0.121538	up	yes
gene-LOC111984072	LOC111984072	gene-LOC111984072	GO:0009813(flavonoid biosynthetic process);GO:0043231(intracellular membrane-bounded organelle);GO:0052696(flavonoid glucuronidation);GO:0080043(quercetin 3-O-glucosyltransferase activity);GO:0080044(quercetin 7-O-glucosyltransferase activity)	NA	NA	NA	7-deoxyloganetic acid glucosyltransferase-like, partial [Quercus suber]	NA	0.618809	1.14778	0.938954	0.137061	0.46598	0.0001	4.48575	2.16535	0.047585	0.122148	up	yes
112017940	LOC112017940	XM_024050397.1	GO:0005576(extracellular region);GO:0009543(chloroplast thylakoid lumen);GO:0031977(thylakoid lumen);GO:0035556(intracellular signal transduction)	NA	NA	NA	carboxyl-terminal-processing peptidase 1, chloroplastic [Quercus suber]	NA	3.87809	5.71188	3.26408	2.13956	2.71914	1.17112	2.13175	1.09204	0.0478716	0.122767	up	yes
111992343	LOC111992343	XM_024024204.1	GO:0005507(copper ion binding);GO:0005739(mitochondrion);GO:0005743(mitochondrial inner membrane);GO:0006825(copper ion transport);GO:0006878(cellular copper ion homeostasis);GO:0008535(respiratory chain complex IV assembly);GO:0009793(embryo development ending in seed dormancy);GO:0016021(integral component of membrane);GO:0033617(mitochondrial respiratory chain complex IV assembly);GO:0045454(c…	NA	NA	NA	protein SCO1 homolog 1, mitochondrial-like [Quercus suber]	NA	2.21284	1.86099	2.82392	0.0001	0.740247	0.895306	4.21712	2.07626	0.0481119	0.123208	up	yes
111984015	LOC111984015	XM_024015650.1	GO:0005515(protein binding);GO:0005524(ATP binding);GO:0005576(extracellular region);GO:0006952(defense response);GO:0043531(ADP binding)	03040(Spliceosome)	K12818	EC:3.6.4.13	putative disease resistance RPP13-like protein 1 [Quercus suber]	NA	0.770998	1.00722	2.22883	0.520783	0.681653	0.248364	2.76196	1.46569	0.0481219	0.123219	up	yes
112004290	LOC112004290	XR_002882068.1	NA	NA	NA	NA	uncharacterized protein LOC111996255 [Quercus suber]	NA	4.53445	2.85118	2.67153	1.60496	0.948656	1.36056	2.56941	1.36144	0.048685	0.124368	up	yes
112001090	LOC112001090	XM_024033254.1	GO:0005215(transporter activity);GO:0005886(plasma membrane);GO:0006857(oligopeptide transport);GO:0015706(nitrate transport);GO:0016020(membrane);GO:0016021(integral component of membrane);GO:0022857(transmembrane transporter activity);GO:0042938(dipeptide transport);GO:0055085(transmembrane transport)	NA	NA	NA	protein NRT1/ PTR FAMILY 5.10-like [Quercus suber]	NA	2.19475	2.25158	2.90416	1.56933	0.753251	1.21637	2.07702	1.05452	0.0490854	0.125167	up	yes
111987075	LOC111987075	XM_024018776.1	GO:0004526(ribonuclease P activity);GO:0005655(nucleolar ribonuclease P complex);GO:0090502(RNA phosphodiester bond hydrolysis, endonucleolytic)	NA	NA	NA	protein SUPPRESSOR OF GENE SILENCING 3-like [Quercus suber]	NA	3.04619	2.84281	2.45284	1.16285	2.09541	0.732448	2.09032	1.06372	0.0492357	0.125446	up	yes
112029453	LOC112029453	XM_024062137.1;XM_024062138.1	GO:0004683(calmodulin-dependent protein kinase activity);GO:0005516(calmodulin binding);GO:0005634(nucleus);GO:0005737(cytoplasm);GO:0005886(plasma membrane);GO:0009738(abscisic acid-activated signaling pathway);GO:0009931(calcium-dependent protein serine/threonine kinase activity);GO:0018105(peptidyl-serine phosphorylation);GO:0035556(intracellular signal transduction);GO:0046777(protein autopho…	04626(Plant-pathogen interaction);04626(Plant-pathogen interaction)	K13412	EC:2.7.11.1	calcium-dependent protein kinase 1-like [Quercus suber];calcium-dependent protein kinase 10-like isoform X2 [Quercus suber]	NA	0.732142	1.06243	0.99598	0.187014	0.302669	0.477815	2.8843	1.52822	0.0493934	0.125685	up	yes
112027937	LOC112027937	XR_002884552.1;XR_002884553.1;XR_002884555.1;XR_002884560.1;XR_002884554.1	NA	NA	NA	NA	uncharacterized protein LOC111997303 isoform X1 [Quercus suber]	NA	0.766317	0.302955	0.718901	0.07175	0.350305	0.200077	2.87427	1.52319	0.0494923	0.125922	up	yes
112032607	LOC112032607	XM_024065373.1	GO:0005730(nucleolus)	NA	NA	NA	RNA-binding protein pno1 [Quercus suber]	NA	0.188847	0.29549	0.387429	11.7005	13.6265	15.4205	0.0213944	-5.54662	1.83453e-36	9.43736e-34	down	yes
112035675	LOC112035675	XM_024068505.1	NA	NA	NA	NA	uncharacterized protein LOC112011729 isoform X2 [Quercus suber]	NA	0.0001	0.0001	0.0001	1.83657	2.1379	3.33018	4.10698e-05	-14.5716	1.47806e-19	1.69867e-17	down	yes
112007355	LOC112007355	XM_024039690.1	GO:0005524(ATP binding);GO:0005618(cell wall);GO:0005634(nucleus);GO:0005739(mitochondrion);GO:0005774(vacuolar membrane);GO:0005794(Golgi apparatus);GO:0005829(cytosol);GO:0005886(plasma membrane);GO:0006351(transcription, DNA-templated);GO:0006355(regulation of transcription, DNA-templated);GO:0006457(protein folding);GO:0006986(response to unfolded protein);GO:0009266(response to temperature s…	03040(Spliceosome);04141(Protein processing in endoplasmic reticulum);04144(Endocytosis)	K03283	NA	heat shock cognate 70 kDa protein 2 [Quercus suber]	NA	51.1692	52.5622	60.3985	166.414	144.573	182.144	0.332832	-1.58713	1.63695e-19	1.87132e-17	down	yes
112011312	LOC112011312	XM_024043684.1	GO:0005524(ATP binding);GO:0005618(cell wall);GO:0005634(nucleus);GO:0005739(mitochondrion);GO:0005774(vacuolar membrane);GO:0005794(Golgi apparatus);GO:0005829(cytosol);GO:0005886(plasma membrane);GO:0006351(transcription, DNA-templated);GO:0006355(regulation of transcription, DNA-templated);GO:0006457(protein folding);GO:0006986(response to unfolded protein);GO:0009266(response to temperature s…	03040(Spliceosome);04141(Protein processing in endoplasmic reticulum);04144(Endocytosis)	K03283	NA	heat shock cognate 70 kDa protein 2 [Quercus suber]	NA	50.7671	53.8481	63.2976	171.048	139.746	182.604	0.340319	-1.55504	9.81791e-18	8.91285e-16	down	yes
112009791	LOC112009791	XM_024042129.1	GO:0005794(Golgi apparatus);GO:0005829(cytosol);GO:0009832(plant-type cell wall biogenesis);GO:0033356(UDP-L-arabinose metabolic process);GO:0052691(UDP-arabinopyranose mutase activity)	00520(Amino sugar and nucleotide sugar metabolism)	K13379	EC:2.4.1.-;EC:5.4.99.30	probable UDP-arabinopyranose mutase 2 [Quercus suber]	NA	233.58	243.696	295.829	779.475	637.757	770.384	0.353401	-1.50062	3.22316e-17	2.73096e-15	down	yes
111999499	LOC111999499	XM_024031624.1	GO:0004252(serine-type endopeptidase activity);GO:0016485(protein processing)	00510(N-Glycan biosynthesis)	K00729	EC:2.4.1.117	rhomboid protein Cycgl4523 [Quercus glauca]	NA	18.0769	18.5387	20.8687	52.3568	55.1741	52.2643	0.359737	-1.47498	4.36578e-16	3.16534e-14	down	yes
111999181	LOC111999181	XM_024031300.1	GO:0003824(catalytic activity);GO:0005829(cytosol);GO:0008460(dTDP-glucose 4,6-dehydratase activity);GO:0009225(nucleotide-sugar metabolic process);GO:0009506(plasmodesma);GO:0009507(chloroplast);GO:0010253(UDP-rhamnose biosynthetic process);GO:0010280(UDP-L-rhamnose synthase activity);GO:0010315(auxin efflux);GO:0016491(oxidoreductase activity);GO:0016853(isomerase activity);GO:0030154(cell diff…	00520(Amino sugar and nucleotide sugar metabolism)	K12450	EC:4.2.1.76	trifunctional UDP-glucose 4,6-dehydratase/UDP-4-keto-6-deoxy-D-glucose 3,5-epimerase/UDP-4-keto-L-rhamnose-reductase RHM1 [Quercus suber]	NA	66.9581	63.9545	67.3298	169.727	151.618	170.807	0.402807	-1.31184	5.02639e-16	3.59603e-14	down	yes
112033805	LOC112033805	XM_024066577.1	GO:0005215(transporter activity);GO:0016021(integral component of membrane);GO:0098656(anion transmembrane transport)	NA	NA	NA	tonoplast dicarboxylate transporter [Quercus suber]	NA	7.69546	10.5495	8.41924	27.9582	31.3814	27.142	0.308323	-1.69749	8.09694e-16	5.57141e-14	down	yes
112007791	LOC112007791	XM_024040151.1	GO:0008150(biological_process);GO:0016757(transferase activity, transferring glycosyl groups)	00514(Other types of O-glycan biosynthesis)	K13675	EC:2.4.1.-	uncharacterized protein LOC112007791 [Quercus suber]	NA	13.6624	10.7341	14.7526	51.103	48.6045	32.5982	0.295898	-1.75683	1.80339e-15	1.17361e-13	down	yes
112034847	LOC112034847	XM_024067660.1	GO:0003994(aconitate hydratase activity);GO:0005507(copper ion binding);GO:0005515(protein binding);GO:0005524(ATP binding);GO:0005618(cell wall);GO:0005737(cytoplasm);GO:0005739(mitochondrion);GO:0005774(vacuolar membrane);GO:0005794(Golgi apparatus);GO:0005829(cytosol);GO:0006097(glyoxylate cycle);GO:0006099(tricarboxylic acid cycle);GO:0006101(citrate metabolic process);GO:0006102(isocitrate m…	00020(Citrate cycle (TCA cycle));00630(Glyoxylate and dicarboxylate metabolism)	K01681	EC:4.2.1.3	aconitate hydratase, cytoplasmic [Quercus suber]	NA	78.9251	74.5939	74.1536	169.908	186.493	193.836	0.413772	-1.27309	2.73268e-15	1.73654e-13	down	yes
111995640	LOC111995640	XM_024027559.1	GO:0004197(cysteine-type endopeptidase activity);GO:0005615(extracellular space);GO:0005764(lysosome);GO:0051603(proteolysis involved in cellular protein catabolic process)	NA	NA	NA	probable cysteine protease RD19B [Quercus suber]	NA	26.728	22.4256	28.3827	71.1944	76.1595	67.4288	0.360999	-1.46993	2.29352e-14	1.30405e-12	down	yes
112022715	LOC112022715	XR_002883928.1	GO:0005773(vacuole);GO:0005887(integral component of plasma membrane);GO:0009506(plasmodesma);GO:0009992(cellular water homeostasis);GO:0015250(water channel activity);GO:0015254(glycerol channel activity);GO:0034220(ion transmembrane transport)	NA	NA	NA	plasma intrinsic protein 2,2 [Juglans regia]	NA	166.934	136.047	173.174	394.356	439.476	350.898	0.40191	-1.31506	3.06035e-14	1.70858e-12	down	yes
112026333	LOC112026333	XM_024059017.1	GO:0005634(nucleus);GO:0005737(cytoplasm);GO:0005773(vacuole);GO:0005774(vacuolar membrane);GO:0005794(Golgi apparatus);GO:0005829(cytosol);GO:0005886(plasma membrane);GO:0009742(brassinosteroid mediated signaling pathway);GO:0019904(protein domain specific binding);GO:0045309(protein phosphorylated amino acid binding)	NA	NA	NA	14-3-3-like protein [Quercus suber]	NA	63.4538	57.7148	62.633	149.654	133.058	178.836	0.398228	-1.32833	3.94254e-14	2.16199e-12	down	yes
112028086	LOC112028086	XM_024060742.1	GO:0003674(molecular_function);GO:0005576(extracellular region);GO:0008150(biological_process)	NA	NA	NA	LOW QUALITY PROTEIN: uncharacterized protein LOC112028086 [Quercus suber]	NA	50.6746	50.2606	48.4822	110.719	116.785	112.176	0.439876	-1.18483	5.95648e-14	3.18553e-12	down	yes
111992131	LOC111992131	XM_024023953.1	GO:0005515(protein binding);GO:0005524(ATP binding);GO:0005730(nucleolus);GO:0005737(cytoplasm);GO:0005794(Golgi apparatus);GO:0005829(cytosol);GO:0005886(plasma membrane);GO:0006457(protein folding);GO:0009408(response to heat);GO:0016020(membrane);GO:0045087(innate immune response);GO:0051082(unfolded protein binding);GO:0051131(chaperone-mediated protein complex assembly);GO:0071277(cellular r…	04141(Protein processing in endoplasmic reticulum);04626(Plant-pathogen interaction)	K04079	NA	heat shock cognate protein 80 [Quercus suber]	NA	120.312	88.9513	105.789	245.995	241.256	270.733	0.415645	-1.26658	2.07783e-13	1.02263e-11	down	yes
112024830	LOC112024830	XM_024057480.1	GO:0005515(protein binding);GO:0005634(nucleus);GO:0005737(cytoplasm)	NA	NA	NA	B2 protein [Quercus suber]	NA	244.26	259.053	288.169	601.035	624.163	569.13	0.441102	-1.18082	2.58999e-13	1.24909e-11	down	yes
111998624	LOC111998624	XM_024030712.1	GO:0001887(selenium compound metabolic process);GO:0003962(cystathionine gamma-synthase activity);GO:0009086(methionine biosynthetic process);GO:0009507(chloroplast);GO:0009570(chloroplast stroma);GO:0030170(pyridoxal phosphate binding)	00920(Sulfur metabolism);00270(Cysteine and methionine metabolism);00450(Selenocompound metabolism)	K01739	EC:2.5.1.48	cystathionine gamma-synthase 1, chloroplastic [Quercus suber]	NA	61.3153	49.4705	55.9141	134.843	116.362	138.487	0.427774	-1.22508	4.45837e-13	2.04517e-11	down	yes
111990480	LOC111990480	XM_024022254.1	GO:0003978(UDP-glucose 4-epimerase activity);GO:0005794(Golgi apparatus);GO:0006012(galactose metabolic process);GO:0046983(protein dimerization activity)	00052(Galactose metabolism);00520(Amino sugar and nucleotide sugar metabolism)	K01784	EC:5.1.3.2	UDP-glucose 4-epimerase GEPI48 [Quercus suber]	NA	37.0138	31.1703	49.546	113.626	150.269	88.967	0.333643	-1.58362	7.53689e-13	3.33693e-11	down	yes
112017453	LOC112017453	XM_024049903.1	GO:0005634(nucleus);GO:0005829(cytosol);GO:0005983(starch catabolic process);GO:0009414(response to water deprivation);GO:0009507(chloroplast);GO:0016161(beta-amylase activity);GO:0102229(amylopectin maltohydrolase activity)	00500(Starch and sucrose metabolism)	K01177	EC:3.2.1.2	beta-amylase 1, chloroplastic [Quercus suber]	NA	86.5146	77.3054	116.381	300.572	207.504	239.766	0.374679	-1.41627	1.69915e-12	7.19841e-11	down	yes
112021093	LOC112021093	XM_024053664.1	GO:0005829(cytosol);GO:0005886(plasma membrane);GO:0006520(cellular amino acid metabolic process);GO:0006580(ethanolamine metabolic process);GO:0009793(embryo development ending in seed dormancy);GO:0016831(carboxy-lyase activity);GO:0019752(carboxylic acid metabolic process);GO:0030170(pyridoxal phosphate binding)	00340(Histidine metabolism)	K01590	EC:4.1.1.22	serine decarboxylase-like [Quercus suber]	NA	73.7644	64.2608	78.4315	171.85	145.25	193.124	0.424238	-1.23705	2.0564e-12	8.61058e-11	down	yes
112039231	LOC112039231	XM_024072081.1;XM_024072082.1	GO:0001666(response to hypoxia);GO:0003677(DNA binding);GO:0003700(DNA binding transcription factor activity);GO:0005515(protein binding);GO:0005634(nucleus);GO:0006351(transcription, DNA-templated);GO:0006355(regulation of transcription, DNA-templated);GO:0009873(ethylene-activated signaling pathway);GO:0010468(regulation of gene expression);GO:0010468(regulation of gene expression)	NA	NA	NA	ethylene-responsive transcription factor RAP2-12-like [Quercus suber]	NA	112.812	102.07	113.439	244.073	212.646	250.671	0.46413	-1.1074	7.05919e-12	2.76808e-10	down	yes
112041113	LOC112041113	XM_024074012.1	GO:0003979(UDP-glucose 6-dehydrogenase activity);GO:0005634(nucleus);GO:0005829(cytosol);GO:0005975(carbohydrate metabolic process);GO:0006024(glycosaminoglycan biosynthetic process);GO:0006065(UDP-glucuronate biosynthetic process)	00040(Pentose and glucuronate interconversions);00053(Ascorbate and aldarate metabolism);00520(Amino sugar and nucleotide sugar metabolism)	K00012	EC:1.1.1.22	UDP-glucose 6-dehydrogenase 1 [Quercus suber]	NA	32.9855	27.6377	37.7835	103.176	63.3286	106.015	0.3611	-1.46953	7.50225e-12	2.92447e-10	down	yes
112030538	LOC112030538	XM_024063225.1;XM_024063237.1;XM_024063231.1	GO:0004127(cytidylate kinase activity);GO:0005524(ATP binding);GO:0005634(nucleus);GO:0005737(cytoplasm);GO:0005829(cytosol);GO:0006207('de novo' pyrimidine nucleobase biosynthetic process);GO:0006221(pyrimidine nucleotide biosynthetic process);GO:0009041(uridylate kinase activity);GO:0009173(pyrimidine ribonucleoside monophosphate metabolic process);GO:0048046(apoplast);GO:0048046(apoplast)	00240(Pyrimidine metabolism);00240(Pyrimidine metabolism)	K13800	EC:2.7.4.14	UMP-CMP kinase 3-like isoform X1 [Quercus suber]	NA	52.7937	50.0625	48.8288	106.452	113.574	110.034	0.459567	-1.12165	7.63423e-12	2.96131e-10	down	yes
112010471	LOC112010471	XM_024042814.1	GO:0000139(Golgi membrane);GO:0005338(nucleotide-sugar transmembrane transporter activity);GO:0005351(carbohydrate:proton symporter activity);GO:0008643(carbohydrate transport);GO:0015780(nucleotide-sugar transmembrane transport);GO:0016021(integral component of membrane)	NA	NA	NA	CMP-sialic acid transporter 2-like [Quercus suber]	NA	9.26319	10.8014	11.6162	30.7101	23.5614	31.5317	0.369227	-1.43742	8.33866e-12	3.20579e-10	down	yes
112038003	LOC112038003	XM_024070811.1	GO:0003674(molecular_function);GO:0005634(nucleus);GO:0016567(protein ubiquitination)	NA	NA	NA	F-box protein At1g61340-like [Quercus suber]	NA	45.1757	52.4016	49.9683	151.633	146.832	90.0784	0.379741	-1.39691	8.8509e-12	3.37271e-10	down	yes
112024813	LOC112024813	XM_024057463.1	GO:0000792(heterochromatin);GO:0032454(histone demethylase activity (H3-K9 specific));GO:0045815(positive regulation of gene expression, epigenetic);GO:0048439(flower morphogenesis)	NA	NA	NA	lysine-specific demethylase JMJ706-like, partial [Quercus suber]	NA	0.0001	0.0001	0.0001	4.63064	0.267165	0.738024	5.32308e-05	-14.1974	1.48497e-11	5.4658e-10	down	yes
112023241	LOC112023241	XM_024055861.1	GO:0004372(glycine hydroxymethyltransferase activity);GO:0005634(nucleus);GO:0005737(cytoplasm);GO:0006544(glycine metabolic process);GO:0006563(L-serine metabolic process);GO:0019264(glycine biosynthetic process from serine);GO:0030170(pyridoxal phosphate binding);GO:0035999(tetrahydrofolate interconversion);GO:0044030(regulation of DNA methylation);GO:0046500(S-adenosylmethionine metabolic proc…	00630(Glyoxylate and dicarboxylate metabolism);00260(Glycine, serine and threonine metabolism);00460(Cyanoamino acid metabolism);00670(One carbon pool by folate)	K00600	EC:2.1.2.1	serine hydroxymethyltransferase 7 [Quercus suber]	NA	18.592	20.1359	22.8601	57.5743	39.5155	51.7734	0.413722	-1.27327	2.06749e-11	7.49037e-10	down	yes
111989158	LOC111989158	XM_024020945.1	GO:0003674(molecular_function);GO:0005737(cytoplasm);GO:0005886(plasma membrane);GO:0007623(circadian rhythm);GO:0009409(response to cold);GO:0009414(response to water deprivation);GO:0009507(chloroplast);GO:0009644(response to high light intensity);GO:0009651(response to salt stress);GO:0009737(response to abscisic acid)	04144(Endocytosis)	K19366	NA	protein EARLY-RESPONSIVE TO DEHYDRATION 7, chloroplastic-like, partial [Quercus suber]	NA	49.3755	64.2873	71.0704	153.274	137.988	178.732	0.393054	-1.3472	5.7205e-11	1.92819e-09	down	yes
111983197	LOC111983197	XM_024014857.1	GO:0003674(molecular_function);GO:0005575(cellular_component);GO:0008150(biological_process)	NA	NA	NA	uncharacterized protein LOC111983197 [Quercus suber]	NA	16.836	12.976	15.5283	44.5735	45.3342	31.8935	0.372248	-1.42566	5.75485e-11	1.93675e-09	down	yes
111988502	LOC111988502	XM_024020306.1	GO:0005829(cytosol);GO:0006355(regulation of transcription, DNA-templated);GO:0008469(histone-arginine N-methyltransferase activity);GO:0035242(protein-arginine omega-N asymmetric methyltransferase activity)	NA	NA	NA	probable histone-arginine methyltransferase 1.3 [Quercus suber]	NA	27.816	23.6047	28.1908	53.2899	62.0253	56.1029	0.464429	-1.10647	5.99419e-11	2.00481e-09	down	yes
112033996	LOC112033996	XM_024066777.1	GO:0005886(plasma membrane);GO:0006810(transport);GO:0022857(transmembrane transporter activity)	04144(Endocytosis)	K07937	NA	ADP-ribosylation factor 2, partial [Mucuna pruriens]	NA	173.544	173.515	181.876	326.002	378.882	373.099	0.490671	-1.02717	6.34078e-11	2.10768e-09	down	yes
112012683	LOC112012683	XM_024045071.1	GO:0000139(Golgi membrane);GO:0003924(GTPase activity);GO:0005515(protein binding);GO:0005525(GTP binding);GO:0005768(endosome);GO:0005774(vacuolar membrane);GO:0005794(Golgi apparatus);GO:0005802(trans-Golgi network);GO:0005829(cytosol);GO:0005886(plasma membrane);GO:0006890(retrograde vesicle-mediated transport, Golgi to ER);GO:0006891(intra-Golgi vesicle-mediated transport);GO:0009506(plasmode…	NA	NA	NA	ras-related protein RABH1b [Quercus suber]	NA	60.2626	57.5582	57.0719	113.71	119.998	131.246	0.479218	-1.06124	8.62277e-11	2.80156e-09	down	yes
112004557	LOC112004557	XM_024036797.1;XM_024036798.1	GO:0000166(nucleotide binding);GO:0003677(DNA binding);GO:0003723(RNA binding);GO:0003729(mRNA binding);GO:0005634(nucleus);GO:0005737(cytoplasm);GO:0005829(cytosol);GO:0008270(zinc ion binding);GO:0009409(response to cold);GO:0009631(cold acclimation);GO:0009631(cold acclimation)	03040(Spliceosome);03040(Spliceosome)	K12885	NA	glycine-rich RNA-binding protein RZ1A-like [Quercus suber]	NA	45.6859	45.6595	55.1103	101.584	106.465	102	0.472362	-1.08203	1.37172e-10	4.31307e-09	down	yes
112008227	LOC112008227	XM_024040560.1	GO:0004591(oxoglutarate dehydrogenase (succinyl-transferring) activity);GO:0005739(mitochondrion);GO:0005829(cytosol);GO:0006099(tricarboxylic acid cycle);GO:0045252(oxoglutarate dehydrogenase complex)	00020(Citrate cycle (TCA cycle));00310(Lysine degradation);00380(Tryptophan metabolism)	K00164	EC:1.2.4.2	2-oxoglutarate dehydrogenase, mitochondrial-like isoform X1 [Quercus suber]	NA	20.6176	16.536	15.0005	42.1167	44.0301	50.7276	0.381036	-1.392	1.37341e-10	4.31307e-09	down	yes
112005189	LOC112005189	XM_024037442.1	GO:0005768(endosome);GO:0005794(Golgi apparatus);GO:0005802(trans-Golgi network);GO:0005886(plasma membrane);GO:0015098(molybdate ion transmembrane transporter activity);GO:0015689(molybdate ion transport);GO:0016021(integral component of membrane)	NA	NA	NA	molybdate-anion transporter-like [Quercus suber]	NA	29.6038	26.3651	24.8676	63.9641	48.9568	72.5391	0.43587	-1.19803	1.89296e-10	5.80956e-09	down	yes
112002838	LOC112002838	XM_024034985.1	GO:0004489(methylenetetrahydrofolate reductase (NAD(P)H) activity);GO:0005829(cytosol);GO:0006730(one-carbon metabolic process)	00670(One carbon pool by folate)	K00297	EC:1.5.1.20	methylenetetrahydrofolate reductase 2-like [Quercus suber]	NA	60.115	47.2588	44.113	105.992	100.392	116.973	0.46848	-1.09394	2.33902e-10	7.05823e-09	down	yes
112026056	LOC112026056	XM_024058733.1	GO:0005515(protein binding)	04016(MAPK signaling pathway - plant);04070(Phosphatidylinositol signaling system);04626(Plant-pathogen interaction)	K02183	NA	calmodulin-7 isoform X2 [Herrania umbratica]	NA	475.676	388.235	473.837	862.851	896.396	971.038	0.489967	-1.02924	2.84729e-10	8.5088e-09	down	yes
112015793	LOC112015793	XM_024048229.1	GO:0003677(DNA binding);GO:0003700(DNA binding transcription factor activity);GO:0005515(protein binding);GO:0005634(nucleus);GO:0006351(transcription, DNA-templated);GO:0006355(regulation of transcription, DNA-templated);GO:0009908(flower development);GO:0043565(sequence-specific DNA binding);GO:0046872(metal ion binding);GO:0048510(regulation of timing of transition from vegetative to reproduct…	04712(Circadian rhythm - plant)	K16222	NA	cyclic dof factor 2-like [Quercus suber]	NA	12.3106	11.8816	14.433	35.6265	25.8503	30.1715	0.421451	-1.24656	3.31151e-10	9.73449e-09	down	yes
112004196	LOC112004196	XM_024036429.1	GO:0003674(molecular_function);GO:0005634(nucleus);GO:0008150(biological_process)	NA	NA	NA	calmodulin-binding protein 25-like [Quercus suber]	NA	65.6659	56.7324	71.9785	149.508	152.168	116.006	0.46537	-1.10355	4.2185e-10	1.22015e-08	down	yes
111993415	LOC111993415	XM_024025251.1	GO:0004795(threonine synthase activity);GO:0005737(cytoplasm);GO:0030170(pyridoxal phosphate binding)	00260(Glycine, serine and threonine metabolism);00750(Vitamin B6 metabolism)	K01733	EC:4.2.3.1	threonine synthase, chloroplastic-like [Quercus suber]	NA	11.8606	11.8345	15.6483	35.8359	27.8512	31.959	0.411344	-1.28158	4.4947e-10	1.29139e-08	down	yes
111995810	LOC111995810	XM_024027759.1;XM_024027753.1	GO:0000166(nucleotide binding);GO:0003677(DNA binding);GO:0003723(RNA binding);GO:0003729(mRNA binding);GO:0005634(nucleus);GO:0005737(cytoplasm);GO:0005829(cytosol);GO:0008270(zinc ion binding);GO:0009409(response to cold);GO:0009631(cold acclimation);GO:0009631(cold acclimation)	03040(Spliceosome);03040(Spliceosome)	K12885	NA	glycine-rich RNA-binding protein RZ1A-like [Quercus suber]	NA	29.717	29.9005	40.8277	72.3865	76.8827	74.5752	0.448728	-1.15609	6.90085e-10	1.92387e-08	down	yes
111988287	LOC111988287	XM_024020078.1	GO:0000462(maturation of SSU-rRNA from tricistronic rRNA transcript (SSU-rRNA, 5.8S rRNA, LSU-rRNA));GO:0003735(structural constituent of ribosome);GO:0022627(cytosolic small ribosomal subunit)	03010(Ribosome)	K02995	NA	40S ribosomal protein S8-2 [Quercus suber]	NA	66.2218	49.189	69.7642	140.14	118.561	159.769	0.442505	-1.17623	7.29402e-10	2.01528e-08	down	yes
112021718	LOC112021718	XM_024054286.1	GO:0005829(cytosol);GO:0006355(regulation of transcription, DNA-templated);GO:0008469(histone-arginine N-methyltransferase activity);GO:0035242(protein-arginine omega-N asymmetric methyltransferase activity)	NA	NA	NA	probable protein arginine N-methyltransferase 3 [Quercus suber]	NA	7.66201	5.88717	7.7135	16.9439	16.7497	20.1531	0.394874	-1.34054	8.29079e-10	2.26748e-08	down	yes
111988019	LOC111988019	XM_024019778.1	GO:0005773(vacuole);GO:0005774(vacuolar membrane);GO:0005794(Golgi apparatus);GO:0005886(plasma membrane);GO:0009506(plasmodesma)	NA	NA	NA	hypersensitive-induced response protein 4 [Quercus suber]	NA	35.2367	39.4578	40.5639	85.7535	72.6226	82.3724	0.47875	-1.06265	8.3369e-10	2.27721e-08	down	yes
112035691	LOC112035691	XM_024068522.1;XM_024068523.1	GO:0004028(3-chloroallyl aldehyde dehydrogenase activity);GO:0004029(aldehyde dehydrogenase (NAD) activity);GO:0004029(aldehyde dehydrogenase (NAD) activity)	00010(Glycolysis / Gluconeogenesis);00053(Ascorbate and aldarate metabolism);00620(Pyruvate metabolism);00071(Fatty acid degradation);00561(Glycerolipid metabolism);00280(Valine, leucine and isoleucine degradation);00310(Lysine degradation);00330(Arginine and proline metabolism);00340(Histidine metabolism);00380(Tryptophan metabolism);00410(beta-Alanine metabolism);00903(Limonene and pinene degra…	K00128	EC:1.2.1.3	aldehyde dehydrogenase family 3 member H1-like isoform X1 [Quercus suber];aldehyde dehydrogenase family 3 member H1-like isoform X2 [Quercus suber]	NA	24.2144	19.2867	20.8609	44.6187	41.5145	55.7825	0.453523	-1.14075	9.55086e-10	2.55707e-08	down	yes
111991480	LOC111991480	XM_024023248.1	GO:0005515(protein binding);GO:0005524(ATP binding);GO:0005654(nucleoplasm);GO:0005730(nucleolus);GO:0005794(Golgi apparatus);GO:0005829(cytosol);GO:0005856(cytoskeleton);GO:0005886(plasma membrane);GO:0007049(cell cycle);GO:0009524(phragmoplast);GO:0015031(protein transport);GO:0016787(hydrolase activity);GO:0045732(positive regulation of protein catabolic process);GO:0046686(response to cadmium…	04141(Protein processing in endoplasmic reticulum)	K13525	NA	cell division cycle protein 48 homolog [Quercus suber]	NA	30.8301	23.3554	31.5651	57.7048	66.062	56.1416	0.476634	-1.06904	1.05438e-09	2.80554e-08	down	yes
112039663	LOC112039663	XM_024072543.1	GO:0003333(amino acid transmembrane transport);GO:0015171(amino acid transmembrane transporter activity)	NA	NA	NA	amino acid transporter AVT6A-like [Quercus suber]	NA	39.2478	37.3621	33.4876	88.8634	61.8077	110.446	0.42164	-1.24591	1.11424e-09	2.95754e-08	down	yes
112023698	LOC112023698	XM_024056319.1	GO:0005768(endosome);GO:0005794(Golgi apparatus);GO:0005802(trans-Golgi network);GO:0005886(plasma membrane);GO:0015098(molybdate ion transmembrane transporter activity);GO:0015689(molybdate ion transport);GO:0016021(integral component of membrane)	NA	NA	NA	molybdate-anion transporter-like [Quercus suber]	NA	15.4904	15.0696	16.7996	40.2209	30.1291	50.1017	0.393184	-1.34672	1.52318e-09	3.95551e-08	down	yes
112035800	LOC112035800	XM_024068633.1	GO:0004419(hydroxymethylglutaryl-CoA lyase activity);GO:0005739(mitochondrion);GO:0005759(mitochondrial matrix);GO:0006551(leucine metabolic process);GO:0006552(leucine catabolic process);GO:0046951(ketone body biosynthetic process)	00650(Butanoate metabolism);00072(Synthesis and degradation of ketone bodies);00280(Valine, leucine and isoleucine degradation);04146(Peroxisome)	K01640	EC:4.1.3.4	hydroxymethylglutaryl-CoA lyase, mitochondrial [Quercus suber]	NA	16.0653	17.0563	20.3498	46.5046	33.4685	40.0411	0.445542	-1.16637	1.78298e-09	4.60951e-08	down	yes
112039664	LOC112039664	XM_024072544.1	GO:0000266(mitochondrial fission);GO:0003924(GTPase activity);GO:0005525(GTP binding);GO:0005737(cytoplasm);GO:0005739(mitochondrion);GO:0005874(microtubule);GO:0005886(plasma membrane);GO:0005938(cell cortex);GO:0007005(mitochondrion organization);GO:0007049(cell cycle);GO:0008017(microtubule binding);GO:0009504(cell plate);GO:0009506(plasmodesma);GO:0009524(phragmoplast);GO:0010152(pollen matur…	04144(Endocytosis)	K01528	EC:3.6.5.5	dynamin-related protein 1C [Quercus suber]	NA	9.99644	9.1376	9.57249	21.8339	20.2711	21.8481	0.448868	-1.15564	1.86598e-09	4.8053e-08	down	yes
112024588	LOC112024588	XM_024057209.1	GO:0004568(chitinase activity);GO:0005576(extracellular region);GO:0006032(chitin catabolic process);GO:0008061(chitin binding)	00790(Folate biosynthesis)	K01113	EC:3.1.3.1	uncharacterized protein LOC112024588 [Quercus suber]	NA	4.9038	6.53923	4.62066	16.0088	12.9302	15.509	0.361404	-1.46832	2.45116e-09	6.16527e-08	down	yes
112009368	LOC112009368	XM_024041703.1;XM_024041704.1;XM_024041705.1	GO:0005794(Golgi apparatus);GO:0005829(cytosol);GO:0009832(plant-type cell wall biogenesis);GO:0033356(UDP-L-arabinose metabolic process);GO:0052691(UDP-arabinopyranose mutase activity);GO:0052691(UDP-arabinopyranose mutase activity)	00520(Amino sugar and nucleotide sugar metabolism);00520(Amino sugar and nucleotide sugar metabolism)	K13379	EC:2.4.1.-;EC:5.4.99.30	probable UDP-arabinopyranose mutase 5 isoform X1 [Quercus suber];probable UDP-arabinopyranose mutase 5 isoform X2 [Quercus suber]	NA	20.0645	23.6727	19.8956	44.811	40.8678	42.4002	0.496824	-1.00919	3.3042e-09	8.09417e-08	down	yes
112024748	LOC112024748	XM_024057379.1	GO:0005634(nucleus);GO:0005783(endoplasmic reticulum);GO:0005794(Golgi apparatus);GO:0008150(biological_process);GO:0016740(transferase activity)	NA	NA	NA	ER membrane protein complex subunit 2-like [Quercus suber]	NA	33.5269	33.2025	37.8795	74.0827	70.7619	74.684	0.476516	-1.0694	3.86735e-09	9.36748e-08	down	yes
112024198	LOC112024198	XM_024056845.1	GO:0004672(protein kinase activity);GO:0004674(protein serine/threonine kinase activity);GO:0005515(protein binding);GO:0005524(ATP binding);GO:0005622(intracellular);GO:0005886(plasma membrane);GO:0006468(protein phosphorylation);GO:0009268(response to pH);GO:0016301(kinase activity);GO:0018105(peptidyl-serine phosphorylation);GO:0018107(peptidyl-threonine phosphorylation);GO:0035556(intracellul…	NA	NA	NA	CBL-interacting serine/threonine-protein kinase 11 [Quercus suber]	NA	55.8986	56.6375	70.192	155.644	103.119	128.584	0.471743	-1.08393	4.56021e-09	1.09112e-07	down	yes
111987466	LOC111987466	XM_024019185.1	GO:0005046(KDEL sequence binding);GO:0005623(cell);GO:0005783(endoplasmic reticulum);GO:0005789(endoplasmic reticulum membrane);GO:0005794(Golgi apparatus);GO:0005801(cis-Golgi network);GO:0006621(protein retention in ER lumen);GO:0015031(protein transport);GO:0016021(integral component of membrane);GO:0016192(vesicle-mediated transport);GO:0046923(ER retention sequence binding)	NA	NA	NA	ER lumen protein-retaining receptor A [Quercus suber]	NA	34.3087	37.5867	43.433	89.8853	72.0769	73.9775	0.488805	-1.03267	4.65389e-09	1.10375e-07	down	yes
112020049	LOC112020049	XM_024052594.1	GO:0003824(catalytic activity);GO:0005634(nucleus);GO:0005737(cytoplasm);GO:0005829(cytosol);GO:0009226(nucleotide-sugar biosynthetic process);GO:0048040(UDP-glucuronate decarboxylase activity);GO:0048046(apoplast);GO:0050662(coenzyme binding);GO:0071555(cell wall organization)	00520(Amino sugar and nucleotide sugar metabolism)	K12449	NA	UDP-D-apiose/UDP-D-xylose synthase 2 [Quercus suber]	NA	57.4088	45.4368	43.6917	117.014	79.556	132.789	0.444916	-1.16839	6.59849e-09	1.5238e-07	down	yes
112010028	LOC112010028	XM_024042381.1	GO:0004674(protein serine/threonine kinase activity);GO:0005515(protein binding);GO:0005524(ATP binding);GO:0005622(intracellular);GO:0005886(plasma membrane);GO:0016301(kinase activity);GO:0018105(peptidyl-serine phosphorylation);GO:0018107(peptidyl-threonine phosphorylation);GO:0035556(intracellular signal transduction)	NA	NA	NA	CBL-interacting serine/threonine-protein kinase 12-like [Quercus suber]	NA	23.9438	21.6085	27.6213	64.4658	43.5696	48.9104	0.466235	-1.10087	6.98209e-09	1.59973e-07	down	yes
112037385	LOC112037385	XM_024070199.1;XM_024070198.1	GO:0004842(ubiquitin-protein transferase activity);GO:0005515(protein binding);GO:0005634(nucleus);GO:0008270(zinc ion binding);GO:0009414(response to water deprivation);GO:0016567(protein ubiquitination);GO:0046872(metal ion binding);GO:0051865(protein autoubiquitination);GO:0051865(protein autoubiquitination)	NA	NA	NA	E3 ubiquitin protein ligase DRIP2-like isoform X2 [Quercus suber];E3 ubiquitin protein ligase DRIP2-like isoform X1 [Quercus suber]	NA	8.5568	7.28413	8.55031	21.0909	17.9282	17.8283	0.429065	-1.22073	7.25202e-09	1.65807e-07	down	yes
112008932	LOC112008932	XM_024041300.1	GO:0005768(endosome);GO:0005794(Golgi apparatus);GO:0005802(trans-Golgi network);GO:0005886(plasma membrane);GO:0008514(organic anion transmembrane transporter activity);GO:0008643(carbohydrate transport);GO:0016021(integral component of membrane)	NA	NA	NA	probable sugar phosphate/phosphate translocator At4g32390 [Quercus suber]	NA	55.6995	46.5306	57.538	120.034	89.3666	113.477	0.494826	-1.01501	7.31311e-09	1.67026e-07	down	yes
112017246	LOC112017246	XM_024049715.1;XM_024049716.1	GO:0016021(integral component of membrane);GO:0016021(integral component of membrane)	NA	NA	NA	transmembrane 9 superfamily member 11 [Quercus suber]	NA	17.9641	17.2436	17.5688	39.6719	28.2952	42.1139	0.479433	-1.0606	7.5663e-09	1.72445e-07	down	yes
112015683	LOC112015683	XM_024048116.1	GO:0003746(translation elongation factor activity);GO:0004364(glutathione transferase activity);GO:0005634(nucleus);GO:0005737(cytoplasm);GO:0006749(glutathione metabolic process)	NA	NA	NA	elongation factor 1-gamma 2-like [Quercus suber]	NA	8.73205	7.32015	9.56977	19.3867	20.6961	21.5029	0.416037	-1.26522	8.23804e-09	1.85989e-07	down	yes
111993870	LOC111993870	XM_024025695.1	GO:0000209(protein polyubiquitination);GO:0005634(nucleus);GO:0005829(cytosol);GO:0009788(negative regulation of abscisic acid-activated signaling pathway);GO:0043161(proteasome-mediated ubiquitin-dependent protein catabolic process);GO:0061630(ubiquitin protein ligase activity)	NA	NA	NA	E3 ubiquitin-protein ligase AIP2 [Quercus suber]	NA	14.4984	12.0398	15.7944	40.2173	30.7734	30.1618	0.418503	-1.25669	8.63568e-09	1.94559e-07	down	yes
112015282	LOC112015282	XM_024047671.1	GO:0005515(protein binding);GO:0005886(plasma membrane);GO:0031225(anchored component of membrane);GO:0048767(root hair elongation)	NA	NA	NA	arabinogalactan peptide 14-like [Quercus suber]	NA	34.8506	35.1397	41.7095	109.329	67.7523	84.4326	0.427128	-1.22726	9.29604e-09	2.06647e-07	down	yes
112011961	LOC112011961	XM_024044311.1	GO:0004674(protein serine/threonine kinase activity);GO:0005524(ATP binding);GO:0005634(nucleus);GO:0005737(cytoplasm);GO:0016301(kinase activity);GO:0046777(protein autophosphorylation)	NA	NA	NA	serine/threonine-protein kinase GL21140-like [Quercus suber]	NA	11.5496	7.72098	10.4917	22.1009	22.4619	22.4543	0.4441	-1.17104	9.8516e-09	2.18444e-07	down	yes
111997771	LOC111997771	XM_024029918.1	GO:0004740(pyruvate dehydrogenase (acetyl-transferring) kinase activity);GO:0005524(ATP binding);GO:0005739(mitochondrion);GO:0009927(histidine phosphotransfer kinase activity);GO:0042803(protein homodimerization activity);GO:0046777(protein autophosphorylation)	NA	NA	NA	pyruvate dehydrogenase (acetyl-transferring) kinase, mitochondrial [Quercus suber]	NA	14.139	9.71363	11.8584	26.2917	28.3274	28.8754	0.427705	-1.22531	9.85759e-09	2.18444e-07	down	yes
112029494	LOC112029494	XM_024062178.1;XM_024062179.1	GO:0003824(catalytic activity);GO:0005829(cytosol);GO:0008460(dTDP-glucose 4,6-dehydratase activity);GO:0009225(nucleotide-sugar metabolic process);GO:0009506(plasmodesma);GO:0009507(chloroplast);GO:0010253(UDP-rhamnose biosynthetic process);GO:0010280(UDP-L-rhamnose synthase activity);GO:0010315(auxin efflux);GO:0016491(oxidoreductase activity);GO:0016853(isomerase activity);GO:0030154(cell diff…	00520(Amino sugar and nucleotide sugar metabolism);00520(Amino sugar and nucleotide sugar metabolism)	K12450	EC:4.2.1.76	trifunctional UDP-glucose 4,6-dehydratase/UDP-4-keto-6-deoxy-D-glucose 3,5-epimerase/UDP-4-keto-L-rhamnose-reductase RHM1-like [Quercus suber]	NA	5.2909	6.33537	6.24382	22.0012	11.0776	16.449	0.360809	-1.47069	1.03142e-08	2.27629e-07	down	yes
112037432	LOC112037432	XM_024070248.1;XM_024070247.1	GO:0004674(protein serine/threonine kinase activity);GO:0005634(nucleus);GO:0005737(cytoplasm);GO:0006468(protein phosphorylation);GO:0035556(intracellular signal transduction);GO:0035556(intracellular signal transduction)	04016(MAPK signaling pathway - plant);04075(Plant hormone signal transduction);04075(Plant hormone signal transduction)	K14498	EC:2.7.11.1	serine/threonine-protein kinase SAPK3-like isoform X2 [Quercus suber];serine/threonine-protein kinase SAPK3-like isoform X1 [Quercus suber]	NA	65.451	60.4303	60.0114	156.621	110.034	108.472	0.495546	-1.01291	1.07627e-08	2.36801e-07	down	yes
112001686	LOC112001686	XM_024033864.1	GO:0004722(protein serine/threonine phosphatase activity);GO:0005575(cellular_component);GO:0006470(protein dephosphorylation);GO:0046872(metal ion binding)	NA	NA	NA	probable protein phosphatase 2C 58 [Quercus suber]	NA	9.79173	12.3546	9.84764	26.1532	22.0366	35.5605	0.382016	-1.38829	1.1485e-08	2.51364e-07	down	yes
112033863	LOC112033863	XM_024066634.1	GO:0003872(6-phosphofructokinase activity);GO:0005524(ATP binding);GO:0005945(6-phosphofructokinase complex);GO:0006002(fructose 6-phosphate metabolic process);GO:0006096(glycolytic process);GO:0009507(chloroplast);GO:0046872(metal ion binding)	00010(Glycolysis / Gluconeogenesis);00030(Pentose phosphate pathway);00051(Fructose and mannose metabolism);00052(Galactose metabolism);03018(RNA degradation)	K00850	EC:2.7.1.11	ATP-dependent 6-phosphofructokinase 4, chloroplastic [Quercus suber]	NA	13.505	12.2277	13.3084	35.5721	35.3625	20.7974	0.4256	-1.23243	1.35185e-08	2.92374e-07	down	yes
112018475	LOC112018475	XM_024051005.1;XM_024051003.1	GO:0003735(structural constituent of ribosome);GO:0006412(translation);GO:0006412(translation)	NA	NA	NA	mitochondrial uncoupling protein 1-like isoform X2 [Quercus suber];mitochondrial uncoupling protein 1-like isoform X1 [Quercus suber]	NA	11.5197	8.7026	9.18041	23.4588	23.3698	22.4962	0.42413	-1.23742	1.59513e-08	3.4157e-07	down	yes
112024202	LOC112024202	XM_024056850.1	GO:0003729(mRNA binding);GO:0003735(structural constituent of ribosome);GO:0022627(cytosolic small ribosomal subunit)	03010(Ribosome)	K02976	NA	40S ribosomal protein S26-3-like [Quercus suber]	NA	33.0837	28.7091	32.2164	56.6662	68.124	79.51	0.460152	-1.11982	1.73966e-08	3.69589e-07	down	yes
111997446	LOC111997446	XM_024029531.1	GO:0003674(molecular_function);GO:0005634(nucleus);GO:0008150(biological_process)	NA	NA	NA	uncharacterized protein LOC111997446 [Quercus suber]	NA	16.3241	18.3721	22.4447	53.1069	33.7057	62.0727	0.383791	-1.38161	1.85414e-08	3.91216e-07	down	yes
111983705	LOC111983705	XM_024015362.1	GO:0003864(3-methyl-2-oxobutanoate hydroxymethyltransferase activity);GO:0005739(mitochondrion);GO:0008168(methyltransferase activity);GO:0008270(zinc ion binding);GO:0009507(chloroplast);GO:0015940(pantothenate biosynthetic process);GO:0032259(methylation);GO:0050897(cobalt ion binding)	00770(Pantothenate and CoA biosynthesis)	K00606	EC:2.1.2.11	3-methyl-2-oxobutanoate hydroxymethyltransferase 1, mitochondrial-like [Quercus suber]	NA	17.7519	15.8609	17.6591	42.6114	29.0052	41.9696	0.451391	-1.14755	2.46583e-08	5.08851e-07	down	yes
112020335	LOC112020335	XM_024052894.1	GO:0004315(3-oxoacyl-[acyl-carrier-protein] synthase activity);GO:0006633(fatty acid biosynthetic process);GO:0009507(chloroplast);GO:0009570(chloroplast stroma);GO:0033818(beta-ketoacyl-acyl-carrier-protein synthase III activity)	00061(Fatty acid biosynthesis)	K00648	EC:2.3.1.180	3-oxoacyl-[acyl-carrier-protein] synthase 3 A, chloroplastic-like [Quercus suber]	NA	11.738	8.5056	13.9008	28.7488	25.9157	25.4783	0.426045	-1.23092	2.59459e-08	5.32877e-07	down	yes
112012119	LOC112012119	XM_024044497.1	GO:0005198(structural molecule activity);GO:0005618(cell wall);GO:0005730(nucleolus);GO:0005737(cytoplasm);GO:0005794(Golgi apparatus);GO:0005886(plasma membrane);GO:0007017(microtubule-based process);GO:0009506(plasmodesma);GO:0009651(response to salt stress);GO:0045298(tubulin complex);GO:0046686(response to cadmium ion)	04145(Phagosome)	K07375	NA	tubulin beta-2 chain [Quercus suber]	NA	9.48941	9.72329	13.8963	28.4989	25.0604	23.896	0.427459	-1.22614	3.17613e-08	6.43747e-07	down	yes
111999982	LOC111999982	XM_024032087.1;XR_002881673.1;XM_024032086.1	GO:0005829(cytosol);GO:0005884(actin filament);GO:0009846(pollen germination);GO:0009860(pollen tube growth);GO:0030036(actin cytoskeleton organization);GO:0032432(actin filament bundle);GO:0051015(actin filament binding);GO:0051017(actin filament bundle assembly);GO:0051639(actin filament network formation);GO:0051764(actin crosslink formation);GO:0051764(actin crosslink formation)	NA	NA	NA	fimbrin-5-like [Quercus suber]	NA	20.9091	23.7649	28.3202	63.4915	39.4194	53.3732	0.467061	-1.09832	3.36433e-08	6.76814e-07	down	yes
112030662	LOC112030662	XM_024063329.1	GO:0005768(endosome);GO:0005774(vacuolar membrane);GO:0005802(trans-Golgi network);GO:0008757(S-adenosylmethionine-dependent methyltransferase activity);GO:0032259(methylation)	NA	NA	NA	probable methyltransferase PMT26 [Quercus suber]	NA	41.807	48.1978	43.204	102.519	66.6289	99.594	0.495675	-1.01253	4.31456e-08	8.43624e-07	down	yes
112034124	LOC112034124	XM_024066907.1	GO:0005739(mitochondrion);GO:0016301(kinase activity);GO:0016310(phosphorylation)	NA	NA	NA	uncharacterized protein LOC112034124 [Quercus suber]	NA	48.0113	48.4369	40.4641	75.9618	89.0699	130.232	0.463694	-1.10875	4.49637e-08	8.73639e-07	down	yes
112017143	LOC112017143	XM_024049604.1	GO:0016021(integral component of membrane)	NA	NA	NA	transmembrane 9 superfamily member 11 [Quercus suber]	NA	30.824	27.0327	28.1885	63.475	43.5075	66.7799	0.495189	-1.01395	4.64037e-08	8.98386e-07	down	yes
112032049	LOC112032049	XM_024064747.1;XM_024064749.1	GO:0005351(carbohydrate:proton symporter activity);GO:0005794(Golgi apparatus);GO:0005886(plasma membrane);GO:0005985(sucrose metabolic process);GO:0008506(sucrose:proton symporter activity);GO:0008515(sucrose transmembrane transporter activity);GO:0009611(response to wounding);GO:0015144(carbohydrate transmembrane transporter activity);GO:0015293(symporter activity);GO:0015770(sucrose transport)…	NA	NA	NA	sucrose transport protein SUC3 isoform X1 [Quercus suber];sucrose transport protein SUC3 isoform X2 [Quercus suber]	NA	11.5791	9.41769	11.1452	31.7727	18.1425	25.2634	0.427541	-1.22586	4.76334e-08	9.1972e-07	down	yes
111992195	LOC111992195	XM_024024038.1;XM_024024057.1;XM_024024048.1	GO:0005634(nucleus);GO:0016787(hydrolase activity);GO:0016787(hydrolase activity)	NA	NA	NA	uncharacterized protein C24B11.05-like [Quercus suber]	NA	9.63561	10.1771	12.4995	26.9772	24.6679	23.089	0.432362	-1.20969	5.21124e-08	9.96407e-07	down	yes
112028147	LOC112028147	XM_024060799.1	GO:0004197(cysteine-type endopeptidase activity);GO:0005615(extracellular space);GO:0005764(lysosome);GO:0051603(proteolysis involved in cellular protein catabolic process)	NA	NA	NA	cysteine proteinase 15A-like [Quercus suber]	NA	13.4342	9.20845	14.6616	38.9698	36.3024	33.1302	0.344128	-1.53898	5.2251e-08	9.98174e-07	down	yes
112015262	LOC112015262	XM_024047651.1	GO:0005768(endosome)	04144(Endocytosis)	K07904	NA	ras-related protein RGP1-like [Quercus suber]	NA	16.0523	13.5771	14.991	32.7885	31.1471	30.3807	0.473093	-1.0798	5.55318e-08	1.05432e-06	down	yes
111990491	LOC111990491	XM_024022267.1;XM_024022268.1	GO:0003674(molecular_function);GO:0005634(nucleus);GO:0005773(vacuole);GO:0005774(vacuolar membrane);GO:0008150(biological_process);GO:0016021(integral component of membrane);GO:0016021(integral component of membrane)	NA	NA	NA	uncharacterized protein LOC111990491 isoform X1 [Quercus suber];uncharacterized protein LOC111990491 isoform X2 [Quercus suber]	NA	20.3353	19.9981	21.4338	55.9984	36.2815	41.3718	0.46215	-1.11357	6.12719e-08	1.14817e-06	down	yes
112031726	LOC112031726	XM_024064438.1;XM_024064439.1	GO:0005829(cytosol);GO:0008478(pyridoxal kinase activity);GO:0009443(pyridoxal 5'-phosphate salvage);GO:0042816(vitamin B6 metabolic process);GO:0042816(vitamin B6 metabolic process)	00750(Vitamin B6 metabolism);00750(Vitamin B6 metabolism)	K00868	EC:2.7.1.35	pyridoxal kinase isoform X1 [Quercus suber];pyridoxal kinase isoform X2 [Quercus suber]	NA	17.4733	13.5061	17.3233	42.055	29.9254	35.0611	0.451252	-1.14799	6.23209e-08	1.16581e-06	down	yes
112019166	LOC112019166	XM_024051697.1	GO:0005737(cytoplasm);GO:0016740(transferase activity);GO:0016747(transferase activity, transferring acyl groups other than amino-acyl groups)	NA	NA	NA	spermidine coumaroyl-CoA acyltransferase [Quercus suber]	NA	18.0713	15.6316	26.9585	55.789	46.8421	37.3359	0.433397	-1.20624	8.09279e-08	1.48306e-06	down	yes
111999063	LOC111999063	XM_024031181.1	GO:0005737(cytoplasm);GO:0005829(cytosol);GO:0005886(plasma membrane);GO:0016311(dephosphorylation);GO:0016787(hydrolase activity);GO:0046872(metal ion binding);GO:0050308(sugar-phosphatase activity)	00740(Riboflavin metabolism)	K20884	EC:2.7.1.26;EC:3.1.3.102	haloacid dehalogenase-like hydrolase domain-containing protein Sgpp [Quercus suber]	NA	22.96	26.2724	27.6369	61.4675	42.6268	74.9204	0.429402	-1.2196	8.16347e-08	1.49475e-06	down	yes
112032065	LOC112032065	XM_024064768.1	GO:0003735(structural constituent of ribosome);GO:0019843(rRNA binding);GO:0022627(cytosolic small ribosomal subunit);GO:0045903(positive regulation of translational fidelity)	03010(Ribosome)	K02997	NA	40S ribosomal protein S9-2-like [Quercus suber]	NA	62.0072	42.6005	54.0243	89.4682	107.077	128.412	0.488163	-1.03457	1.22005e-07	2.16068e-06	down	yes
112005523	LOC112005523	XM_024037782.1;XM_024037781.1	GO:0000795(synaptonemal complex);GO:0003697(single-stranded DNA binding);GO:0005712(chiasma);GO:0006298(mismatch repair);GO:0016887(ATPase activity);GO:0032300(mismatch repair complex);GO:0032300(mismatch repair complex)	03430(Mismatch repair);03430(Mismatch repair)	K08739	NA	DNA mismatch repair protein MLH3 isoform X2 [Quercus suber];DNA mismatch repair protein MLH3 isoform X1 [Quercus suber]	NA	4.59197	6.55582	6.27659	12.437	15.7797	10.4513	0.450615	-1.15003	1.45896e-07	2.54008e-06	down	yes
112017248	LOC112017248	XM_024049718.1	GO:0016021(integral component of membrane)	NA	NA	NA	transmembrane 9 superfamily member 11-like [Quercus suber]	NA	18.5037	17.0046	18.5258	44.3126	27.4553	44.6967	0.463953	-1.10795	1.47731e-07	2.56789e-06	down	yes
111988858	LOC111988858	XM_024020666.1	GO:0004351(glutamate decarboxylase activity);GO:0005516(calmodulin binding);GO:0005829(cytosol);GO:0006536(glutamate metabolic process);GO:0030170(pyridoxal phosphate binding);GO:0046686(response to cadmium ion)	00650(Butanoate metabolism);00250(Alanine, aspartate and glutamate metabolism);00410(beta-Alanine metabolism);00430(Taurine and hypotaurine metabolism)	K01580	EC:4.1.1.15	glutamate decarboxylase-like [Quercus suber]	NA	21.5923	21.5013	23.8578	49.2584	51.7759	39.9178	0.474993	-1.07402	1.57786e-07	2.71643e-06	down	yes
112023039	LOC112023039	XM_024055655.1	GO:0015292(uniporter activity)	NA	NA	NA	calcium uniporter protein 2, mitochondrial-like [Quercus suber]	NA	24.2773	29.7392	27.1602	100.95	117.39	35.1713	0.320209	-1.64291	1.6156e-07	2.77478e-06	down	yes
111994554	LOC111994554	XM_024026439.1	GO:0005515(protein binding);GO:0005737(cytoplasm);GO:0005829(cytosol);GO:0005886(plasma membrane);GO:0006520(cellular amino acid metabolic process);GO:0006979(response to oxidative stress);GO:0006982(response to lipid hydroperoxide);GO:0008615(pyridoxine biosynthetic process);GO:0009651(response to salt stress);GO:0010224(response to UV-B);GO:0010335(response to non-ionic osmotic stress);GO:00125…	00750(Vitamin B6 metabolism)	K06215	EC:4.3.3.6	probable pyridoxal 5'-phosphate synthase subunit PDX1 [Quercus suber]	NA	32.1564	47.2197	29.1965	67.4792	72.3928	80.0743	0.493633	-1.01849	1.73168e-07	2.95768e-06	down	yes
112012308	LOC112012308	XM_024044701.1;XM_024044702.1	GO:0005794(Golgi apparatus);GO:0008375(acetylglucosaminyltransferase activity);GO:0016757(transferase activity, transferring glycosyl groups);GO:0016757(transferase activity, transferring glycosyl groups)	00510(N-Glycan biosynthesis);00510(N-Glycan biosynthesis)	K00737	EC:2.4.1.144	uncharacterized protein LOC112012308 [Quercus suber]	NA	61.4024	72.7525	77.5556	194.936	136.636	108.338	0.481259	-1.05512	1.74183e-07	2.97267e-06	down	yes
111985489	LOC111985489	XM_024017135.1;XM_024017136.1	GO:0004553(hydrolase activity, hydrolyzing O-glycosyl compounds);GO:0030247(polysaccharide binding);GO:0046658(anchored component of plasma membrane);GO:0046658(anchored component of plasma membrane)	00500(Starch and sucrose metabolism);00500(Starch and sucrose metabolism)	K19893	EC:3.2.1.39	glucan endo-1,3-beta-glucosidase 5 isoform X1 [Quercus suber]	NA	17.6521	13.0649	3.91409	46.1539	32.1312	62.6412	0.245739	-2.0248	2.26796e-07	3.78391e-06	down	yes
112004955	LOC112004955	XM_024037195.1	GO:0003735(structural constituent of ribosome);GO:0006412(translation)	NA	NA	NA	mitochondrial uncoupling protein 4-like [Quercus suber]	NA	15.6727	19.4787	34.7413	102.579	41.2917	73.0314	0.322231	-1.63383	2.28533e-07	3.807e-06	down	yes
111985942	LOC111985942	XM_024017585.1	GO:0004601(peroxidase activity);GO:0005737(cytoplasm);GO:0008150(biological_process)	NA	NA	NA	uncharacterized protein LOC111985942 [Quercus suber]	NA	17.3141	17.4677	18.7232	37.7486	33.7608	36.5791	0.495011	-1.01447	2.2917e-07	3.81289e-06	down	yes
111988215	LOC111988215	XM_024020008.1;XM_024020007.1	NA	NA	NA	NA	uncharacterized protein LOC111988215 isoform X2 [Quercus suber];uncharacterized protein LOC111988215 isoform X1 [Quercus suber]	NA	12.686	11.2367	17.8361	44.1681	32.2757	28.1516	0.399241	-1.32467	2.67096e-07	4.37187e-06	down	yes
111999456	LOC111999456	XM_024031583.1	GO:0005385(zinc ion transmembrane transporter activity);GO:0010043(response to zinc ion);GO:0016020(membrane);GO:0061088(regulation of sequestering of zinc ion)	NA	NA	NA	metal tolerance protein 9-like [Quercus suber]	NA	33.6072	34.4299	35.8159	94.4337	87.3772	46.1425	0.455589	-1.1342	2.92064e-07	4.71625e-06	down	yes
111987013	LOC111987013	XM_024018705.1;XM_024018704.1	GO:0004325(ferrochelatase activity);GO:0006783(heme biosynthetic process);GO:0006783(heme biosynthetic process)	00860(Porphyrin and chlorophyll metabolism);00860(Porphyrin and chlorophyll metabolism)	K01772	EC:4.99.1.1;EC:4.99.1.9	ferrochelatase-2, chloroplastic-like isoform X2 [Quercus suber];ferrochelatase-2, chloroplastic-like isoform X1 [Quercus suber]	NA	18.1636	19.0987	24.0552	58.9199	34.8845	37.1504	0.468233	-1.0947	2.97201e-07	4.77777e-06	down	yes
112004440	LOC112004440	XM_024036688.1;XM_024036689.1	NA	NA	NA	NA	uncharacterized protein LOC112004440 isoform X1 [Quercus suber];uncharacterized protein LOC112004440 isoform X2 [Quercus suber]	NA	13.4001	11.6393	14.4362	23.4759	27.3775	28.3446	0.498441	-1.00451	3.16636e-07	5.05261e-06	down	yes
112022199	LOC112022199	XM_024054774.1	GO:0003677(DNA binding);GO:0003700(DNA binding transcription factor activity);GO:0005634(nucleus);GO:0006351(transcription, DNA-templated);GO:0006355(regulation of transcription, DNA-templated);GO:0007275(multicellular organism development);GO:0009414(response to water deprivation);GO:0009737(response to abscisic acid);GO:0043565(sequence-specific DNA binding);GO:0045893(positive regulation of tr…	NA	NA	NA	NAC domain-containing protein 72 [Quercus suber]	NA	123.932	130.581	174.386	382.355	251.262	238.746	0.491652	-1.02429	3.43145e-07	5.42751e-06	down	yes
112012560	LOC112012560	XM_024044936.1;XM_024044937.1;XM_024044935.1	GO:0003676(nucleic acid binding);GO:0003677(DNA binding);GO:0003729(mRNA binding);GO:0004518(nuclease activity);GO:0005634(nucleus);GO:0005829(cytosol);GO:0010313(phytochrome binding);GO:0017148(negative regulation of translation);GO:0046872(metal ion binding);GO:0048027(mRNA 5'-UTR binding);GO:0048027(mRNA 5'-UTR binding)	03015(mRNA surveillance pathway);03015(mRNA surveillance pathway)	K14404	NA	zinc finger CCCH domain-containing protein ZFN-like isoform X1 [Quercus suber]	NA	9.31249	9.97343	10.7717	22.5083	20.5118	17.6102	0.495753	-1.01231	4.8933e-07	7.4982e-06	down	yes
112000859	LOC112000859	XM_024033028.1	GO:0003735(structural constituent of ribosome);GO:0006412(translation)	03010(Ribosome)	K02935	NA	uncharacterized protein LOC111987163 [Quercus suber]	NA	14.0588	11.1603	10.2612	29.4551	20.5562	29.4553	0.44648	-1.16333	4.97581e-07	7.60845e-06	down	yes
112006136	LOC112006136	XM_024038436.1	GO:0003333(amino acid transmembrane transport);GO:0005886(plasma membrane);GO:0015171(amino acid transmembrane transporter activity)	NA	NA	NA	proline transporter 2-like [Quercus suber]	NA	13.8122	15.7797	12.4634	42.7625	22.9344	29.1947	0.443194	-1.17399	5.91799e-07	8.86713e-06	down	yes
112029961	LOC112029961	XM_024062640.1;XM_024062641.1;XM_024062639.1;XR_002884805.1	GO:0005789(endoplasmic reticulum membrane);GO:0009672(auxin:proton symporter activity);GO:0009733(response to auxin);GO:0009734(auxin-activated signaling pathway);GO:0009926(auxin polar transport);GO:0016021(integral component of membrane);GO:0055085(transmembrane transport);GO:0055085(transmembrane transport)	NA	NA	NA	protein PIN-LIKES 3-like [Quercus suber]	NA	20.5517	23.0932	32.9914	63.0456	45.5949	46.4274	0.494211	-1.0168	6.51951e-07	9.66121e-06	down	yes
111994196	LOC111994196	XM_024026069.1	GO:0000139(Golgi membrane);GO:0005794(Golgi apparatus);GO:0005886(plasma membrane);GO:0006486(protein glycosylation);GO:0009834(plant-type secondary cell wall biogenesis);GO:0010417(glucuronoxylan biosynthetic process);GO:0015020(glucuronosyltransferase activity);GO:0016021(integral component of membrane);GO:0016740(transferase activity);GO:0071555(cell wall organization)	NA	NA	NA	probable glucuronoxylan glucuronosyltransferase IRX7 [Quercus suber]	NA	7.56325	9.22161	6.91993	21.2276	12.9665	18.0319	0.453888	-1.13959	7.18795e-07	1.05648e-05	down	yes
111996518	LOC111996518	XM_024028505.1;XR_002881252.1	GO:0000398(mRNA splicing, via spliceosome);GO:0005682(U5 snRNP);GO:0005685(U1 snRNP);GO:0005686(U2 snRNP);GO:0005687(U4 snRNP);GO:0005737(cytoplasm);GO:0046540(U4/U6 x U5 tri-snRNP complex);GO:0071004(U2-type prespliceosome);GO:0071013(catalytic step 2 spliceosome);GO:0071013(catalytic step 2 spliceosome)	03040(Spliceosome);03040(Spliceosome)	K11086	NA	small nuclear ribonucleoprotein-associated protein B'-like [Quercus suber]	NA	10.5699	7.95935	13.7432	23.9856	24.3032	23.2317	0.451233	-1.14806	9.81816e-07	1.40113e-05	down	yes
112005109	LOC112005109	XM_024037358.1	GO:0003729(mRNA binding);GO:0005739(mitochondrion);GO:0008150(biological_process);GO:0043231(intracellular membrane-bounded organelle)	03040(Spliceosome)	K12837	NA	pentatricopeptide repeat-containing protein At4g36680, mitochondrial [Quercus suber]	NA	6.33075	5.05474	5.29824	10.4084	11.1767	12.9603	0.48295	-1.05005	1.03737e-06	1.47554e-05	down	yes
112029389	LOC112029389	XM_024062071.1	GO:0004462(lactoylglutathione lyase activity);GO:0005737(cytoplasm);GO:0005975(carbohydrate metabolic process);GO:0016829(lyase activity)	NA	NA	NA	uncharacterized protein LOC112029389 [Quercus suber]	NA	9.87057	9.75032	7.88403	23.4185	22.2429	20.7104	0.414406	-1.27088	1.22104e-06	1.70645e-05	down	yes
112010476	LOC112010476	XM_024042820.1	NA	NA	NA	NA	pentatricopeptide repeat-containing protein At3g22470, mitochondrial-like [Quercus suber]	NA	14.1998	11.0226	13.954	26.8723	25.7764	28.0652	0.485373	-1.04283	1.32277e-06	1.82552e-05	down	yes
112034977	LOC112034977	XM_024067805.1	GO:0005739(mitochondrion);GO:0009733(response to auxin)	04075(Plant hormone signal transduction)	K14488	NA	auxin-responsive protein SAUR36 [Quercus suber]	NA	17.8588	20.1472	36.538	115.093	60.5365	42.7766	0.34131	-1.55085	1.64088e-06	2.21304e-05	down	yes
112012161	LOC112012161	XM_024044541.1	GO:0005634(nucleus);GO:0009056(catabolic process);GO:0016787(hydrolase activity);GO:0052689(carboxylic ester hydrolase activity)	04075(Plant hormone signal transduction)	K14493	EC:3.-.-.-	carboxylesterase 1-like [Quercus suber]	NA	45.5724	45.3429	89.3851	157.347	101.938	151.051	0.439396	-1.18641	2.117e-06	2.76876e-05	down	yes
111995726	LOC111995726	XM_024027655.1	GO:0005507(copper ion binding);GO:0009507(chloroplast);GO:0009570(chloroplast stroma);GO:0009579(thylakoid);GO:0009735(response to cytokinin);GO:0009941(chloroplast envelope);GO:0016491(oxidoreductase activity);GO:0055114(oxidation-reduction process)	00514(Other types of O-glycan biosynthesis)	K20784	EC:2.4.2.-	fruit protein pKIWI502-like [Quercus suber]	NA	6.98632	5.24916	5.9677	14.0936	14.8738	12.9004	0.434777	-1.20165	2.5931e-06	3.30735e-05	down	yes
112038047	LOC112038047	XM_024070856.1	GO:0005829(cytosol);GO:0006094(gluconeogenesis);GO:0006096(glycolytic process);GO:0043456(regulation of pentose-phosphate shunt);GO:0046538(2,3-bisphosphoglycerate-dependent phosphoglycerate mutase activity)	00010(Glycolysis / Gluconeogenesis);00260(Glycine, serine and threonine metabolism)	K01834	EC:5.4.2.11	uncharacterized protein LOC112038047 [Quercus suber]	NA	18.8548	13.0631	17.2867	36.1382	39.1449	29.9991	0.467358	-1.0974	2.79697e-06	3.53606e-05	down	yes
112022349	LOC112022349	XM_024054914.1	GO:0005768(endosome);GO:0005774(vacuolar membrane);GO:0005802(trans-Golgi network);GO:0008757(S-adenosylmethionine-dependent methyltransferase activity);GO:0032259(methylation)	NA	NA	NA	probable methyltransferase PMT5 [Quercus suber]	NA	7.79197	7.6253	6.735	19.2107	10.4928	17.5135	0.469158	-1.09185	3.27186e-06	4.04879e-05	down	yes
112037131	LOC112037131	XM_024069941.1;XM_024069942.1	GO:0005509(calcium ion binding);GO:0005515(protein binding);GO:0005634(nucleus);GO:0005737(cytoplasm);GO:0005829(cytosol);GO:0005886(plasma membrane);GO:0009570(chloroplast stroma);GO:0019904(protein domain specific binding);GO:0045309(protein phosphorylated amino acid binding);GO:0048528(post-embryonic root development);GO:0048528(post-embryonic root development)	NA	NA	NA	14-3-3-like protein D isoform X1 [Quercus suber];14-3-3-like protein D isoform X2 [Quercus suber]	NA	10.3154	7.09433	7.91932	13.6587	24.0229	21.4266	0.428519	-1.22257	3.8654e-06	4.71043e-05	down	yes
111999170	LOC111999170	XM_024031289.1	GO:0005887(integral component of plasma membrane);GO:0009992(cellular water homeostasis);GO:0015250(water channel activity);GO:0015254(glycerol channel activity);GO:0034220(ion transmembrane transport)	NA	NA	NA	aquaporin NIP1-2-like [Quercus suber]	NA	12.0238	10.7545	14.4946	32.1811	20.1011	26.14	0.475285	-1.07313	4.24195e-06	5.11164e-05	down	yes
111993433	LOC111993433	XM_024025268.1	GO:0004795(threonine synthase activity);GO:0005737(cytoplasm);GO:0030170(pyridoxal phosphate binding)	00260(Glycine, serine and threonine metabolism);00750(Vitamin B6 metabolism)	K01733	EC:4.2.3.1	threonine synthase, chloroplastic-like [Quercus suber]	NA	4.1579	4.52625	5.60333	11.4042	11.8668	12.1928	0.402874	-1.3116	4.98374e-06	5.88836e-05	down	yes
112017208	LOC112017208	XM_024049675.1;XM_024049676.1	GO:0003674(molecular_function);GO:0005575(cellular_component);GO:0008150(biological_process);GO:0008150(biological_process)	NA	NA	NA	F-box/FBD/LRR-repeat protein At1g13570-like [Quercus suber]	NA	0.0001	0.0001	0.0001	1.27554	0.656377	0.0001	0.000155278	-12.6529	5.0417e-06	5.94601e-05	down	yes
112028322	LOC112028322	XM_024060991.1	GO:0004553(hydrolase activity, hydrolyzing O-glycosyl compounds);GO:0005576(extracellular region);GO:0005618(cell wall);GO:0005794(Golgi apparatus);GO:0010411(xyloglucan metabolic process);GO:0016762(xyloglucan:xyloglucosyl transferase activity);GO:0016798(hydrolase activity, acting on glycosyl bonds);GO:0042546(cell wall biogenesis);GO:0048046(apoplast);GO:0071555(cell wall organization)	04075(Plant hormone signal transduction)	K14504	EC:2.4.1.207	probable xyloglucan endotransglucosylase/hydrolase protein 23 [Quercus suber]	NA	38.1263	46.8459	95.2158	213.909	128.109	116.925	0.392615	-1.34881	5.54307e-06	6.46323e-05	down	yes
111987034	LOC111987034	XM_024018732.1;XR_002880240.1	NA	NA	NA	NA	pentatricopeptide repeat-containing protein At3g22470, mitochondrial-like [Quercus suber]	NA	7.58227	6.34142	6.51452	13.9866	11.4436	15.617	0.497919	-1.00602	5.84276e-06	6.75796e-05	down	yes
111988815	LOC111988815	XM_024020612.1	GO:0003723(RNA binding);GO:0003735(structural constituent of ribosome);GO:0022625(cytosolic large ribosomal subunit)	03010(Ribosome)	K02908	NA	60S ribosomal protein L30-2-like, partial [Quercus suber]	NA	15.3515	14.2452	15.3016	28.9737	38.0248	40.0882	0.419271	-1.25405	6.70586e-06	7.63768e-05	down	yes
112028408	LOC112028408	XM_024061098.1	GO:0004553(hydrolase activity, hydrolyzing O-glycosyl compounds);GO:0005576(extracellular region);GO:0005618(cell wall);GO:0005794(Golgi apparatus);GO:0010411(xyloglucan metabolic process);GO:0016762(xyloglucan:xyloglucosyl transferase activity);GO:0016798(hydrolase activity, acting on glycosyl bonds);GO:0042546(cell wall biogenesis);GO:0048046(apoplast);GO:0071555(cell wall organization)	04075(Plant hormone signal transduction)	K14504	EC:2.4.1.207	probable xyloglucan endotransglucosylase/hydrolase protein 23 [Quercus suber]	NA	38.6357	26.3174	33.6095	107.265	54.6085	52.7028	0.459335	-1.12238	6.75488e-06	7.68946e-05	down	yes
112038701	LOC112038701	XM_024071543.1;XM_024071544.1	NA	NA	NA	NA	uncharacterized protein LOC112038701 [Quercus suber]	NA	4.14344	4.75684	4.65626	11.52	11.3279	8.76311	0.428854	-1.22144	7.13932e-06	8.05495e-05	down	yes
112022301	LOC112022301	XM_024054867.1	GO:0006890(retrograde vesicle-mediated transport, Golgi to ER)	NA	NA	NA	protein RER1B-like [Quercus suber]	NA	8.25372	9.42653	11.4688	20.2823	19.2506	21.4747	0.477794	-1.06554	8.38951e-06	9.29877e-05	down	yes
112008315	LOC112008315	XM_024040647.1;XM_024040648.1	GO:0046740(transport of virus in host, cell to cell);GO:0046740(transport of virus in host, cell to cell)	NA	NA	NA	myosin-6-like isoform X1 [Quercus suber]	NA	1.13244	1.31228	1.1794	3.68025	2.20171	3.18331	0.399781	-1.32272	8.88405e-06	9.76279e-05	down	yes
112023317	LOC112023317	XM_024055938.1	GO:0003824(catalytic activity);GO:0004314([acyl-carrier-protein] S-malonyltransferase activity);GO:0005739(mitochondrion);GO:0005829(cytosol);GO:0006633(fatty acid biosynthetic process);GO:0008152(metabolic process);GO:0009507(chloroplast);GO:0009570(chloroplast stroma)	00061(Fatty acid biosynthesis);00333(Prodigiosin biosyntheses)	K00645	EC:2.3.1.39	uncharacterized protein LOC112023317 [Quercus suber]	NA	0.0001	0.0001	0.0001	1.51284	1.47222	0.0001	0.000100497	-13.2806	8.89362e-06	9.76279e-05	down	yes
111986890	LOC111986890	XM_024018577.1;XM_024018578.1	GO:0003674(molecular_function);GO:0005739(mitochondrion);GO:0008150(biological_process);GO:0008150(biological_process)	NA	NA	NA	pentatricopeptide repeat-containing protein At2g15630, mitochondrial-like isoform X1 [Quercus suber]	NA	0.0001	0.0001	0.0001	0.350309	0.0001	0.682327	0.000290491	-11.7492	9.31765e-06	0.000101521	down	yes
112020578	LOC112020578	XM_024053131.1	GO:0003735(structural constituent of ribosome);GO:0006412(translation)	NA	NA	NA	mitochondrial uncoupling protein 4-like [Quercus suber]	NA	2.83706	3.53765	5.84775	19.0033	7.64316	13.5573	0.304013	-1.71779	1.06797e-05	0.000113836	down	yes
112023849	LOC112023849	XM_024056798.1;XM_024057406.1;XM_024058036.1	GO:0005634(nucleus);GO:0008150(biological_process);GO:0008150(biological_process)	NA	NA	NA	serine/threonine-protein phosphatase 7 long form homolog [Quercus suber]	NA	4.63887	3.28662	3.36238	12.0242	5.6856	9.41364	0.416167	-1.26476	1.1014e-05	0.000116938	down	yes
112040105	LOC112040105	XM_024073007.1	GO:0005524(ATP binding);GO:0005575(cellular_component)	NA	NA	NA	chromosome transmission fidelity protein 18 homolog [Quercus suber]	NA	2.01185	2.10753	1.89272	4.66401	4.72662	4.59643	0.429833	-1.21815	1.11764e-05	0.000118488	down	yes
112031885	LOC112031885	XM_024064594.1	GO:0000302(response to reactive oxygen species);GO:0003674(molecular_function);GO:0005739(mitochondrion);GO:0006950(response to stress);GO:0006952(defense response);GO:0006979(response to oxidative stress);GO:0009409(response to cold);GO:0009414(response to water deprivation);GO:0009416(response to light stimulus);GO:0009507(chloroplast);GO:0009625(response to insect);GO:0009646(response to absen…	NA	NA	NA	indole-3-acetic acid-induced protein ARG2 [Quercus suber]	NA	290.688	316.375	483.209	1074.15	527.941	668.267	0.480221	-1.05823	1.14662e-05	0.000121322	down	yes
112020813	LOC112020813	XM_024053369.1	GO:0003674(molecular_function);GO:0005634(nucleus);GO:0005739(mitochondrion);GO:0008150(biological_process);GO:0009536(plastid);GO:0019867(outer membrane)	NA	NA	NA	SAM50-like protein SPAC17C9.06 [Quercus suber]	NA	8.98275	8.69022	8.41949	18.5241	14.9015	20.0817	0.487643	-1.0361	1.15555e-05	0.000122028	down	yes
112025135	LOC112025135	XM_024057798.1	GO:0005576(extracellular region);GO:0009409(response to cold);GO:0016021(integral component of membrane);GO:0042538(hyperosmotic salinity response)	NA	NA	NA	UPF0057 membrane protein At4g30660-like [Quercus suber]	NA	10.2452	6.5942	7.37936	26.2635	17.8528	18.9735	0.383878	-1.38128	1.25424e-05	0.000131421	down	yes
111989675	LOC111989675	XM_024021466.1	GO:0005789(endoplasmic reticulum membrane);GO:0016021(integral component of membrane);GO:0016491(oxidoreductase activity);GO:0030148(sphingolipid biosynthetic process);GO:0042284(sphingolipid delta-4 desaturase activity);GO:0046513(ceramide biosynthetic process);GO:0055114(oxidation-reduction process)	00600(Sphingolipid metabolism)	K04712	EC:1.14.19.17;EC:1.14.18.5	sphingolipid delta(4)-desaturase DES1-like [Quercus suber]	NA	12.2176	8.24877	10.2242	24.3191	15.9858	24.9395	0.470394	-1.08806	1.29065e-05	0.000134519	down	yes
112005578	LOC112005578	XM_024037867.1	GO:0005768(endosome);GO:0005774(vacuolar membrane);GO:0005802(trans-Golgi network);GO:0008757(S-adenosylmethionine-dependent methyltransferase activity);GO:0032259(methylation)	NA	NA	NA	putative methyltransferase DDB_G0268948 [Quercus suber]	NA	8.06161	15.3647	17.4134	43.2071	25.1682	29.6767	0.416512	-1.26357	1.34675e-05	0.000139558	down	yes
112020343	LOC112020343	XM_024052900.1	GO:0004805(trehalose-phosphatase activity);GO:0005737(cytoplasm);GO:0005992(trehalose biosynthetic process)	00500(Starch and sucrose metabolism)	K01087	EC:3.1.3.12	probable trehalose-phosphate phosphatase F [Quercus suber]	NA	7.32028	9.99279	9.79247	25.1872	16.8362	14.3616	0.480723	-1.05672	1.47307e-05	0.000150554	down	yes
112004135	LOC112004135	XM_024036354.1	GO:0003674(molecular_function);GO:0005634(nucleus);GO:0009611(response to wounding)	NA	NA	NA	uncharacterized protein LOC112004135 [Quercus suber]	NA	26.8877	60.7608	16.6382	77.5484	81.77	170.624	0.316075	-1.66166	1.73122e-05	0.000173411	down	yes
112006848	LOC112006848	XM_024039155.1	GO:0050213(progesterone 5-alpha-reductase activity);GO:0055114(oxidation-reduction process);GO:0090377(seed trichome initiation);GO:0090378(seed trichome elongation)	00905(Brassinosteroid biosynthesis)	K09591	EC:1.3.1.22	steroid 5-alpha-reductase DET2 [Quercus suber]	NA	8.15372	5.90589	8.98656	15.8629	20.2033	17.183	0.432798	-1.20823	1.84614e-05	0.000183308	down	yes
112007420	LOC112007420	XM_024039764.1	GO:0003674(molecular_function);GO:0005634(nucleus);GO:0008150(biological_process);GO:0016021(integral component of membrane)	NA	NA	NA	uncharacterized protein LOC112007420 [Quercus suber]	NA	11.4972	9.24437	11.4417	21.6561	21.9897	20.9889	0.497926	-1.006	2.42999e-05	0.00023262	down	yes
112038966	LOC112038966	XM_024071792.1	GO:0016787(hydrolase activity)	NA	NA	NA	uncharacterized protein LOC112038966 [Quercus suber]	NA	7.85447	7.78809	5.62774	12.8559	12.3906	17.8845	0.493157	-1.01988	2.60829e-05	0.000247713	down	yes
112028517	LOC112028517	XM_024061220.1	GO:0000977(RNA polymerase II regulatory region sequence-specific DNA binding);GO:0001085(RNA polymerase II transcription factor binding);GO:0001228(transcriptional activator activity, RNA polymerase II transcription regulatory region sequence-specific DNA binding);GO:0003682(chromatin binding);GO:0005634(nucleus);GO:0005667(transcription factor complex);GO:0030154(cell differentiation)	NA	NA	NA	GATA transcription factor 15-like [Quercus suber]	NA	9.49998	9.75048	10.4352	18.8612	21.1369	20.1714	0.493367	-1.01927	2.82109e-05	0.000264781	down	yes
111986333	LOC111986333	XM_024017964.1	GO:0003674(molecular_function);GO:0005634(nucleus);GO:0008150(biological_process)	NA	NA	NA	COBW domain-containing protein 1 [Quercus suber]	NA	10.0563	7.39247	9.30882	18.907	18.5854	18.8122	0.47523	-1.0733	3.24011e-05	0.000297897	down	yes
112005374	LOC112005374	XM_024037621.1;XM_024037622.1	GO:0005576(extracellular region);GO:0005615(extracellular space);GO:0009620(response to fungus);GO:0009627(systemic acquired resistance);GO:0009751(response to salicylic acid);GO:0009817(defense response to fungus, incompatible interaction);GO:0009866(induced systemic resistance, ethylene mediated signaling pathway);GO:0009871(jasmonic acid and ethylene-dependent systemic resistance, ethylene med…	00901(Indole alkaloid biosynthesis);00901(Indole alkaloid biosynthesis)	K21026	EC:3.1.1.80	GDSL esterase/lipase 1-like isoform X1 [Quercus suber]	NA	5.7966	3.29145	3.75459	11.7387	8.71072	9.82391	0.424222	-1.23711	4.29676e-05	0.000380007	down	yes
112015325	LOC112015325	XM_024047711.1	GO:0003674(molecular_function);GO:0005737(cytoplasm);GO:0008150(biological_process);GO:0016021(integral component of membrane)	NA	NA	NA	uncharacterized protein LOC112015325 [Quercus suber]	NA	5.29045	4.70883	3.69198	11.3373	8.45166	9.74982	0.463502	-1.10935	5.67681e-05	0.000485178	down	yes
112024782	LOC112024782	XM_024057419.1	GO:0016491(oxidoreductase activity);GO:0055114(oxidation-reduction process)	NA	NA	NA	probable transmembrane ascorbate ferrireductase 2 [Quercus suber]	NA	7.40401	8.76281	6.82448	14.2004	14.8046	18.3639	0.485368	-1.04285	5.84092e-05	0.00049763	down	yes
112014519	LOC112014519	XM_024046906.1	GO:0000184(nuclear-transcribed mRNA catabolic process, nonsense-mediated decay);GO:0003723(RNA binding);GO:0003743(translation initiation factor activity);GO:0005634(nucleus);GO:0005737(cytoplasm);GO:0006397(mRNA processing);GO:0006417(regulation of translation);GO:0060211(regulation of nuclear-transcribed mRNA poly(A) tail shortening)	03013(RNA transport);03015(mRNA surveillance pathway);03018(RNA degradation)	K13126	NA	polyadenylate-binding protein 3 [Quercus suber]	NA	1.10645	1.06906	1.10388	3.22405	2.87463	2.9191	0.363658	-1.45934	7.09649e-05	0.000591083	down	yes
112039104	LOC112039104	XM_024071954.1	GO:0005871(kinesin complex);GO:0007018(microtubule-based movement);GO:0008574(ATP-dependent microtubule motor activity, plus-end-directed)	NA	NA	NA	kinesin-like protein KIN-12B [Quercus suber]	NA	1.35177	1.43947	2.29528	4.0975	5.39914	2.85444	0.411827	-1.27989	7.58093e-05	0.000625883	down	yes
112017544	LOC112017544	XM_024050008.1	GO:0004017(adenylate kinase activity);GO:0005524(ATP binding);GO:0009507(chloroplast);GO:0046939(nucleotide phosphorylation)	00230(Purine metabolism);00730(Thiamine metabolism)	K00939	EC:2.7.4.3	probable adenylate kinase 6, chloroplastic [Quercus suber]	NA	10.1551	9.0757	15.6673	31.4699	18.9197	21.289	0.486868	-1.0384	7.70433e-05	0.000634858	down	yes
112032805	LOC112032805	XM_024065576.1	GO:0005887(integral component of plasma membrane);GO:0008519(ammonium transmembrane transporter activity);GO:0015695(organic cation transport);GO:0019740(nitrogen utilization);GO:0072488(ammonium transmembrane transport)	NA	NA	NA	ammonium transporter 1 member 1-like [Quercus suber]	NA	2.67294	3.95991	4.49694	9.49896	6.99477	8.43158	0.446526	-1.16319	9.60556e-05	0.000768374	down	yes
112004139	LOC112004139	XM_024036362.1	GO:0003674(molecular_function);GO:0005634(nucleus);GO:0009611(response to wounding)	NA	NA	NA	uncharacterized protein LOC112004139 [Quercus suber]	NA	20.9926	55.762	23.054	54.7255	67.9825	148.758	0.367666	-1.44353	0.000113219	0.000881515	down	yes
112006842	LOC112006842	XM_024039147.1	GO:0005737(cytoplasm);GO:0005886(plasma membrane);GO:0008270(zinc ion binding);GO:0016021(integral component of membrane)	04141(Protein processing in endoplasmic reticulum)	K10661	EC:2.3.2.27	uncharacterized protein LOC112006842 [Quercus suber]	NA	6.59304	10.9524	8.85834	17.5745	19.4247	18.2613	0.477806	-1.0655	0.000125265	0.000959059	down	yes
111988976	LOC111988976	XM_024020781.1	GO:0003674(molecular_function);GO:0008150(biological_process);GO:0009536(plastid)	NA	NA	NA	uncharacterized protein LOC111988976 [Quercus suber]	NA	5.02719	5.11343	3.32675	12.3397	9.49368	9.69725	0.42712	-1.22729	0.000126976	0.000970785	down	yes
112027161	LOC112027161	XM_024059826.1	GO:0003735(structural constituent of ribosome);GO:0006412(translation)	NA	NA	NA	mitochondrial arginine transporter BAC2-like [Quercus suber]	NA	6.91242	6.89641	8.07509	22.6948	10.5958	12.4994	0.477918	-1.06516	0.000130733	0.000996686	down	yes
112035922	LOC112035922	XM_024068749.1	GO:0005737(cytoplasm);GO:0005778(peroxisomal membrane);GO:0009941(chloroplast envelope);GO:0016021(integral component of membrane);GO:0016656(monodehydroascorbate reductase (NADH) activity);GO:0042744(hydrogen peroxide catabolic process);GO:0050660(flavin adenine dinucleotide binding);GO:0055114(oxidation-reduction process)	00053(Ascorbate and aldarate metabolism)	K08232	EC:1.6.5.4	monodehydroascorbate reductase 4, peroxisomal [Quercus suber]	NA	5.93378	4.5736	4.91093	16.8582	8.67612	7.92467	0.460812	-1.11775	0.000142415	0.001074	down	yes
112012269	LOC112012269	XM_024044651.1	GO:0003674(molecular_function);GO:0005575(cellular_component);GO:0009408(response to heat);GO:0009409(response to cold);GO:0009617(response to bacterium);GO:0009738(abscisic acid-activated signaling pathway)	NA	NA	NA	nodulin-related protein 1-like [Quercus suber]	NA	4.34972	4.08749	5.70833	13.2439	8.37113	12.799	0.411041	-1.28265	0.000144185	0.00108508	down	yes
112015749	LOC112015749	XM_024048184.1	GO:0004252(serine-type endopeptidase activity);GO:0006508(proteolysis);GO:0009507(chloroplast);GO:0009532(plastid stroma);GO:0009534(chloroplast thylakoid);GO:0009570(chloroplast stroma);GO:0009840(chloroplastic endopeptidase Clp complex);GO:0009941(chloroplast envelope)	NA	NA	NA	ATP-dependent Clp protease proteolytic subunit 3, chloroplastic-like [Quercus suber]	NA	3.82614	1.96395	1.39397	18.621	1.90646	21.2379	0.17201	-2.53943	0.000169004	0.0012399	down	yes
111982906	LOC111982906	XM_024014526.1;XM_024014528.1;XR_002879816.1;XM_024014527.1;XR_002879817.1	GO:0004672(protein kinase activity);GO:0005515(protein binding);GO:0005524(ATP binding);GO:0005634(nucleus);GO:0005834(heterotrimeric G-protein complex);GO:0006468(protein phosphorylation);GO:0009585(red, far-red light phototransduction);GO:0009637(response to blue light);GO:0042802(identical protein binding);GO:0080008(Cul4-RING E3 ubiquitin ligase complex);GO:0080008(Cul4-RING E3 ubiquitin liga…	04120(Ubiquitin mediated proteolysis);04712(Circadian rhythm - plant);04712(Circadian rhythm - plant)	K10143	EC:2.3.2.27	protein SPA1-RELATED 3 isoform X1 [Quercus suber];protein SPA1-RELATED 3 isoform X2 [Quercus suber]	NA	2.86662	2.05186	2.74502	6.3502	4.11822	5.26151	0.487192	-1.03744	0.000173161	0.00126359	down	yes
112004115	LOC112004115	XM_024036333.1	GO:0003674(molecular_function);GO:0005634(nucleus);GO:0009611(response to wounding)	NA	NA	NA	uncharacterized protein LOC112004115 [Quercus suber]	NA	28.3352	58.2314	13.9544	59.7591	75.4879	136.442	0.369986	-1.43446	0.000195656	0.00139839	down	yes
112035393	LOC112035393	XM_024068222.1	GO:0003700(DNA binding transcription factor activity);GO:0005622(intracellular);GO:0005634(nucleus);GO:0006355(regulation of transcription, DNA-templated);GO:0008270(zinc ion binding)	NA	NA	NA	zinc finger protein CONSTANS-LIKE 12-like [Quercus suber]	NA	1.74788	0.910098	1.64317	5.8605	3.51983	5.20922	0.29481	-1.76214	0.00019583	0.00139917	down	yes
112023199	LOC112023199	XM_024055819.1	GO:0004190(aspartic-type endopeptidase activity);GO:0006508(proteolysis);GO:0030163(protein catabolic process)	NA	NA	NA	basic 7S globulin 2-like [Quercus suber]	NA	3.60841	5.18226	5.0314	9.27572	10.3858	9.03525	0.48166	-1.05391	0.000203749	0.0014443	down	yes
112020211	LOC112020211	XM_024052774.1	GO:0000139(Golgi membrane);GO:0005768(endosome);GO:0005794(Golgi apparatus);GO:0005802(trans-Golgi network);GO:0006486(protein glycosylation);GO:0010405(arabinogalactan protein metabolic process);GO:0016021(integral component of membrane);GO:0016757(transferase activity, transferring glycosyl groups);GO:0016758(transferase activity, transferring hexosyl groups);GO:0018258(protein O-linked glycosy…	NA	NA	NA	hydroxyproline O-galactosyltransferase HPGT1 [Quercus suber]	NA	2.49067	3.59372	3.12592	7.37905	5.00003	8.41489	0.442932	-1.17484	0.000206487	0.00146082	down	yes
112038324	LOC112038324	XM_024071131.1;XM_024071126.1;XM_024071132.1;XM_024071133.1;XM_024071129.1;XM_024071128.1;XM_024071127.1	GO:0003674(molecular_function);GO:0005634(nucleus);GO:0008150(biological_process);GO:0008150(biological_process)	NA	NA	NA	uncharacterized protein LOC112038324 [Quercus suber]	NA	2.39197	1.39839	2.48763	5.32286	3.6493	4.56382	0.4638	-1.10842	0.000217738	0.00152642	down	yes
112019542	LOC112019542	XM_024052061.1	GO:0000166(nucleotide binding);GO:0005634(nucleus);GO:0005680(anaphase-promoting complex);GO:0007049(cell cycle);GO:0009793(embryo development ending in seed dormancy);GO:0016567(protein ubiquitination);GO:0030071(regulation of mitotic metaphase/anaphase transition);GO:0031145(anaphase-promoting complex-dependent catabolic process);GO:0048481(plant ovule development);GO:0051301(cell division)	04120(Ubiquitin mediated proteolysis)	K03351	NA	anaphase-promoting complex subunit 4 [Quercus suber]	NA	1.57299	1.37868	1.84749	4.09855	3.71424	3.17012	0.436966	-1.19441	0.000241329	0.00166311	down	yes
112014460	LOC112014460	XM_024046847.1;XM_024046855.1	GO:0004103(choline kinase activity);GO:0005524(ATP binding);GO:0005737(cytoplasm);GO:0009611(response to wounding);GO:0016310(phosphorylation);GO:0016310(phosphorylation)	00564(Glycerophospholipid metabolism);00564(Glycerophospholipid metabolism)	K14156	EC:2.7.1.32;EC:2.7.1.82	probable choline kinase 1 [Quercus suber]	NA	9.61567	8.16666	14.3553	31.2752	14.8834	18.6823	0.495639	-1.01264	0.000261816	0.00178111	down	yes
112005554	LOC112005554	XM_024037835.1	GO:0003735(structural constituent of ribosome);GO:0006412(translation)	NA	NA	NA	mitochondrial succinate-fumarate transporter 1 [Quercus suber]	NA	4.43195	3.68224	3.4892	7.33794	7.97918	9.85803	0.460907	-1.11745	0.000297737	0.00197856	down	yes
112023214	LOC112023214	XM_024055831.1	GO:0003677(DNA binding);GO:0003700(DNA binding transcription factor activity);GO:0005634(nucleus);GO:0006351(transcription, DNA-templated);GO:0006355(regulation of transcription, DNA-templated)	NA	NA	NA	transcription factor SRM1-like [Quercus suber]	NA	9.53791	0.288923	0.597002	32.8634	28.2183	24.7228	0.121483	-3.04117	0.000313983	0.00206764	down	yes
112025132	LOC112025132	XM_024057795.1	GO:0008150(biological_process)	NA	NA	NA	UPF0057 membrane protein At4g30660-like [Quercus suber]	NA	7.1613	3.36049	8.29277	15.2964	15.0766	17.5023	0.392991	-1.34743	0.000325482	0.00213425	down	yes
112025108	LOC112025108	XM_024057771.1	GO:0005515(protein binding);GO:0005634(nucleus);GO:0005737(cytoplasm);GO:0016567(protein ubiquitination);GO:0019005(SCF ubiquitin ligase complex)	NA	NA	NA	F-box protein SKIP1-like [Quercus suber]	NA	16.7971	13.0837	4.87324	26.4066	36.3889	22.1554	0.409107	-1.28945	0.000328217	0.00214893	down	yes
111992691	LOC111992691	XM_024024553.1	GO:0003674(molecular_function);GO:0008150(biological_process);GO:0009507(chloroplast)	NA	NA	NA	UPF0651 protein P31B10.02, mitochondrial-like [Quercus suber]	NA	4.00071	4.4327	3.06825	11.831	8.51442	9.34888	0.387336	-1.36834	0.000329543	0.00215565	down	yes
112017056	LOC112017056	XM_024049523.1	GO:0003674(molecular_function);GO:0005634(nucleus);GO:0016567(protein ubiquitination)	NA	NA	NA	F-box protein SKIP27-like [Quercus suber]	NA	8.56135	14.8405	6.63742	24.0775	23.933	15.515	0.472869	-1.08049	0.00033476	0.00218053	down	yes
112014624	LOC112014624	XM_024047018.1	GO:0006457(protein folding);GO:0009507(chloroplast)	NA	NA	NA	chaperone protein dnaJ C76, chloroplastic-like [Quercus suber]	NA	0.241493	0.209819	0.238837	1.0701	1.39374	1.04529	0.196673	-2.34613	0.000366102	0.00235487	down	yes
112016120	LOC112016120	XM_024048630.1	GO:0005634(nucleus);GO:0006457(protein folding);GO:0009507(chloroplast);GO:0009536(plastid);GO:0009570(chloroplast stroma)	NA	NA	NA	chaperone protein dnaJ 11, chloroplastic-like [Quercus suber]	NA	5.90803	5.29013	11.5189	22.2474	9.78956	29.6329	0.368367	-1.44079	0.000374908	0.00240221	down	yes
112017753	LOC112017753	XM_024050211.1;XM_024050210.1	GO:0003700(DNA binding transcription factor activity);GO:0005634(nucleus);GO:0043565(sequence-specific DNA binding);GO:0044212(transcription regulatory region DNA binding);GO:0045893(positive regulation of transcription, DNA-templated);GO:0045893(positive regulation of transcription, DNA-templated)	NA	NA	NA	dehydration-responsive element-binding protein 2C-like isoform X1 [Quercus suber]	NA	8.24034	5.74529	10.198	31.728	9.53041	16.148	0.42127	-1.24718	0.000376613	0.00241171	down	yes
111990964	LOC111990964	XM_024022745.1	GO:0003712(transcription cofactor activity);GO:0004402(histone acetyltransferase activity);GO:0005515(protein binding);GO:0005516(calmodulin binding);GO:0005634(nucleus);GO:0005737(cytoplasm);GO:0006355(regulation of transcription, DNA-templated);GO:0008270(zinc ion binding);GO:0009553(embryo sac development);GO:0009555(pollen development);GO:0009733(response to auxin);GO:0009751(response to sali…	NA	NA	NA	BTB/POZ and TAZ domain-containing protein 1 [Quercus suber]	NA	1.05748	2.75438	2.7995	12.9735	4.18623	6.23119	0.282646	-1.82293	0.000404522	0.00256458	down	yes
112001059	LOC112001059	XM_024033222.1	GO:0003674(molecular_function);GO:0005634(nucleus);GO:0009611(response to wounding)	NA	NA	NA	uncharacterized protein LOC111986377 [Quercus suber]	NA	15.5694	19.0948	8.74241	22.713	22.1785	88.7309	0.324845	-1.62218	0.000431905	0.0027025	down	yes
112039676	LOC112039676	XM_024072566.1	GO:0000027(ribosomal large subunit assembly);GO:0000463(maturation of LSU-rRNA from tricistronic rRNA transcript (SSU-rRNA, 5.8S rRNA, LSU-rRNA));GO:0005730(nucleolus);GO:0019843(rRNA binding)	NA	NA	NA	ribosome production factor 2 homolog [Quercus suber]	NA	18.6121	10.5309	33.8741	41.4683	39.8713	49.4634	0.481771	-1.05358	0.000439477	0.00273878	down	yes
112024939	LOC112024939	XM_024057593.1	GO:0005351(carbohydrate:proton symporter activity);GO:0005355(glucose transmembrane transporter activity);GO:0005887(integral component of plasma membrane);GO:0046323(glucose import)	NA	NA	NA	sugar transport protein 13-like [Quercus suber]	NA	22.4426	31.1541	50.3473	109.67	41.8017	64.1118	0.482152	-1.05244	0.000488374	0.00298411	down	yes
111985509	LOC111985509	XM_024017162.1;XM_024017161.1	GO:0001056(RNA polymerase III activity);GO:0005666(DNA-directed RNA polymerase III complex);GO:0005666(DNA-directed RNA polymerase III complex)	00230(Purine metabolism);00240(Pyrimidine metabolism);03020(RNA polymerase);03020(RNA polymerase)	K03026	NA	DNA-directed RNA polymerase III subunit rpc4 isoform X2 [Quercus suber];uncharacterized protein LOC111985509 isoform X1 [Quercus suber]	NA	4.27456	2.07265	2.6797	6.92903	7.20044	7.05211	0.426168	-1.2305	0.000500531	0.00304548	down	yes
112027401	LOC112027401	XM_024060075.1;XM_024060076.1	GO:0003723(RNA binding);GO:0009507(chloroplast);GO:0009507(chloroplast)	NA	NA	NA	pentatricopeptide repeat-containing protein At1g74750-like isoform X1 [Quercus suber]	NA	1.39729	4.03223	5.86299	13.4844	5.62936	11.0959	0.373805	-1.41964	0.000524703	0.003172	down	yes
112029376	LOC112029376	XM_024062056.1	GO:0008194(UDP-glycosyltransferase activity);GO:0009813(flavonoid biosynthetic process);GO:0043231(intracellular membrane-bounded organelle);GO:0052696(flavonoid glucuronidation)	NA	NA	NA	UDP-glycosyltransferase 90A1-like [Quercus suber]	NA	4.38185	6.02777	4.88456	14.3151	6.62536	10.4552	0.487143	-1.03758	0.000562375	0.00337144	down	yes
112038611	LOC112038611	XM_024071437.1	GO:0003700(DNA binding transcription factor activity);GO:0005634(nucleus);GO:0006351(transcription, DNA-templated);GO:0006355(regulation of transcription, DNA-templated);GO:0040008(regulation of growth);GO:0043565(sequence-specific DNA binding);GO:0046983(protein dimerization activity)	NA	NA	NA	transcription factor bHLH63-like [Quercus suber]	NA	2.58753	5.54511	4.52091	6.60231	10.3901	9.67577	0.474482	-1.07557	0.000687598	0.0040033	down	yes
112009272	LOC112009272	XM_024041609.1	GO:0005634(nucleus);GO:0006457(protein folding);GO:0009507(chloroplast);GO:0009536(plastid);GO:0009570(chloroplast stroma)	NA	NA	NA	chaperone protein dnaJ 11, chloroplastic-like [Quercus suber]	NA	1.7302	1.45023	1.93088	6.92643	1.94848	9.76499	0.274214	-1.86663	0.000712026	0.00411999	down	yes
112022306	LOC112022306	XM_024054871.1	GO:0006890(retrograde vesicle-mediated transport, Golgi to ER)	NA	NA	NA	protein RER1B-like [Quercus suber]	NA	3.59453	2.64216	3.58341	8.92525	6.60197	9.47743	0.392731	-1.34839	0.000725218	0.00418735	down	yes
112034854	LOC112034854	XM_024067666.1	GO:0003674(molecular_function);GO:0005634(nucleus);GO:0008150(biological_process)	NA	NA	NA	uncharacterized protein LOC112034854 [Quercus suber]	NA	0.857187	0.309108	1.64895	6.23457	8.26206	2.05213	0.170118	-2.55539	0.000737794	0.00425087	down	yes
112023222	LOC112023222	XM_024055838.1	GO:0003674(molecular_function);GO:0009507(chloroplast);GO:0009534(chloroplast thylakoid);GO:0009535(chloroplast thylakoid membrane);GO:0009642(response to light intensity);GO:0016021(integral component of membrane)	NA	NA	NA	light-harvesting complex-like protein OHP2, chloroplastic [Quercus suber]	NA	4.76163	4.08163	4.55804	10.8721	9.37437	8.45474	0.466926	-1.09874	0.000742098	0.00427112	down	yes
112028555	LOC112028555	XM_024061251.1	GO:0004806(triglyceride lipase activity);GO:0005576(extracellular region);GO:0006629(lipid metabolic process);GO:0016298(lipase activity)	NA	NA	NA	uncharacterized protein LOC112028555 [Quercus suber]	NA	3.81159	3.97447	5.95425	13.7393	6.49518	7.40617	0.497105	-1.00838	0.000774178	0.00441226	down	yes
112022266	LOC112022266	XM_024054834.1;XM_024054835.1	GO:0005783(endoplasmic reticulum);GO:0005886(plasma membrane);GO:0009926(auxin polar transport);GO:0010252(auxin homeostasis);GO:0010329(auxin efflux transmembrane transporter activity);GO:0010329(auxin efflux transmembrane transporter activity)	NA	NA	NA	auxin efflux carrier component 3-like isoform X1 [Quercus suber];auxin efflux carrier component 3-like isoform X2 [Quercus suber]	NA	1.03274	1.06285	2.42629	4.50664	2.68706	4.02505	0.403066	-1.31091	0.00079196	0.004497	down	yes
112015836	LOC112015836	XM_024048283.1	GO:0006629(lipid metabolic process);GO:0016020(membrane);GO:0016298(lipase activity)	00561(Glycerolipid metabolism)	K01054	EC:3.1.1.23	caffeoylshikimate esterase-like [Quercus suber]	NA	1.85741	3.7628	2.93378	15.0958	2.82194	7.69396	0.333988	-1.58213	0.000882347	0.0049172	down	yes
112012159	LOC112012159	XM_024044538.1;XM_024044540.1;XM_024044539.1	GO:0005737(cytoplasm);GO:0006898(receptor-mediated endocytosis);GO:0007015(actin filament organization);GO:0009507(chloroplast);GO:0009903(chloroplast avoidance movement);GO:0009904(chloroplast accumulation movement);GO:0030276(clathrin binding);GO:0031982(vesicle);GO:0071483(cellular response to blue light);GO:0072318(clathrin coat disassembly);GO:0072318(clathrin coat disassembly)	NA	NA	NA	J domain-containing protein required for chloroplast accumulation response 1 isoform X1 [Quercus suber];J domain-containing protein required for chloroplast accumulation response 1 isoform X3 [Quercus suber];J domain-containing protein required for chloroplast accumulation response 1 isoform X2 [Quercus suber]	NA	0.49824	0.182205	0.142723	1.77892	0.513275	1.29973	0.229172	-2.1255	0.00107702	0.00578569	down	yes
112005670	LOC112005670	XM_024037966.1;XM_024037967.1	GO:0003674(molecular_function);GO:0005634(nucleus);GO:0008150(biological_process);GO:0008150(biological_process)	NA	NA	NA	F-box protein At4g35930 [Quercus suber]	NA	2.55473	2.30239	3.63367	5.36356	6.36543	6.09266	0.476432	-1.06966	0.00109145	0.00585447	down	yes
112000112	LOC112000112	XM_024032222.1	GO:0004386(helicase activity);GO:0005524(ATP binding);GO:0005634(nucleus);GO:0008270(zinc ion binding);GO:0009506(plasmodesma)	NA	NA	NA	F-box protein At3g54460-like, partial [Quercus suber]	NA	1.20941	1.00001	1.00439	2.03764	2.17896	3.84494	0.39866	-1.32677	0.00110993	0.00593795	down	yes
112015913	LOC112015913	XM_024048378.1	GO:0005829(cytosol);GO:0009451(RNA modification);GO:0047974(guanosine deaminase activity)	NA	NA	NA	uncharacterized protein LOC112015913 [Quercus suber]	NA	6.96948	3.18924	6.01707	9.55291	13.5222	11.8642	0.462968	-1.11102	0.00122918	0.00647905	down	yes
gene-LOC112028290	LOC112028290	gene-LOC112028290	GO:0009813(flavonoid biosynthetic process);GO:0043231(intracellular membrane-bounded organelle);GO:0052696(flavonoid glucuronidation);GO:0080043(quercetin 3-O-glucosyltransferase activity);GO:0080044(quercetin 7-O-glucosyltransferase activity)	NA	NA	NA	7-deoxyloganetin glucosyltransferase-like [Quercus suber]	NA	3.31692	4.98627	2.9385	10.2691	4.84554	9.14941	0.463306	-1.10996	0.00131806	0.00686715	down	yes
112018947	LOC112018947	XM_024051483.1	GO:0004721(phosphoprotein phosphatase activity);GO:0004725(protein tyrosine phosphatase activity);GO:0005737(cytoplasm);GO:1900424(regulation of defense response to bacterium)	NA	NA	NA	probable tyrosine-protein phosphatase DSP4 [Quercus suber]	NA	9.01735	14.8778	17.2635	38.0927	25.3248	20.6962	0.489321	-1.03115	0.0013468	0.00698992	down	yes
111983139	LOC111983139	XM_024014796.1	GO:0005509(calcium ion binding)	04016(MAPK signaling pathway - plant);04070(Phosphatidylinositol signaling system);04626(Plant-pathogen interaction)	K02183	NA	calmodulin [Quercus suber]	NA	13.7187	22.7363	26.6345	69.2681	34.0814	24.6869	0.492747	-1.02108	0.00142633	0.00733746	down	yes
112038056	LOC112038056	XM_024070864.1	GO:0000103(sulfate assimilation);GO:0005737(cytoplasm);GO:0006457(protein folding);GO:0015035(protein disulfide oxidoreductase activity);GO:0016671(oxidoreductase activity, acting on a sulfur group of donors, disulfide as acceptor);GO:0034599(cellular response to oxidative stress);GO:0045454(cell redox homeostasis);GO:0055114(oxidation-reduction process)	NA	NA	NA	thioredoxin-like protein HCF164, chloroplastic [Quercus suber]	NA	3.54345	3.96586	4.35807	12.7004	6.13978	6.81676	0.46254	-1.11235	0.00152124	0.00774543	down	yes
112012142	LOC112012142	XR_002882937.1	GO:0005634(nucleus);GO:0009056(catabolic process);GO:0016787(hydrolase activity);GO:0052689(carboxylic ester hydrolase activity)	04075(Plant hormone signal transduction)	K14493	EC:3.-.-.-	carboxylesterase 1-like [Quercus suber]	NA	2.26319	1.81602	2.53713	4.61522	6.94851	4.14061	0.421306	-1.24706	0.00152149	0.00774543	down	yes
112012411	LOC112012411	XM_024044807.1	GO:0003700(DNA binding transcription factor activity);GO:0005622(intracellular);GO:0005634(nucleus);GO:0006355(regulation of transcription, DNA-templated);GO:0008270(zinc ion binding)	NA	NA	NA	zinc finger protein CONSTANS-LIKE 9-like [Quercus suber]	NA	1.58622	1.9989	2.70446	7.96396	4.35564	4.35384	0.377221	-1.40652	0.00152346	0.00775038	down	yes
112004536	LOC112004536	XM_024036782.1	GO:0009813(flavonoid biosynthetic process);GO:0043231(intracellular membrane-bounded organelle);GO:0052696(flavonoid glucuronidation);GO:0080043(quercetin 3-O-glucosyltransferase activity);GO:0080044(quercetin 7-O-glucosyltransferase activity)	NA	NA	NA	UDP-glycosyltransferase 89B1-like [Quercus suber]	NA	3.55212	2.41824	3.94109	9.21132	5.92434	5.74659	0.474635	-1.07511	0.00152675	0.00776142	down	yes
[truncated: 97 more rows]

## Sheet: T4 vs CK
SUPPLEMENTARY TABLE S4-2 Group specific differentially expressed genes in Quercus variabilis seeds during desiccation.
gene_id	gene_name	transcript_id	GO	KEGG	KO_ENTRY	EC	Description	trans_type	FPKM.T4_1	FPKM.T4_2	FPKM.T4_3	FPKM.CK_1	FPKM.CK_2	FPKM.CK_3	fc	log2(fc)	pval	qval	regulation	significant
[truncated: 539 more rows]

## Sheet: T11 vs CK
SUPPLEMENTARY TABLE S4-3 Group specific differentially expressed genes in Quercus variabilis seeds during desiccation.
[truncated: 2,203 more rows]
