# Supplementary material for: Comparative Transcriptome Analysis Revealed Candidate Genes Potentially Related to Desiccation Sensitivity of Recalcitrant Quercus variabilis Seeds
Source: Front Plant Sci. 2021 Sep 20;12:717563. doi: 10.3389/fpls.2021.717563 (PMC8488369; doi:10.3389/fpls.2021.717563)
Supplement: Supplementary Figure S1 — The correlated analysis between IAA and moisture contents of Q. variabilis seeds. [file Data_Sheet_1.ZIP › Supplementary Files/Supplementary Table S5 Gene Ontology (GO) annotation of DEGs in Quercus variabilis seeds during desiccation.xlsx]

## Sheet: GO
SUPPLEMENTARY TABLE S5 Gene Ontology (GO) annotation of DEGs in Quercus variabilis seeds during desiccation.
GO_ID	GO_Term	GO_function	GO_class	Genes	S.gene.number	TS.gene.number	B.gene.number	TB.gene.number	pvalue
GO:0003700	DNA binding transcription factor activity	molecular_function	4	111983199;111983207;111983239;111983940;111985016;111985064;111985109;111985760;111986729;111987296;111987568;111987575;111987940;111987991;111988083;111988286;111988432;111988456;111988528;111988593;111988662;111988758;111990161;111990636;111991590;111991670;111991808;111992294;111992544;111992783;111993925;111994332;111994715;111996076;111996147;111996267;111996867;111996955;111996988;111997650…	149	2052	230	3989	1.78786e-05
GO:0044550	secondary metabolite biosynthetic process	biological_process	5	111983710;111985818;111986572;111991580;111993016;111996133;111996205;111998473;111999523;112001163;112001422;112001676;112002962;112003487;112003492;112004043;112005282;112009768;112019019;112020203;112022175;112024068;112025392;112026350;112029613;112029614;112029618;112029633;112034208;112034362;112034484;112036665;112038678;112038700;112039568;112039883;gene-LOC111999185;gene-LOC112003482;gen…	39	2052	50	3989	9.25257e-05
GO:0016020	membrane	cellular_component	3	111983161;111983710;111984223;111984735;111984737;111984847;111985773;111985938;111986572;111986790;111988084;111988386;111988505;111988526;111989585;111990121;111990132;111991549;111991580;111991581;111991619;111992008;111992594;111992708;111992971;111992972;111993016;111993240;111994248;111994814;111995092;111995788;111995791;111996133;111996205;111996858;111996881;111997123;111998387;111998473…	140	2052	221	3989	0.00016127
GO:0005886	plasma membrane	cellular_component	4	111983268;111984042;111984150;111984607;111984630;111984735;111984737;111984793;111984885;111984917;111985006;111985180;111985677;111985755;111985830;111986101;111986879;111986901;111987085;111987270;111987449;111987470;111987892;111988009;111988386;111988505;111988606;111988892;111988919;111988921;111988937;111988975;111989288;111989474;111989518;111989585;111990121;111990900;111991549;111991581…	347	2052	600	3989	0.000388379
GO:0006351	transcription, DNA-templated	biological_process	8	111983111;111983123;111983131;111983199;111983239;111985016;111985760;111986729;111987296;111987568;111987575;111987940;111987991;111988031;111988083;111988286;111988432;111988456;111988497;111988528;111988593;111990161;111990735;111991590;111991670;111991752;111991808;111992294;111992544;111992783;111993240;111993278;111993925;111994102;111994332;111996147;111996267;111997650;111997718;111998154…	141	2052	226	3989	0.0004202
GO:0043565	sequence-specific DNA binding	molecular_function	7	111985016;111985760;111987296;111987568;111987575;111987940;111987991;111988083;111988432;111988528;111991590;111991670;111991808;111991837;111992783;111994715;111997718;111998154;111998523;111999057;111999365;111999471;111999782;112003284;112004519;112004686;112005008;112005308;112006246;112006920;112007487;112008278;112008905;112008912;112011057;112012386;112013264;112013936;112014108;112015911…	75	2052	112	3989	0.000539147
GO:0016709	oxidoreductase activity, acting on paired donors, with incorporation or reduction of molecular oxygen, NAD(P)H as one donor, and incorporation of one atom of oxygen	molecular_function	6	111983710;111985954;111986572;111991580;111992036;111993016;111996133;111996205;111998473;111999523;112001163;112001422;112001676;112002962;112004043;112005282;112009768;112020203;112022175;112025392;112026350;112034208;112034362;112034484;112036665;112038678;112038700;112039568;112039883;gene-LOC111999185;gene-LOC112017145	31	2052	40	3989	0.000609312
GO:0016021	integral component of membrane	cellular_component	5	111982972;111983203;111984059;111984223;111984636;111984735;111984737;111984974;111985006;111985466;111985830;111985938;111986080;111986609;111986634;111986914;111987085;111987436;111987464;111987471;111987815;111987892;111988059;111988386;111988505;111988526;111988782;111988885;111988975;111989007;111989480;111989585;111989682;111990121;111990232;111990429;111990437;111990505;111991112;111991549…	288	2052	495	3989	0.000775877
GO:0006355	regulation of transcription, DNA-templated	biological_process	8	111983111;111983123;111983131;111983199;111983207;111983239;111983940;111985016;111985064;111985109;111985760;111986652;111986729;111987296;111987568;111987575;111987940;111987991;111988031;111988083;111988228;111988286;111988432;111988456;111988497;111988593;111988662;111988758;111990161;111990735;111991590;111991670;111991752;111992294;111992544;111992783;111993240;111993278;111993925;111994102…	172	2052	284	3989	0.000840383
GO:0004674	protein serine/threonine kinase activity	molecular_function	8	111983064;111984735;111984737;111984793;111985006;111986901;111988937;111988975;111989474;111990121;111991888;111991889;111991893;111992229;111992251;111992965;111995721;111996555;111996719;111997075;111997076;111997894;111998387;111999935;112000815;112000856;112001275;112001588;112002798;112003456;112003699;112004042;112004376;112004466;112004601;112004611;112004714;112004823;112004856;112005428…	119	2052	191	3989	0.00126781
GO:0003777	microtubule motor activity	molecular_function	10	111983196;111985915;111988994;112006687;112017429;112017430;112027046;112029463;112033613;112036070	10	2052	10	3989	0.0012838
GO:0003674	molecular_function	molecular_function	2	111983069;111983208;111984061;111984082;111984339;111984630;111984784;111984936;111985428;111986080;111986213;111986376;111986390;111986545;111986786;111986914;111987039;111988009;111988526;111988606;111988782;111988819;111988896;111989585;111990505;111990506;111990649;111991112;111991599;111991619;111991636;111991733;111991752;111991762;111992119;111992132;111992386;111992660;111992860;111993754…	302	2052	524	3989	0.00134264
GO:0003677	DNA binding	molecular_function	6	111983078;111983111;111983123;111983131;111983207;111983239;111983940;111985016;111986729;111987899;111987940;111988031;111988083;111988419;111988432;111988528;111988593;111988662;111988887;111990161;111990636;111990735;111991590;111991670;111991808;111991837;111992071;111992294;111992544;111992783;111993240;111993925;111994332;111994597;111996147;111996267;111996867;111996988;111997650;111997677…	138	2052	225	3989	0.00134876
GO:0009414	response to water deprivation	biological_process	5	111985016;111986448;111987296;111988031;111988386;111988857;111989518;111990232;111991045;111991499;111995692;111997180;111997759;111997776;111998122;111998783;111999722;112001611;112002222;112003284;112006543;112007240;112007570;112008236;112008365;112009927;112012617;112012620;112012911;112015740;112017297;112022148;112023339;112024056;112024391;112025054;112025153;112026116;112026507;112027268…	52	2052	76	3989	0.00183205
GO:0048046	apoplast	cellular_component	4	111983234;111985574;111985948;111987345;111988421;111988518;111989032;111991045;111991581;111993240;111995119;111996349;111996397;111996668;111997522;111998037;111998312;111999002;112001936;112003899;112004101;112004723;112007670;112008405;112011759;112012415;112015936;112016121;112016384;112017273;112018401;112019297;112019298;112022036;112022539;112022580;112022586;112022587;112022598;112022603…	59	2052	88	3989	0.00198597
GO:0006970	response to osmotic stress	biological_process	5	111986448;111989518;111992071;111997180;111998122;111998783;111999722;112002222;112004686;112006543;112015740;112024056;112025054;112025153;112026116;112027985;112028496;112030067;112032577;112034378;112034402;112038600;gene-LOC111990729	23	2052	30	3989	0.00406027
GO:0009739	response to gibberellin	biological_process	6	111986729;111987940;111990429;111990437;111998154;112001486;112016939;112017297;112022075;112027268;112031883	11	2052	12	3989	0.00418772
GO:0005509	calcium ion binding	molecular_function	7	111984150;111984615;111986794;111987929;111988022;111989032;111989288;111992157;111993337;111994814;111999233;112001011;112001971;112003036;112003038;112003898;112005331;112005582;112006252;112006786;112029352;112034093;112034149;112034261;112036431;112036441;112039564;112039736;112040036;gene-LOC111999077;gene-LOC112018263	31	2052	43	3989	0.00454432
GO:0080092	regulation of pollen tube growth	biological_process	9	111996451;111996453;111996468;112006307;112028028;112029598;112029599;gene-LOC112035104	8	2052	8	3989	0.00487106
GO:0034605	cellular response to heat	biological_process	6	111987464;111987471;111996040;112007740;112013936;112029951;112030338;112032958	8	2052	8	3989	0.00487106
GO:0004791	thioredoxin-disulfide reductase activity	molecular_function	7	111996451;111996453;111996468;112028028;112029598;112029599;gene-LOC112017866;gene-LOC112035104	8	2052	8	3989	0.00487106
GO:0005618	cell wall	cellular_component	5	111984847;111985948;111987446;111987899;111988421;111988518;111990429;111990437;111995119;111995722;111996397;111996881;111998037;111998312;111999225;112001640;112001967;112003899;112003978;112004723;112005444;112007303;112007670;112010383;112010426;112011657;112012415;112015489;112015936;112016121;112016384;112017273;112017276;112019456;112019461;112021692;112022505;112022580;112022586;112022587…	64	2052	99	3989	0.00497853
GO:0044212	transcription regulatory region DNA binding	molecular_function	7	111983199;111987940;111987991;111988432;111988528;111991590;111991808;111992544;111994715;111999057;112004686;112007487;112008278;112011057;112012386;112013264;112015974;112016444;112017613;112022460;112023030;112023630;112025032;112025092;112025144;112025147;112028168;112028209;112028559;112031843;112032958;112032994;112033001;112033021;112035470;112035993;112036448;112037300	38	2052	55	3989	0.00572482
GO:0009651	response to salt stress	biological_process	6	111985755;111986729;111988031;111988386;111988857;111989518;111991045;111991052;111991581;111991590;111992503;111992542;111993240;111996349;111996387;111996881;111997180;111997522;111998783;112001611;112002133;112002134;112003284;112003560;112004091;112004686;112004747;112005717;112007240;112007271;112010426;112015909;112017172;112017297;112019470;112021712;112022075;112022281;112023339;112024117…	64	2052	100	3989	0.00698317
GO:0071555	cell wall organization	biological_process	6	111986672;111987085;111987892;111988421;111988518;111998037;111998312;112003917;112003978;112006075;112007206;112007670;112011865;112012301;112016029;112016121;112023889;112024676;112027387;112029388;112030872;112032309;112034223;112036599;112038764;112038774;112039092;gene-LOC111998259;gene-LOC112034934	29	2052	41	3989	0.00924559
GO:0009505	plant-type cell wall	cellular_component	6	111983161;111988421;111988518;111990429;111990437;111993153;111996074;111996668;111999220;111999481;112003978;112004747;112006075;112006708;112012520;112016121;112018292;112019497;112020344;112022580;112025894;112026324;112027095;112028717;112028720;112031072;112036599;112037967;112038050;112039564;112040532;gene-LOC112029382	32	2052	46	3989	0.00936442
GO:0000156	phosphorelay response regulator activity	molecular_function	4	111992294;112009940;112015476;112015800;112022513;112023030;112025360	7	2052	7	3989	0.00948487
GO:0000226	microtubule cytoskeleton organization	biological_process	7	111995722;111996436;111996881;111998837;112010426;112026391;112036688	7	2052	7	3989	0.00948487
GO:0016757	transferase activity, transferring glycosyl groups	molecular_function	5	111982972;111987892;111988857;111988885;111992550;111995827;111997169;111997897;111998073;112005701;112007240;112008982;112011865;112012301;112016029;112020169;112021134;112023339;112024807;112026628;112027387;112029388;112029753;112030872;112031016;112036800;112037047;112037048;112038764;112038774	30	2052	43	3989	0.0110409
GO:0010200	response to chitin	biological_process	7	111983203;111987551;111999057;111999782;112001952;112004323;112007653;112009927;112013264;112016444;112017297;112023899;112025681;112032994;112033001;112033021;112036257	17	2052	22	3989	0.0118711
GO:0007623	circadian rhythm	biological_process	4	111984858;111992294;112002893;112003864;112009940;112012640;112015800;112019344;112022513;112023030;112026629;112027985;112038600;112039415;112039694	15	2052	19	3989	0.0131269
GO:0006468	protein phosphorylation	biological_process	9	111984735;111984737;111984793;111985006;111986901;111988937;111988975;111989474;111990121;111990429;111990437;111991888;111991889;111991893;111992229;111992251;111992965;111996555;111997075;111997076;111997894;111999935;112000815;112000856;112001275;112001588;112002798;112003456;112003699;112004042;112004376;112004466;112004601;112004611;112004714;112004823;112004856;112005428;112005646;112006011…	95	2052	158	3989	0.0156144
GO:0022626	cytosolic ribosome	cellular_component	7	112001556;112007271;112008331;112017273;112017529;gene-LOC112000853	6	2052	6	3989	0.0184644
GO:0071258	cellular response to gravity	biological_process	6	111995722;111996881;112003899;112004723;112010426;112036688	6	2052	6	3989	0.0184644
GO:0005200	structural constituent of cytoskeleton	molecular_function	4	111985755;111995722;111996881;111998427;112001967;112003899;112004091;112004723;112005444;112010426;112015489;112036688	12	2052	15	3989	0.0227715
GO:0007018	microtubule-based movement	biological_process	5	111988994;112006687;112017429;112017430;112027046;112033613;112036070;112040237	8	2052	9	3989	0.0238316
GO:0031347	regulation of defense response	biological_process	7	111985064;111985109;111987085;111999057;112004671;112015508;112024675;112035091	8	2052	9	3989	0.0238316
GO:0005871	kinesin complex	cellular_component	5	111988994;112006687;112017429;112017430;112027046;112033613;112036070;112040237	8	2052	9	3989	0.0238316
GO:0009834	plant-type secondary cell wall biogenesis	biological_process	7	111997957;112001563;112008923;112009789;112012301;112032278;112038764;112038774	8	2052	9	3989	0.0238316
GO:0046914	transition metal ion binding	molecular_function	7	111985492;111987164;112008221;112015092;112023408;112025509;112025701;112032867	8	2052	9	3989	0.0238316
GO:0046916	cellular transition metal ion homeostasis	biological_process	11	111985492;111987164;112008221;112015092;112023408;112025509;112025701;112032867	8	2052	9	3989	0.0238316
GO:0030244	cellulose biosynthetic process	biological_process	11	111987892;111991045;112011865;112012301;112016029;112024117;112029388;112038764;112038774;gene-LOC112034934	10	2052	12	3989	0.0242619
GO:0005794	Golgi apparatus	cellular_component	6	111982972;111984885;111985948;111987892;111988386;111988505;111988885;111989518;111989585;111991045;111991549;111991581;111992971;111992972;111993816;111995827;111997180;111997957;111998073;111998837;112001042;112001563;112002259;112003486;112004091;112004114;112004750;112005701;112006657;112008236;112008365;112008424;112008923;112008982;112009131;112010672;112011037;112011865;112012301;112012415…	86	2052	144	3989	0.0258744
GO:0005575	cellular_component	cellular_component	2	111984082;111984223;111986353;111987597;111990649;111993890;111994692;111995123;111996670;111996986;111996997;111999995;112001506;112003266;112005435;112007143;112007295;112010003;112012270;112014478;112014946;112016286;112017873;112020187;112020326;112020961;112021215;112025468;112030069;112030683;112030741;112033023;112034497;112034516;112034715;112036089;112036095;112036098;112036212;112036278…	45	2052	71	3989	0.0274274
GO:0009416	response to light stimulus	biological_process	6	111983239;111985145;111990128;111993240;111996040;111996867;111996988;111997391;112000969;112001492;112007740;112008331;112008682;112011023;112013018;112016332;112017109;112018401;112019041;112019915;112021201;112024713;112026301;112026509;112029951;112034214;112035407;112035904;112036029;112036192	30	2052	45	3989	0.0275343
GO:0009735	response to cytokinin	biological_process	6	111987940;111991045;111991581;111999002;112002133;112002134;112004101;112008405;112009940;112015476;112017195;112021169;112025360;112027985;112038600;gene-LOC112034934	16	2052	22	3989	0.0351943
GO:0046556	alpha-L-arabinofuranosidase activity	molecular_function	7	111988421;111988518;112016121;112028040;112038050	5	2052	5	3989	0.0359367
GO:0019253	reductive pentose-phosphate cycle	biological_process	8	111996040;112004101;112007740;112011759;112029951	5	2052	5	3989	0.0359367
GO:0030173	integral component of Golgi membrane	cellular_component	7	112005701;112028688;112032053;112037047;112037048	5	2052	5	3989	0.0359367
GO:0045492	xylan biosynthetic process	biological_process	11	111997957;112001563;112008923;112027387;112032278	5	2052	5	3989	0.0359367
GO:0002237	response to molecule of bacterial origin	biological_process	6	111992544;111992783;111999057;111999365;112018401	5	2052	5	3989	0.0359367
GO:0016998	cell wall macromolecule catabolic process	biological_process	8	111991045;112007670;112018951;112034392;112037506	5	2052	5	3989	0.0359367
GO:0009969	xyloglucan biosynthetic process	biological_process	10	111992971;111992972;112005701;112037047;112037048	5	2052	5	3989	0.0359367
GO:0007017	microtubule-based process	biological_process	4	111983196;111985755;111985915;111995722;111996881;112004091;112010426;112029463;112036688	9	2052	11	3989	0.0401061
GO:0010427	abscisic acid binding	molecular_function	6	112004314;112005979;112016655;112028462;112028526;112028535;112028547;112029640;112033493	9	2052	11	3989	0.0401061
GO:0030001	metal ion transport	biological_process	8	111985492;111987164;112008221;112015092;112023408;112025509;112025701;112032867;112037311	9	2052	11	3989	0.0401061
GO:0009706	chloroplast inner membrane	cellular_component	7	111984059;111997206;111999692;112007716;112018338;112030406;112040118	7	2052	8	3989	0.0417816
GO:0047134	protein-disulfide reductase activity	molecular_function	7	111996451;111996453;111996468;112028028;112029598;112029599;gene-LOC112035104	7	2052	8	3989	0.0417816
GO:0009833	plant-type primary cell wall biogenesis	biological_process	7	111987892;112011865;112012301;112016029;112029388;112038764;112038774	7	2052	8	3989	0.0417816
GO:0048235	pollen sperm cell differentiation	biological_process	5	111987940;111996471;112005430;112009210;112009212;112023273;112028221	7	2052	8	3989	0.0417816
GO:0016760	cellulose synthase (UDP-forming) activity	molecular_function	9	111987892;112011865;112012301;112016029;112029388;112038764;112038774	7	2052	8	3989	0.0417816
GO:0016759	cellulose synthase activity	molecular_function	8	111987892;112011865;112012301;112016029;112029388;112038764;112038774	7	2052	8	3989	0.0417816
GO:0048367	shoot system development	biological_process	6	111996397;112001903;112010888;112015936;112022820;gene-LOC112027882;gene-LOC112034934	7	2052	8	3989	0.0417816
GO:0045298	tubulin complex	cellular_component	4	111995722;111996881;112003899;112004091;112004723;112010426;112036688	7	2052	8	3989	0.0417816
GO:0000160	phosphorelay signal transduction system	biological_process	6	111992294;112009940;112015476;112015800;112022513;112023030;112028496	7	2052	8	3989	0.0417816
GO:0001135	transcription factor activity, RNA polymerase II transcription factor recruiting	molecular_function	7	111987940;111988432;111988528;111991590;111991808;112004686;112007487;112008278;112013264;112015974;112022460;112025092;112028168;112028209;112031843;112035993;112036448	17	2052	24	3989	0.0429912
GO:0043161	proteasome-mediated ubiquitin-dependent protein catabolic process	biological_process	11	111983203;111986448;111987525;111987594;111988926;111990865;111993558;112004999;112007653;112011054;112012764;112014113;112015555;112025681;112030761;112033089;112039318	17	2052	24	3989	0.0429912
GO:0016722	oxidoreductase activity, oxidizing metal ions	molecular_function	5	111983071;111983996;111988990;111999220;112014745;112018292;112020344;112023647;112024336;112026054;112031072;112034022;112034160;112037967;112039868;112039871;112040532	17	2052	24	3989	0.0429912
GO:0030154	cell differentiation	biological_process	5	111987899;111988432;111991590;111991808;112001496;112004686;112007487;112008245;112008278;112010672;112011789;112013264;112015974;112019344;112022820;112024753;112025092;112028168;112028209;112029851;112031843;112034963;112035060;112035993;112040184;112040897;gene-LOC112027882	27	2052	41	3989	0.0437886
GO:0046686	response to cadmium ion	biological_process	7	111986729;111987899;111988421;111988518;111989518;111990900;111991544;111991581;111993240;111995722;111996349;111996451;111996453;111996468;111997180;111999002;111999035;111999536;112007271;112008405;112013264;112013936;112016121;112017273;112017276;112019041;112022075;112025054;112025072;112025119;112025394;112026171;112026509;112027985;112028028;112029598;112029599;112031898;112032997;112033819…	53	2052	87	3989	0.0460241
GO:0010183	pollen tube guidance	biological_process	4	111984735;111984737;111990121;111996451;111996453;111996468;112005646;112007743;112012164;112019408;112028028;112029598;112029599;gene-LOC111984733;gene-LOC112035104	15	2052	21	3989	0.051274
GO:0009744	response to sucrose	biological_process	8	111989518;111997180;111999536;112006246;112007740;112021201;112025054;112031659;112034378;112034402	10	2052	13	3989	0.0568187
GO:0009535	chloroplast thylakoid membrane	cellular_component	8	111984322;111985145;111987464;111987471;111989032;111989585;111990128;111992708;111997392;111997415;111999108;112000499;112001492;112006543;112007326;112011023;112012911;112017195;112017674;112019297;112019298;112021169;112022036;112022571;112023302;112024258;112025115;112028357;112030406;112034093;112036192;112039050;112040118;gene-LOC112012106	34	2052	54	3989	0.0577551
GO:0046658	anchored component of plasma membrane	cellular_component	6	111984769;111986286;111990173;111993341;111996397;112004747;112008424;112008540;112015936;112016168;112020344;112021717;112022849;112024487;112024695;112026971;112032293;112034510;112041143	19	2052	28	3989	0.0589605
GO:0000977	RNA polymerase II regulatory region sequence-specific DNA binding	molecular_function	9	111987892;111987991;112003284;112004304;112008245;112011865;112012301;112016029;112023630;112024391;112029388;112029851;112034963;112038764;112038774;112040897	16	2052	23	3989	0.0611439
GO:0030246	carbohydrate binding	molecular_function	4	111988421;111988518;111997076;111997517;111997520;112003834;112004611;112015320;112016121;112022703;112026409;112030892;112032165;112032386;112034149;112039564	16	2052	23	3989	0.0611439
GO:0009826	unidimensional cell growth	biological_process	7	111983161;111984847;111990429;111990437;112003864;112005701;112019456;112019461;112031883;112037047;112037048;112039415;gene-LOC112034934	13	2052	18	3989	0.0612443
GO:0009664	plant-type cell wall organization	biological_process	7	111983161;111984847;111993153;111993272;111996074;111999481;112008424;112012415;112019456;112019461;112028717;112028720;112031883	13	2052	18	3989	0.0612443
GO:0031225	anchored component of membrane	cellular_component	5	111987449;111995954;111996397;112004747;112006462;112008424;112009789;112015936;112022849;112024695;112033883;112034510;112038593	13	2052	18	3989	0.0612443
GO:0005507	copper ion binding	molecular_function	8	111983071;111983234;111983996;111988990;111993240;111996349;111999220;112001936;112008405;112014745;112018292;112019451;112020344;112023647;112024336;112025442;112025575;112026054;112026509;112031072;112034022;112034160;112037341;112037967;112039868;112039871;112040532	27	2052	42	3989	0.0636317
GO:0004864	protein phosphatase inhibitor activity	molecular_function	7	112005979;112016655;112028462;112028526;112028535;112028547;112029640;112033493	8	2052	10	3989	0.0653352
GO:0010043	response to zinc ion	biological_process	7	111991581;111996349;111999536;112019041;112027985;112037341;112038600;112038631	8	2052	10	3989	0.0653352
GO:0004022	alcohol dehydrogenase (NAD) activity	molecular_function	7	111989518;111993816;111997180;111997759;111997776;112025054;112034378;112034402	8	2052	10	3989	0.0653352
GO:0080163	regulation of protein serine/threonine phosphatase activity	biological_process	12	112005979;112016655;112028462;112028526;112028535;112028547;112029640;112033493	8	2052	10	3989	0.0653352
GO:0016168	chlorophyll binding	molecular_function	6	111985145;111987464;111987471;111990128;112001492;112007326;112011023;112036192	8	2052	10	3989	0.0653352
GO:0009873	ethylene-activated signaling pathway	biological_process	7	111988156;111991045;111991670;111994331;111994332;111996147;111996267;111998387;112001952;112004358;112005026;112014108;112018099;112020213;112023899;112025360;112028537;112031121;112032958;112036257	20	2052	30	3989	0.0669761
GO:0005789	endoplasmic reticulum membrane	cellular_component	5	111985830;111986448;111989682;111990505;111999469;112002203;112003066;112003486;112004787;112007461;112008331;112009210;112009212;112009666;112011321;112012330;112012940;112017211;112019505;112020145;112020920;112021945;112028496;112034419;112038263;112039090;112039564;gene-LOC112020977	28	2052	44	3989	0.0693309
GO:0009825	multidimensional cell growth	biological_process	5	111991045;112004747;112020145;gene-LOC112020977	4	2052	4	3989	0.0699256
GO:0009044	xylan 1,4-beta-xylosidase activity	molecular_function	8	111988421;111988518;112016121;112038050	4	2052	4	3989	0.0699256
GO:0042138	meiotic DNA double-strand break formation	biological_process	7	111996471;112006929;112024823;112037307	4	2052	4	3989	0.0699256
GO:0003906	DNA-(apurinic or apyrimidinic site) lyase activity	molecular_function	5	111983111;111983123;111983131;112039671	4	2052	4	3989	0.0699256
GO:0009298	GDP-mannose biosynthetic process	biological_process	10	111999536;112005717;112019041;112024117	4	2052	4	3989	0.0699256
GO:0030245	cellulose catabolic process	biological_process	11	111986970;112003917;112032309;gene-LOC112034934	4	2052	4	3989	0.0699256
GO:0043255	regulation of carbohydrate biosynthetic process	biological_process	8	111991045;112012301;112038764;112038774	4	2052	4	3989	0.0699256
GO:0090332	stomatal closure	biological_process	5	111994028;112017273;112024056;112030006	4	2052	4	3989	0.0699256
GO:0005740	mitochondrial envelope	cellular_component	6	111993240;111995784;112023453;112026509	4	2052	4	3989	0.0699256
GO:0004026	alcohol O-acetyltransferase activity	molecular_function	9	111990946;111990947;112008919;112027207	4	2052	4	3989	0.0699256
GO:0042752	regulation of circadian rhythm	biological_process	5	112002893;112019344;112022075;112034415	4	2052	4	3989	0.0699256
GO:0009299	mRNA transcription	biological_process	9	111988887;112013018;112026301;112036029	4	2052	4	3989	0.0699256
GO:0045493	xylan catabolic process	biological_process	9	111988421;111988518;112016121;112038050	4	2052	4	3989	0.0699256
GO:0000502	proteasome complex	cellular_component	5	111986077;112007271;112037064;gene-LOC112000853	4	2052	4	3989	0.0699256
GO:0005839	proteasome core complex	cellular_component	4	111986077;112007271;112037064;gene-LOC112000853	4	2052	4	3989	0.0699256
GO:0004298	threonine-type endopeptidase activity	molecular_function	8	111986077;112007271;112037064;gene-LOC112000853	4	2052	4	3989	0.0699256
GO:0006636	unsaturated fatty acid biosynthetic process	biological_process	11	111987085;112012330;112013099;112031015	4	2052	4	3989	0.0699256
GO:0009688	abscisic acid biosynthetic process	biological_process	11	111997759;111997776;112006543;112012911	4	2052	4	3989	0.0699256
GO:0003918	DNA topoisomerase type II (ATP-hydrolyzing) activity	molecular_function	12	111996471;112006929;112024823;112037307	4	2052	4	3989	0.0699256
GO:0016126	sterol biosynthetic process	biological_process	8	111990232;111999469;112003066;112009666	4	2052	4	3989	0.0699256
GO:0007275	multicellular organism development	biological_process	4	111985954;111988432;111988528;111988887;111992008;111992036;111992544;111993272;111993925;111993973;111996765;111997206;111998154;112003699;112006212;112006307;112006392;112006412;112006470;112007079;112007351;112007487;112008493;112010672;112013018;112014108;112016117;112018338;112021201;112023723;112024676;112026301;112033174;112036029;112036448;112038486;112040842	37	2052	60	3989	0.0707327
GO:0000981	RNA polymerase II transcription factor activity, sequence-specific DNA binding	molecular_function	5	111987940;111988432;111988528;111991590;111991808;112004686;112007487;112008278;112013264;112015974;112022460;112025092;112028168;112028209;112031843;112035993;112036448	17	2052	25	3989	0.0709551
GO:0009753	response to jasmonic acid	biological_process	6	111986729;111988432;111991590;111991808;111997192;112006014;112013264;112017172;112021201;112022075;112024117;112028209;112028596;112031843;112032958;112035470;112035993	17	2052	25	3989	0.0709551
GO:0009828	plant-type cell wall loosening	biological_process	9	111983161;111984847;112019456;112019461;112030574;112031883	6	2052	7	3989	0.0723419
GO:0009413	response to flooding	biological_process	5	111989518;111997180;112016117;112025054;112034378;112034402	6	2052	7	3989	0.0723419
GO:0009736	cytokinin-activated signaling pathway	biological_process	6	111991670;112009940;112015476;112020213;112025360;112028496	6	2052	7	3989	0.0723419
GO:0010214	seed coat development	biological_process	5	111999002;112003877;112005308;112008424;112025092;gene-LOC112003878	6	2052	7	3989	0.0723419
GO:0042335	cuticle development	biological_process	5	111997718;112008331;112009210;112009212;112022820;gene-LOC112027882	6	2052	7	3989	0.0723419
GO:0042542	response to hydrogen peroxide	biological_process	7	111989518;111993358;111993372;111997180;111999034;111999035;112001477;112002958;112004170;112007599;112008682;112009727;112010000;112012115;112017481;112017486;112017505;112019344;112024439;112024666;112025054;112025119;112025927;112025928;112028025;112028351;112034214;112034378;112034402;112036607;112038141;112040146;gene-LOC112036610	33	2052	53	3989	0.0731698
GO:0008289	lipid binding	molecular_function	4	111984322;111987449;111987470;111988083;111996687;111997718;112005653;112009706;112024771;112024772;112030574;112035708;112036599;112039050	14	2052	20	3989	0.0736363
GO:0009737	response to abscisic acid	biological_process	6	111984615;111986729;111987296;111987714;111987991;111988857;111989487;111989518;111990429;111990437;111991499;111993240;111997180;111998783;111999722;112000508;112001611;112002222;112003284;112003864;112004686;112006786;112007240;112008236;112008365;112011703;112012617;112012620;112013264;112015909;112017172;112017297;112021712;112022075;112022148;112023339;112023630;112024391;112025054;112026509…	54	2052	91	3989	0.0776061
GO:0052689	carboxylic ester hydrolase activity	molecular_function	6	111987389;111988000;111991109;111994221;111998136;112003436;112003978;112004846;112015709;112020107;112033476;112036699;112039771;gene-LOC112001614;gene-LOC112032074	15	2052	22	3989	0.0857304
GO:0009408	response to heat	biological_process	5	111986244;111991045;111993358;111993372;111997759;111997776;111999034;111999035;111999654;112001477;112002222;112002259;112002958;112003560;112004170;112007070;112007599;112008682;112009727;112010000;112012115;112012270;112012415;112013804;112015923;112015931;112017273;112017276;112017481;112017486;112017505;112017859;112018401;112024117;112024439;112024666;112025119;112025927;112025928;112028025…	51	2052	86	3989	0.0857394
GO:0010411	xyloglucan metabolic process	biological_process	9	111988421;111988518;111998037;111998312;112007670;112012415;112016121;112034223;112039092	9	2052	12	3989	0.0876385
GO:0010030	positive regulation of seed germination	biological_process	10	111983239;111984042;111987464;111987471;111989487;111999002;112030338;112038587;gene-LOC111992580	9	2052	12	3989	0.0876385
GO:0010119	regulation of stomatal movement	biological_process	6	111994814;112003864;112019298;112022036;112025092;112025360;112027985;112038600;112039415	9	2052	12	3989	0.0876385
GO:0006511	ubiquitin-dependent protein catabolic process	biological_process	10	111986077;111988156;111994331;112004504;112007195;112007196;112007271;112031631;112035291;112037064;112039694;gene-LOC112000853	12	2052	17	3989	0.0890558
GO:0009723	response to ethylene	biological_process	6	111986448;111986729;111987940;111988156;111991590;111994331;111997192;111998387;112013264;112015974;112022075;112025360;112028209;112031121;112035993;112037373	16	2052	24	3989	0.0974494
GO:0004553	hydrolase activity, hydrolyzing O-glycosyl compounds	molecular_function	6	111986286;111986970;111988421;111988518;111990173;111991499;111993341;111995119;111998037;111998312;112003333;112003917;112007670;112012415;112016121;112016384;112024487;112026971;112032293;112032309;112034223;112040235;112041143;gene-LOC112034934	24	2052	38	3989	0.0982166
GO:0016208	AMP binding	molecular_function	5	111988084;111994248;111999002;112007287;112019048;112022196;112022210	7	2052	9	3989	0.104606
GO:0010287	plastoglobule	cellular_component	8	111985145;111990128;111993152;112001492;112011023;112021169;112023302;112025025;112028357;112036192	10	2052	14	3989	0.108286
GO:0016747	transferase activity, transferring acyl groups other than amino-acyl groups	molecular_function	6	111984548;111995561;111999091;112000377;112001733;112007140;112007206;112025307;112027198;112036212	10	2052	14	3989	0.108286
GO:0006357	regulation of transcription by RNA polymerase II	biological_process	9	111987940;111988432;111988528;111991590;111991808;111996955;112004686;112007487;112008278;112011789;112013264;112015974;112018310;112022460;112025092;112028168;112028209;112031843;112032303;112035993;112036448	21	2052	33	3989	0.108414
GO:0009407	toxin catabolic process	biological_process	6	111991105;111991587;111991593;111995994;111999482;111999488;111999489;111999504;112010973;112020432;112021099;112024446;112031590;112031610;112038507;gene-LOC111991490;gene-LOC111991569;gene-LOC112013868	18	2052	28	3989	0.119634
GO:0009738	abscisic acid-activated signaling pathway	biological_process	6	111985016;111987296;111989487;111992071;111998387;111998783;112001611;112002222;112003284;112005979;112012270;112013274;112016655;112017297;112022148;112024391;112026342;112027268;112028462;112028526;112028535;112028547;112029640;112031121;112031486;112033493;112038587	27	2052	44	3989	0.120229
GO:0006097	glyoxylate cycle	biological_process	7	111988425;111988428;112007287;112016385;112024027	5	2052	6	3989	0.123298
GO:0009411	response to UV	biological_process	7	111997677;112000991;112026275;112027633;112031843	5	2052	6	3989	0.123298
GO:0006949	syncytium formation	biological_process	4	111983161;112019456;112019461;112030986;112031883	5	2052	6	3989	0.123298
GO:0071554	cell wall organization or biogenesis	biological_process	4	112004114;112017747;112018573;112030103;112039049	5	2052	6	3989	0.123298
GO:0042300	beta-amyrin synthase activity	molecular_function	7	111984351;111984352;111984353;111984354;111988686	5	2052	6	3989	0.123298
GO:0031000	response to caffeine	biological_process	6	111989518;111997180;112025054;112034378;112034402	5	2052	6	3989	0.123298
GO:1900039	positive regulation of cellular response to hypoxia	biological_process	7	111989518;111997180;112025054;112034378;112034402	5	2052	6	3989	0.123298
GO:0045333	cellular respiration	biological_process	7	111989518;111997180;112025054;112034378;112034402	5	2052	6	3989	0.123298
GO:0016413	O-acetyltransferase activity	molecular_function	8	112004114;112017747;112018573;112030103;112039049	5	2052	6	3989	0.123298
GO:0048511	rhythmic process	biological_process	3	111991752;112007525;112007526;112024056;112028712	5	2052	6	3989	0.123298
GO:0005819	spindle	cellular_component	6	111991636;111994729;111996436;111999649;112013274	5	2052	6	3989	0.123298
GO:0007568	aging	biological_process	4	112001634;112001635;112012761;112028976;112038251	5	2052	6	3989	0.123298
GO:0009831	plant-type cell wall modification involved in multidimensional cell growth	biological_process	9	111983161;111984847;112019456;112019461;112031883	5	2052	6	3989	0.123298
GO:0048653	anther development	biological_process	5	111983207;111987940;111992783;111999365;112035060	5	2052	6	3989	0.123298
GO:0009768	photosynthesis, light harvesting in photosystem I	biological_process	7	111985145;111990128;112001492;112011023;112036192	5	2052	6	3989	0.123298
GO:0019745	pentacyclic triterpenoid biosynthetic process	biological_process	11	111984351;111984352;111984353;111984354;111988686	5	2052	6	3989	0.123298
GO:0005856	cytoskeleton	cellular_component	6	112001967;112005444;112015489;112015845;gene-LOC112028024	5	2052	6	3989	0.123298
GO:0032355	response to estradiol	biological_process	6	111989518;111997180;112025054;112034378;112034402	5	2052	6	3989	0.123298
GO:0031409	pigment binding	molecular_function	4	111985145;111990128;112001492;112011023;112036192	5	2052	6	3989	0.123298
GO:0016042	lipid catabolic process	biological_process	6	111987389;111988000;111989288;111994529;111994570;111994819;112004846;112020107;112021103;112036699;gene-LOC112032074	11	2052	16	3989	0.127261
GO:0061630	ubiquitin protein ligase activity	molecular_function	7	111983203;111986293;111987525;111987594;111988926;111990865;111993558;112004999;112007653;112011054;112012764;112014113;112015555;112015624;112025681;112030761;112031631;112033089;112039318	19	2052	30	3989	0.130087
GO:0022857	transmembrane transporter activity	molecular_function	4	111986879;111991549;111991896;111995791;111996100;112007465;112010006;112017580;112028067;112032300;112033006;112035005;112035580;112036273;gene-LOC111984340	15	2052	23	3989	0.13183
GO:0050832	defense response to fungus	biological_process	8	111984784;111995119;111998387;111999002;111999057;111999985;112003340;112004846;112005966;112008452;112011657;112014108;112016384;112017273;112024056;112024946;112026275;112027097;112027326;112027602;112028542;112031121;112038021;112039671	24	2052	39	3989	0.134004
GO:0005788	endoplasmic reticulum lumen	cellular_component	7	111993955;112005509;112034149	3	2052	3	3989	0.136029
GO:0004451	isocitrate lyase activity	molecular_function	7	111988425;111988428;112024027	3	2052	3	3989	0.136029
GO:0002215	defense response to nematode	biological_process	7	112028402;112031433;112033455	3	2052	3	3989	0.136029
GO:0071486	cellular response to high light intensity	biological_process	9	111987464;111987471;112007326	3	2052	3	3989	0.136029
GO:0008970	phosphatidylcholine 1-acylhydrolase activity	molecular_function	8	111994819;112003877;gene-LOC112003878	3	2052	3	3989	0.136029
GO:0048194	Golgi vesicle budding	biological_process	8	111987270;112040582;gene-LOC112040613	3	2052	3	3989	0.136029
GO:0003955	NAD(P)H dehydrogenase (quinone) activity	molecular_function	7	111985677;112002133;112002134	3	2052	3	3989	0.136029
GO:0004869	cysteine-type endopeptidase inhibitor activity	molecular_function	8	112025257;112030338;112039099	3	2052	3	3989	0.136029
GO:0004427	inorganic diphosphatase activity	molecular_function	8	111988386;112025072;112032997	3	2052	3	3989	0.136029
GO:0090410	malonate catabolic process	biological_process	10	111988084;111994248;112019048	3	2052	3	3989	0.136029
GO:2000117	negative regulation of cysteine-type endopeptidase activity	biological_process	12	112025257;112030338;112039099	3	2052	3	3989	0.136029
GO:0071454	cellular response to anoxia	biological_process	6	111996040;112007740;112029951	3	2052	3	3989	0.136029
GO:0033987	2-hydroxyisoflavanone dehydratase activity	molecular_function	7	111998136;112033476;gene-LOC112001614	3	2052	3	3989	0.136029
GO:0042353	fucose biosynthetic process	biological_process	9	112005701;112037047;112037048	3	2052	3	3989	0.136029
GO:0010584	pollen exine formation	biological_process	8	111997296;112003056;112026275	3	2052	3	3989	0.136029
GO:0010082	regulation of root meristem growth	biological_process	8	112015476;112025360;112036721	3	2052	3	3989	0.136029
GO:0000737	DNA catabolic process, endonucleolytic	biological_process	9	112006929;112024823;112037307	3	2052	3	3989	0.136029
GO:0080153	negative regulation of reductive pentose-phosphate cycle	biological_process	8	111996040;112007740;112029951	3	2052	3	3989	0.136029
GO:0061634	alpha-D-xyloside xylohydrolase	molecular_function	7	111988421;111988518;112016121	3	2052	3	3989	0.136029
GO:0010215	cellulose microfibril organization	biological_process	7	112004747;112008424;112009789	3	2052	3	3989	0.136029
GO:0051026	chiasma assembly	biological_process	6	112006929;112024823;112037307	3	2052	3	3989	0.136029
GO:0090409	malonyl-CoA synthetase activity	molecular_function	7	111988084;111994248;112019048	3	2052	3	3989	0.136029
GO:0016049	cell growth	biological_process	4	112004747;112008424;112009789	3	2052	3	3989	0.136029
GO:0042807	central vacuole	cellular_component	8	112001998;112015725;112032264	3	2052	3	3989	0.136029
GO:0048589	developmental growth	biological_process	4	112001967;112005444;112015489	3	2052	3	3989	0.136029
GO:0009514	glyoxysome	cellular_component	8	111988425;111988428;112024027	3	2052	3	3989	0.136029
GO:0006465	signal peptide processing	biological_process	8	111987760;112010383;112022571	3	2052	3	3989	0.136029
GO:0009522	photosystem I	cellular_component	7	111987464;111987471;111999108	3	2052	3	3989	0.136029
GO:0030570	pectate lyase activity	molecular_function	7	112015903;112029642;112034405	3	2052	3	3989	0.136029
GO:0007010	cytoskeleton organization	biological_process	6	112001967;112005444;112015489	3	2052	3	3989	0.136029
GO:0000706	meiotic DNA double-strand break processing	biological_process	9	112006929;112024823;112037307	3	2052	3	3989	0.136029
GO:0045010	actin nucleation	biological_process	7	112008589;112020145;gene-LOC112020977	3	2052	3	3989	0.136029
GO:0080176	xyloglucan 1,6-alpha-xylosidase activity	molecular_function	7	111988421;111988518;112016121	3	2052	3	3989	0.136029
GO:0010256	endomembrane system organization	biological_process	5	112005701;112037047;112037048	3	2052	3	3989	0.136029
GO:1902584	positive regulation of response to water deprivation	biological_process	7	112006650;112019470;112023578	3	2052	3	3989	0.136029
GO:0031090	organelle membrane	cellular_component	4	112010383;112012330;112033711	3	2052	3	3989	0.136029
GO:0051087	chaperone binding	molecular_function	5	112003560;112005192;112041011	3	2052	3	3989	0.136029
GO:0006349	regulation of gene expression by genetic imprinting	biological_process	9	111983111;111983123;111983131	3	2052	3	3989	0.136029
GO:0010227	floral organ abscission	biological_process	5	111986213;111997134;112029926	3	2052	3	3989	0.136029
GO:0009717	isoflavonoid biosynthetic process	biological_process	8	111998136;112033476;gene-LOC112001614	3	2052	3	3989	0.136029
GO:0043078	polar nucleus	cellular_component	8	111983111;111983123;111983131	3	2052	3	3989	0.136029
GO:0009910	negative regulation of flower development	biological_process	9	111987899;111993925;112034415	3	2052	3	3989	0.136029
GO:0003899	DNA-directed 5'-3' RNA polymerase activity	molecular_function	9	111994499;112003435;112007307	3	2052	3	3989	0.136029
GO:0006259	DNA metabolic process	biological_process	7	112006929;112024823;112037307	3	2052	3	3989	0.136029
GO:0046287	isoflavonoid metabolic process	biological_process	7	111998136;112033476;gene-LOC112001614	3	2052	3	3989	0.136029
GO:0008146	sulfotransferase activity	molecular_function	6	112006014;112028596;gene-LOC112022278	3	2052	3	3989	0.136029
GO:0016889	endodeoxyribonuclease activity, producing 3'-phosphomonoesters	molecular_function	9	112006929;112024823;112037307	3	2052	3	3989	0.136029
GO:0006739	NADP metabolic process	biological_process	4	111996349;112026383;112037341	3	2052	3	3989	0.136029
GO:0071491	cellular response to red light	biological_process	9	111983239;111987464;111987471	3	2052	3	3989	0.136029
GO:0034090	maintenance of meiotic sister chromatid cohesion	biological_process	6	112006929;112024823;112037307	3	2052	3	3989	0.136029
GO:0006265	DNA topological change	biological_process	8	112006929;112024823;112037307	3	2052	3	3989	0.136029
GO:0004012	phospholipid-translocating ATPase activity	molecular_function	6	111987270;112040582;gene-LOC112040613	3	2052	3	3989	0.136029
GO:0006744	ubiquinone biosynthetic process	biological_process	9	111996687;112009706;112032952	3	2052	3	3989	0.136029
GO:0071492	cellular response to UV-A	biological_process	9	111987464;111987471;112007326	3	2052	3	3989	0.136029
GO:0046912	transferase activity, transferring acyl groups, acyl groups converted into alkyl on transfer	molecular_function	6	111988425;111988428;112024027	3	2052	3	3989	0.136029
GO:0045489	pectin biosynthetic process	biological_process	8	111989585;112012520;112027387	3	2052	3	3989	0.136029
GO:0002020	protease binding	molecular_function	6	112017273;112025257;112039099	3	2052	3	3989	0.136029
GO:0004450	isocitrate dehydrogenase (NADP+) activity	molecular_function	8	111996349;112037341;112037343	3	2052	3	3989	0.136029
GO:0071497	cellular response to freezing	biological_process	7	112022371;112031579;112032958	3	2052	3	3989	0.136029
GO:0007129	synapsis	biological_process	8	112006929;112024823;112037307	3	2052	3	3989	0.136029
GO:0016477	cell migration	biological_process	6	112013274;112020145;gene-LOC112020977	3	2052	3	3989	0.136029
GO:0035265	organ growth	biological_process	4	112001634;112001635;112012761	3	2052	3	3989	0.136029
GO:0016621	cinnamoyl-CoA reductase activity	molecular_function	7	112007575;112034516;112034715	3	2052	3	3989	0.136029
GO:0009409	response to cold	biological_process	5	111983239;111985755;111986448;111987471;111987815;111988857;111989518;111991590;111993240;111997180;111998122;112000965;112000966;112001611;112003560;112003864;112004101;112007240;112008331;112012270;112012415;112017273;112017547;112019298;112019344;112022036;112022843;112023339;112025054;112026507;112026509;112027985;112028152;112028209;112031898;112032223;112034378;112034402;112035945;112036257…	43	2052	74	3989	0.148934
GO:0004650	polygalacturonase activity	molecular_function	7	111986672;112006075;112022586;112022587;112022598;112022603;112023889;112033999;112040933	9	2052	13	3989	0.156983
GO:0010150	leaf senescence	biological_process	6	112001611;112006470;112008236;112008365;112008493;112021201;112025360;112028496;112033711	9	2052	13	3989	0.156983
GO:0009860	pollen tube growth	biological_process	8	111988915;111996451;111996453;111996468;112025824;112028028;112029598;112029599;gene-LOC112035104	9	2052	13	3989	0.156983
GO:0009644	response to high light intensity	biological_process	8	111984784;111993358;111993372;111999034;112001477;112002958;112004170;112007599;112008682;112009727;112010000;112012115;112017481;112017486;112017505;112024439;112024666;112025119;112025927;112025928;112028025;112028351;112034214;112036607;112038141;112040146;gene-LOC112036610	27	2052	45	3989	0.157387
GO:0040008	regulation of growth	biological_process	5	111988593;111993973;112001496;112021103;112021175;112024753	6	2052	8	3989	0.164023
GO:0005811	lipid droplet	cellular_component	6	111984615;111998661;112000235;112006650;112006786;112023578	6	2052	8	3989	0.164023
GO:0016051	carbohydrate biosynthetic process	biological_process	6	111988857;112007240;112008982;112011759;112023339;112027387	6	2052	8	3989	0.164023
GO:0010286	heat acclimation	biological_process	6	111993358;111993372;111999034;112002958;112024666;112040146	6	2052	8	3989	0.164023
GO:0006306	DNA methylation	biological_process	10	111983111;111983123;111983131;112025925;112032791;112039671	6	2052	8	3989	0.164023
GO:0070417	cellular response to cold	biological_process	6	111996040;111996465;111996474;112007740;112028496;112029951	6	2052	8	3989	0.164023
GO:0009506	plasmodesma	cellular_component	5	111984735;111984737;111985466;111988421;111988518;111988937;111988975;111990121;111991581;111991888;111991889;111991893;111992229;111992251;111993240;111993816;111994819;111996349;111996555;111996668;111996881;111997504;111997650;111998387;111999002;111999220;111999225;112000815;112001275;112001967;112003899;112004042;112004297;112004723;112004960;112005444;112005646;112006011;112006870;112007743…	96	2052	174	3989	0.176392
GO:0015979	photosynthesis	biological_process	5	111987464;111987471;111989032;111999108;112004101;112019298;112021169;112022036;112034093;112040036	10	2052	15	3989	0.178366
GO:0005975	carbohydrate metabolic process	biological_process	5	111986672;111987999;111991499;111991581;111992807;111995119;111995788;111997123;111997206;111999536;112001035;112003333;112003917;112006075;112007670;112011759;112016384;112019041;112019262;112019394;112023889;112024056;112029321;112033999;gene-LOC112005659	25	2052	42	3989	0.184669
GO:0006979	response to oxidative stress	biological_process	5	111983069;111985948;111988857;111989288;111990900;111991499;111995083;111995692;111995809;111996387;111996668;111997192;112001477;112006708;112007240;112007599;112007841;112007852;112007863;112009727;112010000;112012115;112015139;112017130;112017481;112017486;112017505;112020062;112020187;112023339;112024056;112024403;112024439;112025394;112025927;112025928;112027097;112028025;112028351;112028402…	45	2052	79	3989	0.190113
GO:0008643	carbohydrate transport	biological_process	7	111991549;112009131;112011871;112016232;112029568;112032300;112038326	7	2052	10	3989	0.196239
GO:0009845	seed germination	biological_process	4	111983239;111988083;111999722;112012386;112017297;112025225;gene-LOC111990729	7	2052	10	3989	0.196239
GO:0016788	hydrolase activity, acting on ester bonds	molecular_function	5	111988000;111988892;111997572;112000659;112007143;112020107;112020365;112022173;112036699;gene-LOC112032074;gene-LOC112040229	11	2052	17	3989	0.197304
GO:0005267	potassium channel activity	molecular_function	8	111984042;112029648;112029656;gene-LOC111992580	4	2052	5	3989	0.205881
GO:0010325	raffinose family oligosaccharide biosynthetic process	biological_process	8	111991499;111996465;111996474;112001486	4	2052	5	3989	0.205881
GO:0006734	NADH metabolic process	biological_process	4	111991581;111995788;112026383;gene-LOC112005659	4	2052	5	3989	0.205881
GO:0007338	single fertilization	biological_process	5	111988915;111998387;112025824;112031121	4	2052	5	3989	0.205881
GO:0000271	polysaccharide biosynthetic process	biological_process	7	111987892;112016029;112024807;112029388	4	2052	5	3989	0.205881
GO:0006561	proline biosynthetic process	biological_process	12	111997759;111997776;112006470;112008493	4	2052	5	3989	0.205881
GO:0030060	L-malate dehydrogenase activity	molecular_function	7	111991581;111995788;112016385;gene-LOC112005659	4	2052	5	3989	0.205881
GO:0016615	malate dehydrogenase activity	molecular_function	6	111991581;111995788;112016385;gene-LOC112005659	4	2052	5	3989	0.205881
GO:0005875	microtubule associated complex	cellular_component	4	111983196;111985915;112028395;112029463	4	2052	5	3989	0.205881
GO:0032580	Golgi cisterna membrane	cellular_component	8	112005701;112027602;112037047;112037048	4	2052	5	3989	0.205881
GO:0016573	histone acetylation	biological_process	10	111988497;112003171;112009697;112011789	4	2052	5	3989	0.205881
GO:0005992	trehalose biosynthetic process	biological_process	9	111991544;112006470;112008493;112020169	4	2052	5	3989	0.205881
GO:0019748	secondary metabolic process	biological_process	4	111984548;111999091;112025307;112027198	4	2052	5	3989	0.205881
GO:0007264	small GTPase mediated signal transduction	biological_process	6	111988367;111998837;111999649;112013274	4	2052	5	3989	0.205881
GO:0006002	fructose 6-phosphate metabolic process	biological_process	7	111997704;112004101;112004373;112011759	4	2052	5	3989	0.205881
GO:0009939	positive regulation of gibberellic acid mediated signaling pathway	biological_process	9	111984042;112001486;112019470;gene-LOC111992580	4	2052	5	3989	0.205881
GO:0051287	NAD binding	molecular_function	6	111992807;111996349;112037341;112037343	4	2052	5	3989	0.205881
GO:0000228	nuclear chromosome	cellular_component	7	112006929;112024823;112027633;112037307	4	2052	5	3989	0.205881
GO:0009705	plant-type vacuole membrane	cellular_component	8	111988386;111994819;111995190;111995792;111999572;112001998;112009989;112015725;112032264;112034900;112037311;gene-LOC112034898	12	2052	19	3989	0.214231
GO:0006486	protein glycosylation	biological_process	9	111999536;112005701;112015872;112019041;112026628;112029753;112037047;112037048	8	2052	12	3989	0.222562
GO:0008168	methyltransferase activity	molecular_function	6	111993278;112001563;112008923;112025925;112032278;112032791;112036542;gene-LOC111993373	8	2052	12	3989	0.222562
GO:0004497	monooxygenase activity	molecular_function	5	111985818;111996765;112003487;112003492;112006212;112007351;112008869;112010754;112019019;112024068;112029613;112029614;112029618;112029633;112030760;112034054;gene-LOC112003482;gene-LOC112027214	18	2052	30	3989	0.224708
GO:0009741	response to brassinosteroid	biological_process	6	111983203;111990429;111990437;111998387;112012415;112022580;112025681;112026324;112031121	9	2052	14	3989	0.244637
GO:0007166	cell surface receptor signaling pathway	biological_process	5	112019747;112019749;112019777;112019778;112022820;112027462;112031577;112033806;gene-LOC112027882	9	2052	14	3989	0.244637
GO:0006633	fatty acid biosynthetic process	biological_process	10	111988084;111994248;112004983;112005464;112007716;112008331;112013099;112019048;112025575	9	2052	14	3989	0.244637
GO:0005874	microtubule	cellular_component	7	111985180;111985755;111988919;111988921;111996436;111996881;112004091;112010426;112026391	9	2052	14	3989	0.244637
GO:0071944	cell periphery	cellular_component	4	111996444;112001753;112001785;112005278;112009865;112011070;112017972;112021181;112025531	9	2052	14	3989	0.244637
GO:0016125	sterol metabolic process	biological_process	7	111985954;111992036;111996765;112006212;112007351	5	2052	7	3989	0.250687
GO:0047216	inositol 3-alpha-galactosyltransferase activity	molecular_function	8	111988857;111996465;111996474;112007240;112023339	5	2052	7	3989	0.250687
GO:0019104	DNA N-glycosylase activity	molecular_function	7	111983111;111983123;111983131;112016243;112039671	5	2052	7	3989	0.250687
GO:0010268	brassinosteroid homeostasis	biological_process	8	111985954;111992036;111996765;112006212;112007351	5	2052	7	3989	0.250687
GO:0051726	regulation of cell cycle	biological_process	6	111991906;111997651;112003699;112028128;112034684	5	2052	7	3989	0.250687
GO:0016132	brassinosteroid biosynthetic process	biological_process	9	111985954;111992036;111996765;112006212;112007351	5	2052	7	3989	0.250687
GO:0035556	intracellular signal transduction	biological_process	5	111983064;111988666;111991515;111994529;111994570;111996719;112000856;112005331;112005966;112016092;112017767;112022369;112024191;112024946;112026342;112036538;112038486;112038899;112039491;112039736;112040997	21	2052	36	3989	0.254043
GO:0080167	response to karrikin	biological_process	5	111986790;111987039;111987471;111995119;112000377;112002312;112012940;112016174;112016384;112017674;112019344;112025691;112034715;gene-LOC112002325;gene-LOC112029382	15	2052	25	3989	0.256002
GO:0006281	DNA repair	biological_process	8	111987594;111989619;111992122;111997677;112002122;112005468;112009865;112010612;112012111;112019270;112021174;112028632;112031817;112039671;112040184	15	2052	25	3989	0.256002
GO:0055114	oxidation-reduction process	biological_process	4	111984223;111984615;111985677;111985948;111986967;111989132;111989518;111990232;111990900;111991037;111992008;111992807;111993152;111994809;111995692;111995784;111996300;111996387;111996451;111996453;111996468;111996670;111997180;111997296;111997759;111997776;111999096;111999686;112000991;112002133;112002134;112002893;112003056;112003266;112003486;112004397;112005218;112006543;112006708;112006786…	91	2052	168	3989	0.260219
GO:0004106	chorismate mutase activity	molecular_function	6	112011609;112011613	2	2052	2	3989	0.26456
GO:0050667	homocysteine metabolic process	biological_process	10	112023252;112040650	2	2052	2	3989	0.26456
GO:0004124	cysteine synthase activity	molecular_function	6	111999707;111999709	2	2052	2	3989	0.26456
GO:0009916	alternative oxidase activity	molecular_function	7	111995784;112023453	2	2052	2	3989	0.26456
GO:0018401	peptidyl-proline hydroxylation to 4-hydroxy-L-proline	biological_process	7	112003486;112019505	2	2052	2	3989	0.26456
GO:0006913	nucleocytoplasmic transport	biological_process	8	112013751;112025146	2	2052	2	3989	0.26456
GO:0102406	omega-hydroxypalmitate O-sinapoyl transferase activity	molecular_function	7	112001733;112007140	2	2052	2	3989	0.26456
GO:0010186	positive regulation of cellular defense response	biological_process	9	111994028;112030006	2	2052	2	3989	0.26456
GO:0051119	sugar transmembrane transporter activity	molecular_function	6	112011871;112016232	2	2052	2	3989	0.26456
GO:0010226	response to lithium ion	biological_process	7	111999722;gene-LOC111990729	2	2052	2	3989	0.26456
GO:0000780	condensed nuclear chromosome, centromeric region	cellular_component	9	111998522;112003432	2	2052	2	3989	0.26456
GO:0000175	3'-5'-exoribonuclease activity	molecular_function	9	112026170;112033884	2	2052	2	3989	0.26456
GO:0009787	regulation of abscisic acid-activated signaling pathway	biological_process	8	112004314;112027268	2	2052	2	3989	0.26456
GO:0004657	proline dehydrogenase activity	molecular_function	6	111995692;112015740	2	2052	2	3989	0.26456
GO:0004656	procollagen-proline 4-dioxygenase activity	molecular_function	9	112003486;112019505	2	2052	2	3989	0.26456
GO:0080186	developmental vegetative growth	biological_process	5	112006650;112023578	2	2052	2	3989	0.26456
GO:0010115	regulation of abscisic acid biosynthetic process	biological_process	8	111997759;111997776	2	2052	2	3989	0.26456
GO:0010088	phloem development	biological_process	7	112023945;112027482	2	2052	2	3989	0.26456
GO:0090693	plant organ senescence	biological_process	5	111990505;112020920	2	2052	2	3989	0.26456
GO:0071164	RNA trimethylguanosine synthase activity	molecular_function	8	111993278;gene-LOC111993373	2	2052	2	3989	0.26456
GO:0015179	L-amino acid transmembrane transporter activity	molecular_function	8	111984786;112000782	2	2052	2	3989	0.26456
GO:0043622	cortical microtubule organization	biological_process	8	112033152;gene-LOC112034934	2	2052	2	3989	0.26456
GO:0043022	ribosome binding	molecular_function	6	111999450;112016348	2	2052	2	3989	0.26456
GO:0050734	hydroxycinnamoyltransferase activity	molecular_function	7	112001733;112007140	2	2052	2	3989	0.26456
GO:0009306	protein secretion	biological_process	10	111988654;112028688	2	2052	2	3989	0.26456
GO:0007094	mitotic spindle assembly checkpoint	biological_process	13	112013751;112025146	2	2052	2	3989	0.26456
GO:0010161	red light signaling pathway	biological_process	6	111983239;112027098	2	2052	2	3989	0.26456
GO:0060548	negative regulation of cell death	biological_process	7	111994028;112030006	2	2052	2	3989	0.26456
GO:0050826	response to freezing	biological_process	6	111991590;112028209	2	2052	2	3989	0.26456
GO:0000015	phosphopyruvate hydratase complex	cellular_component	7	111993240;112026509	2	2052	2	3989	0.26456
GO:0120013	intermembrane lipid transfer activity	molecular_function	4	112007202;112035708	2	2052	2	3989	0.26456
GO:2000026	regulation of multicellular organismal development	biological_process	6	112003171;112009697	2	2052	2	3989	0.26456
GO:0060271	cilium assembly	biological_process	7	111990626;112029463	2	2052	2	3989	0.26456
GO:0033591	response to L-ascorbic acid	biological_process	6	111999536;112019041	2	2052	2	3989	0.26456
GO:0004802	transketolase activity	molecular_function	6	112000499;112025115	2	2052	2	3989	0.26456
GO:0000014	single-stranded DNA endodeoxyribonuclease activity	molecular_function	9	111992530;112028632	2	2052	2	3989	0.26456
GO:0004069	L-aspartate:2-oxoglutarate aminotransferase activity	molecular_function	7	111990388;112034161	2	2052	2	3989	0.26456
GO:0009959	negative gravitropism	biological_process	7	111994819;112009720	2	2052	2	3989	0.26456
GO:0031418	L-ascorbic acid binding	molecular_function	6	112003486;112019505	2	2052	2	3989	0.26456
GO:0019773	proteasome core complex, alpha-subunit complex	cellular_component	4	111986077;112037064	2	2052	2	3989	0.26456
GO:0031209	SCAR complex	cellular_component	4	112020145;gene-LOC112020977	2	2052	2	3989	0.26456
GO:0009405	pathogenesis	biological_process	5	112003171;112009697	2	2052	2	3989	0.26456
GO:0016308	1-phosphatidylinositol-4-phosphate 5-kinase activity	molecular_function	8	111997123;112001035	2	2052	2	3989	0.26456
GO:0004476	mannose-6-phosphate isomerase activity	molecular_function	7	111999536;112019041	2	2052	2	3989	0.26456
GO:0055088	lipid homeostasis	biological_process	7	111999692;111999820	2	2052	2	3989	0.26456
GO:0080131	hydroxyjasmonate sulfotransferase activity	molecular_function	7	112006014;112028596	2	2052	2	3989	0.26456
GO:0010187	negative regulation of seed germination	biological_process	10	112017273;112017297	2	2052	2	3989	0.26456
GO:0071588	hydrogen peroxide mediated signaling pathway	biological_process	5	111992783;111999365	2	2052	2	3989	0.26456
GO:2000022	regulation of jasmonic acid mediated signaling pathway	biological_process	8	112015508;112035091	2	2052	2	3989	0.26456
GO:0008752	FMN reductase activity	molecular_function	7	112002133;112002134	2	2052	2	3989	0.26456
GO:0004013	adenosylhomocysteinase activity	molecular_function	7	112024573;112032822	2	2052	2	3989	0.26456
GO:0072344	rescue of stalled ribosome	biological_process	9	111999450;112016348	2	2052	2	3989	0.26456
GO:0008138	protein tyrosine/serine/threonine phosphatase activity	molecular_function	9	112001673;112030067	2	2052	2	3989	0.26456
GO:0009690	cytokinin metabolic process	biological_process	6	111999686;112020588	2	2052	2	3989	0.26456
GO:0009395	phospholipid catabolic process	biological_process	8	111988892;112000659	2	2052	2	3989	0.26456
GO:2000012	regulation of auxin polar transport	biological_process	6	112001496;112024753	2	2052	2	3989	0.26456
GO:0045039	protein import into mitochondrial inner membrane	biological_process	7	112012128;112035446	2	2052	2	3989	0.26456
GO:0033106	cis-Golgi network membrane	cellular_component	7	112008236;112008365	2	2052	2	3989	0.26456
GO:0010271	regulation of chlorophyll catabolic process	biological_process	9	111989332;112028496	2	2052	2	3989	0.26456
GO:0052746	inositol phosphorylation	biological_process	8	112006621;112006623	2	2052	2	3989	0.26456
GO:0042132	fructose 1,6-bisphosphate 1-phosphatase activity	molecular_function	10	112004101;112011759	2	2052	2	3989	0.26456
GO:0102721	ubiquinol:oxygen oxidoreductase activity	molecular_function	7	111995784;112023453	2	2052	2	3989	0.26456
GO:0030388	fructose 1,6-bisphosphate metabolic process	biological_process	7	112004101;112011759	2	2052	2	3989	0.26456
GO:0008236	serine-type peptidase activity	molecular_function	6	112009320;112039921	2	2052	2	3989	0.26456
GO:0010089	xylem development	biological_process	7	111985948;112025092	2	2052	2	3989	0.26456
GO:0097526	spliceosomal tri-snRNP complex	cellular_component	8	112003133;112015753	2	2052	2	3989	0.26456
GO:0052873	FMN reductase (NADPH) activity	molecular_function	7	112002133;112002134	2	2052	2	3989	0.26456
GO:0045549	9-cis-epoxycarotenoid dioxygenase activity	molecular_function	8	112006543;112012911	2	2052	2	3989	0.26456
GO:0097361	CIA complex	cellular_component	4	112027465;112030953	2	2052	2	3989	0.26456
GO:0009247	glycolipid biosynthetic process	biological_process	9	112021134;112031016	2	2052	2	3989	0.26456
GO:0003883	CTP synthase activity	molecular_function	6	112030825;112034920	2	2052	2	3989	0.26456
GO:0004629	phospholipase C activity	molecular_function	8	111994570;112000659	2	2052	2	3989	0.26456
GO:0004143	diacylglycerol kinase activity	molecular_function	7	112005331;112039736	2	2052	2	3989	0.26456
GO:0033353	S-adenosylmethionine cycle	biological_process	6	112024573;112032822	2	2052	2	3989	0.26456
GO:0071482	cellular response to light stimulus	biological_process	7	112003435;112031105	2	2052	2	3989	0.26456
GO:0046856	phosphatidylinositol dephosphorylation	biological_process	10	112017172;112030067	2	2052	2	3989	0.26456
GO:0003951	NAD+ kinase activity	molecular_function	7	112005331;112039736	2	2052	2	3989	0.26456
GO:0010230	alternative respiration	biological_process	9	111995784;112023453	2	2052	2	3989	0.26456
GO:0010231	maintenance of seed dormancy	biological_process	6	111986967;112004314	2	2052	2	3989	0.26456
GO:0005769	early endosome	cellular_component	8	112031079;gene-LOC112034934	2	2052	2	3989	0.26456
GO:0004435	phosphatidylinositol phospholipase C activity	molecular_function	9	111994529;111994570	2	2052	2	3989	0.26456
GO:0071490	cellular response to far red light	biological_process	9	111987464;111987471	2	2052	2	3989	0.26456
GO:0048444	floral organ morphogenesis	biological_process	5	112001486;112021049	2	2052	2	3989	0.26456
GO:0043457	regulation of cellular respiration	biological_process	8	112016660;gene-LOC112016613	2	2052	2	3989	0.26456
GO:0010120	camalexin biosynthetic process	biological_process	9	112006470;112008493	2	2052	2	3989	0.26456
GO:0000288	nuclear-transcribed mRNA catabolic process, deadenylation-dependent decay	biological_process	12	112026170;112033884	2	2052	2	3989	0.26456
GO:0003871	5-methyltetrahydropteroyltriglutamate-homocysteine S-methyltransferase activity	molecular_function	8	112023252;112040650	2	2052	2	3989	0.26456
GO:0009861	jasmonic acid and ethylene-dependent systemic resistance	biological_process	6	112003171;112009697	2	2052	2	3989	0.26456
GO:0006796	phosphate-containing compound metabolic process	biological_process	6	112025072;112032997	2	2052	2	3989	0.26456
GO:0046510	UDP-sulfoquinovose:DAG sulfoquinovosyltransferase activity	molecular_function	7	112021134;112031016	2	2052	2	3989	0.26456
GO:0017137	Rab GTPase binding	molecular_function	9	111988367;112005534	2	2052	2	3989	0.26456
GO:0055028	cortical microtubule	cellular_component	9	111996436;112026391	2	2052	2	3989	0.26456
GO:0006000	fructose metabolic process	biological_process	8	112004101;112011759	2	2052	2	3989	0.26456
GO:0016150	translation release factor activity, codon nonspecific	molecular_function	10	111999450;112016348	2	2052	2	3989	0.26456
GO:0048441	petal development	biological_process	6	111987899;112016070	2	2052	2	3989	0.26456
GO:0010301	xanthoxin dehydrogenase activity	molecular_function	8	111997759;111997776	2	2052	2	3989	0.26456
GO:0006206	pyrimidine nucleobase metabolic process	biological_process	9	112037356;112037384	2	2052	2	3989	0.26456
GO:0080110	sporopollenin biosynthetic process	biological_process	7	111997296;112003056	2	2052	2	3989	0.26456
GO:0046685	response to arsenic-containing substance	biological_process	5	111999035;111999699	2	2052	2	3989	0.26456
GO:0051513	regulation of monopolar cell growth	biological_process	8	112004960;112034263	2	2052	2	3989	0.26456
GO:1903507	negative regulation of nucleic acid-templated transcription	biological_process	10	112015508;112035091	2	2052	2	3989	0.26456
GO:0006047	UDP-N-acetylglucosamine metabolic process	biological_process	7	111997704;112004373	2	2052	2	3989	0.26456
GO:0052576	carbohydrate storage	biological_process	6	111996465;111996474	2	2052	2	3989	0.26456
GO:0030955	potassium ion binding	molecular_function	8	112005464;112039681	2	2052	2	3989	0.26456
GO:0005765	lysosomal membrane	cellular_component	9	111987760;111999649	2	2052	2	3989	0.26456
GO:0034389	lipid particle organization	biological_process	6	112006650;112023578	2	2052	2	3989	0.26456
GO:1901002	positive regulation of response to salt stress	biological_process	7	112019470;112031486	2	2052	2	3989	0.26456
GO:1990137	plant seed peroxidase activity	molecular_function	6	111984615;112006786	2	2052	2	3989	0.26456
GO:0004849	uridine kinase activity	molecular_function	9	112037356;112037384	2	2052	2	3989	0.26456
GO:0009574	preprophase band	cellular_component	6	111996436;112026391	2	2052	2	3989	0.26456
GO:0052634	C-19 gibberellin 2-beta-dioxygenase activity	molecular_function	8	112017109;112024713	2	2052	2	3989	0.26456
GO:0004360	glutamine-fructose-6-phosphate transaminase (isomerizing) activity	molecular_function	8	111997704;112004373	2	2052	2	3989	0.26456
GO:0019725	cellular homeostasis	biological_process	4	111994028;112030006	2	2052	2	3989	0.26456
GO:0009452	7-methylguanosine RNA capping	biological_process	11	111993278;gene-LOC111993373	2	2052	2	3989	0.26456
GO:0043097	pyrimidine nucleoside salvage	biological_process	9	112037356;112037384	2	2052	2	3989	0.26456
GO:0071458	integral component of cytoplasmic side of endoplasmic reticulum membrane	cellular_component	8	111987760;112034419	2	2052	2	3989	0.26456
GO:0015116	sulfate transmembrane transporter activity	molecular_function	8	112024949;112025469	2	2052	2	3989	0.26456
GO:0002239	response to oomycetes	biological_process	7	112011657;112038021	2	2052	2	3989	0.26456
GO:2000032	regulation of secondary shoot formation	biological_process	8	112004519;112025588	2	2052	2	3989	0.26456
GO:0008299	isoprenoid biosynthetic process	biological_process	8	112003066;112032952	2	2052	2	3989	0.26456
GO:0031072	heat shock protein binding	molecular_function	5	112017273;112038141	2	2052	2	3989	0.26456
GO:0007205	protein kinase C-activating G-protein coupled receptor signaling pathway	biological_process	6	112005331;112039736	2	2052	2	3989	0.26456
GO:0004743	pyruvate kinase activity	molecular_function	7	112005464;112039681	2	2052	2	3989	0.26456
GO:0010068	protoderm histogenesis	biological_process	7	112022820;gene-LOC112027882	2	2052	2	3989	0.26456
GO:0008705	methionine synthase activity	molecular_function	8	112023252;112040650	2	2052	2	3989	0.26456
GO:0010208	pollen wall assembly	biological_process	7	111990161;111999692	2	2052	2	3989	0.26456
GO:0035335	peptidyl-tyrosine dephosphorylation	biological_process	10	112001673;112030067	2	2052	2	3989	0.26456
GO:0004634	phosphopyruvate hydratase activity	molecular_function	7	111993240;112026509	2	2052	2	3989	0.26456
GO:0006562	proline catabolic process	biological_process	12	111995692;112015740	2	2052	2	3989	0.26456
GO:0010117	photoprotection	biological_process	7	111987464;111987471	2	2052	2	3989	0.26456
GO:0000210	NAD+ diphosphatase activity	molecular_function	9	112003567;112039596	2	2052	2	3989	0.26456
GO:1900056	negative regulation of leaf senescence	biological_process	10	112006470;112008493	2	2052	2	3989	0.26456
GO:0006873	cellular ion homeostasis	biological_process	8	111999722;gene-LOC111990729	2	2052	2	3989	0.26456
GO:0005244	voltage-gated ion channel activity	molecular_function	9	112029648;112029656	2	2052	2	3989	0.26456
GO:0001510	RNA methylation	biological_process	10	111993278;gene-LOC111993373	2	2052	2	3989	0.26456
GO:0010133	proline catabolic process to glutamate	biological_process	12	111995692;112015740	2	2052	2	3989	0.26456
GO:0008429	phosphatidylethanolamine binding	molecular_function	6	111989487;112038587	2	2052	2	3989	0.26456
GO:0070469	respiratory chain	cellular_component	4	111995784;112023453	2	2052	2	3989	0.26456
GO:0010105	negative regulation of ethylene-activated signaling pathway	biological_process	11	111988156;111994331	2	2052	2	3989	0.26456
GO:0072686	mitotic spindle	cellular_component	7	111996436;112028395	2	2052	2	3989	0.26456
GO:0003724	RNA helicase activity	molecular_function	10	112019470;112031659	2	2052	2	3989	0.26456
GO:0046506	sulfolipid biosynthetic process	biological_process	7	112021134;112031016	2	2052	2	3989	0.26456
GO:1902459	positive regulation of stem cell population maintenance	biological_process	7	112003171;112009697	2	2052	2	3989	0.26456
GO:0046417	chorismate metabolic process	biological_process	9	112011609;112011613	2	2052	2	3989	0.26456
GO:0007076	mitotic chromosome condensation	biological_process	10	112024500;112027342	2	2052	2	3989	0.26456
GO:0070126	mitochondrial translational termination	biological_process	9	111999450;112016348	2	2052	2	3989	0.26456
GO:0008283	cell proliferation	biological_process	3	111996436;112010672	2	2052	2	3989	0.26456
GO:0010380	regulation of chlorophyll biosynthetic process	biological_process	9	111987464;111987471	2	2052	2	3989	0.26456
GO:0000118	histone deacetylase complex	cellular_component	7	112003171;112009697	2	2052	2	3989	0.26456
GO:0006352	DNA-templated transcription, initiation	biological_process	8	112003435;112017936	2	2052	2	3989	0.26456
GO:0120009	intermembrane lipid transfer	biological_process	8	112007202;112035708	2	2052	2	3989	0.26456
GO:0052325	cell wall pectin biosynthetic process	biological_process	9	112001733;112007140	2	2052	2	3989	0.26456
GO:0004045	aminoacyl-tRNA hydrolase activity	molecular_function	7	111999450;112016348	2	2052	2	3989	0.26456
GO:0047631	ADP-ribose diphosphatase activity	molecular_function	8	112033540;112039596	2	2052	2	3989	0.26456
GO:0016149	translation release factor activity, codon specific	molecular_function	10	111999450;112016348	2	2052	2	3989	0.26456
GO:0036261	7-methylguanosine cap hypermethylation	biological_process	11	111993278;gene-LOC111993373	2	2052	2	3989	0.26456
GO:0061157	mRNA destabilization	biological_process	11	111988662;112015565	2	2052	2	3989	0.26456
GO:0034620	cellular response to unfolded protein	biological_process	7	112017276;gene-LOC111995946	2	2052	2	3989	0.26456
GO:0070062	extracellular exosome	cellular_component	7	112002887;112005081	2	2052	2	3989	0.26456
GO:0034765	regulation of ion transmembrane transport	biological_process	8	112029648;112029656	2	2052	2	3989	0.26456
GO:0000287	magnesium ion binding	molecular_function	7	111993240;111996349;112005464;112006621;112006623;112007312;112010542;112020757;112025072;112026509;112032997;112034175;112037341;112037343;112039681;112040129	16	2052	27	3989	0.267646
GO:0009543	chloroplast thylakoid lumen	cellular_component	8	111989032;111999108;112009088;112025809;112034093;112040036	6	2052	9	3989	0.282856
GO:0048316	seed development	biological_process	5	111998122;112003056;112005202;112008424;112017297;112021175	6	2052	9	3989	0.282856
GO:0005249	voltage-gated potassium channel activity	molecular_function	9	111986488;112010894;112012101;112036350;112036363;gene-LOC112010880	6	2052	9	3989	0.282856
GO:0006096	glycolytic process	biological_process	10	111988283;111993240;112005464;112018401;112026509;112039681	6	2052	9	3989	0.282856
GO:0016762	xyloglucan:xyloglucosyl transferase activity	molecular_function	8	111998037;111998312;112007670;112012415;112034223;112039092	6	2052	9	3989	0.282856
GO:0042391	regulation of membrane potential	biological_process	5	111986488;112010894;112012101;112036350;112036363;gene-LOC112010880	6	2052	9	3989	0.282856
GO:0006284	base-excision repair	biological_process	9	111983111;111983123;111983131;112016243;112028632;112039671	6	2052	9	3989	0.282856
GO:0016798	hydrolase activity, acting on glycosyl bonds	molecular_function	5	111998037;111998312;112007670;112012415;112034223;112039092	6	2052	9	3989	0.282856
GO:0080043	quercetin 3-O-glucosyltransferase activity	molecular_function	8	111983284;111984070;111988375;111988382;111992187;111993956;111996193;111996206;111997615;111997959;111998643;112009992;112010576;112012648;112013151;112015550;112019349;112019355;112019356;112019357;112024272;112024377;112024863;112024957;112025895;112026065;112026322;112028435;112036409;112037056;112037228;112038873;gene-LOC112039377	33	2052	59	3989	0.286813
GO:0080044	quercetin 7-O-glucosyltransferase activity	molecular_function	8	111983284;111984070;111988375;111988382;111992187;111993956;111996193;111996206;111997615;111997959;111998643;112009992;112010576;112012648;112013151;112015550;112019349;112019355;112019356;112019357;112024272;112024377;112024863;112024957;112025895;112026065;112026322;112028435;112036409;112037056;112037228;112038873;gene-LOC112039377	33	2052	59	3989	0.286813
GO:0009908	flower development	biological_process	6	111987899;111988497;112002893;112007079;112011789;112019344;112023030;112028152;112028402;112034415;112039694;112040184	12	2052	20	3989	0.294536
GO:0012505	endomembrane system	cellular_component	4	111984607;111986256;111992130;111992140;111992544;112005081;112017091;112017093;112030107;112037311;112040104;112041174	12	2052	20	3989	0.294536
GO:0005887	integral component of plasma membrane	cellular_component	6	111984786;111986322;111986488;111986790;111988341;111989546;111993919;111997504;112000782;112001491;112001998;112002312;112004769;112004919;112009230;112010894;112012101;112015496;112015725;112016113;112020909;112024949;112025469;112028221;112028424;112030438;112031044;112032264;112032787;112035246;112036350;112036363;gene-LOC112002325;gene-LOC112010880;gene-LOC112020732	35	2052	63	3989	0.297996
GO:0004842	ubiquitin-protein transferase activity	molecular_function	6	111983271;111986448;111987551;111988156;111988928;111993345;111993868;111996815;111997152;111998800;112000260;112004323;112004504;112005428;112005433;112007195;112007196;112007324;112007570;112007653;112009025;112009927;112027615;112034628;112035291;112039694;112039696	27	2052	48	3989	0.300255
GO:0006749	glutathione metabolic process	biological_process	8	111991105;111991587;111991593;111995994;111999482;111999488;111999489;111999504;112004767;112010973;112015804;112020432;112021099;112024446;112031590;112031610;112038507;gene-LOC111991490;gene-LOC111991569;gene-LOC112013868	20	2052	35	3989	0.306475
GO:0004672	protein kinase activity	molecular_function	7	111988975;111990429;111990437;111992965;111997075;111998387;112004611;112010913;112013215;112013224;112015320;112016293;112018401;112019383;112022703;112022817;112027462;112027586;112031121;112032386	20	2052	35	3989	0.306475
GO:0000166	nucleotide binding	molecular_function	5	111984607;111986852;111989518;111992122;111992130;111992140;111992786;111997180;112001742;112010612;112017091;112017093;112025054;112025468;112027465;112030953;112034378;112034402;112035547;112040104	20	2052	35	3989	0.306475
GO:0003824	catalytic activity	molecular_function	3	111989480;111990233;111992971;111992972;111997296;111999469;112004314;112005701;112006621;112006623;112009210;112009212;112025153;112026116;112027602;112032577;112034516;112036542;112037047;112037048	20	2052	35	3989	0.306475
GO:0004364	glutathione transferase activity	molecular_function	6	111991105;111991587;111991593;111995994;111999482;111999488;111999489;111999504;112004767;112010973;112015804;112020432;112021099;112024446;112031590;112031610;112038507;gene-LOC111991490;gene-LOC111991569;gene-LOC112013868	20	2052	35	3989	0.306475
GO:0005544	calcium-dependent phospholipid binding	molecular_function	6	111984150;111994028;112003898;112006252;112030006;112036431;112036441	7	2052	11	3989	0.307585
GO:0042546	cell wall biogenesis	biological_process	5	111998037;111998312;112007670;112012415;112030872;112034223;112039092	7	2052	11	3989	0.307585
GO:0001666	response to hypoxia	biological_process	5	111989518;111997180;111999225;112025054;112031632;112034378;112034402	7	2052	11	3989	0.307585
GO:0045892	negative regulation of transcription, DNA-templated	biological_process	9	111985064;111985109;111991808;111999057;112003171;112007559;112009697;112015800;112015974;112019270;112021175;112021201;112022513;112024675	14	2052	24	3989	0.319231
GO:0016298	lipase activity	molecular_function	6	111985574;111987389;112003767;112004846;112027307;112036699;112037309;112040702	8	2052	13	3989	0.327488
GO:0046910	pectinesterase inhibitor activity	molecular_function	6	111996444;112001753;112001785;112005278;112011070;112017972;112021181;112025531	8	2052	13	3989	0.327488
GO:0005777	peroxisome	cellular_component	7	111989480;111999820;112001042;112007287;112016385;112017931;112020365;112022196;112022210;112027985;112029551;112031105;112037343;112038600;112039554	15	2052	26	3989	0.329883
GO:0009911	positive regulation of flower development	biological_process	9	111999985;112003340;112039694	3	2052	4	3989	0.334339
GO:0019632	shikimate metabolic process	biological_process	9	112007312;112010542;112034175	3	2052	4	3989	0.334339
GO:0005315	inorganic phosphate transmembrane transporter activity	molecular_function	7	111994236;111994698;112039766	3	2052	4	3989	0.334339
GO:0010087	phloem or xylem histogenesis	biological_process	6	111997192;112025092;112028496	3	2052	4	3989	0.334339
GO:0010114	response to red light	biological_process	8	111987464;112029512;112031883	3	2052	4	3989	0.334339
GO:0016226	iron-sulfur cluster assembly	biological_process	6	112025188;112027465;112030953	3	2052	4	3989	0.334339
GO:0042644	chloroplast nucleoid	cellular_component	5	112000991;112008682;112034214	3	2052	4	3989	0.334339
GO:0000272	polysaccharide catabolic process	biological_process	7	111987708;112028225;112034392	3	2052	4	3989	0.334339
GO:0009523	photosystem II	cellular_component	7	111987464;111987471;112007326	3	2052	4	3989	0.334339
GO:0045490	pectin catabolic process	biological_process	8	112015903;112029642;112034405	3	2052	4	3989	0.334339
GO:0006338	chromatin remodeling	biological_process	6	111996955;112011789;112018310	3	2052	4	3989	0.334339
GO:0010031	circumnutation	biological_process	5	112003864;112023030;112039415	3	2052	4	3989	0.334339
GO:0009294	DNA mediated transformation	biological_process	6	111991837;112003171;112009697	3	2052	4	3989	0.334339
GO:0051607	defense response to virus	biological_process	5	111992544;111999649;112038346	3	2052	4	3989	0.334339
GO:0009654	photosystem II oxygen evolving complex	cellular_component	6	111989032;112034093;112040036	3	2052	4	3989	0.334339
GO:0006094	gluconeogenesis	biological_process	9	111997603;112004101;112011759	3	2052	4	3989	0.334339
GO:0047787	delta4-3-oxosteroid 5beta-reductase activity	molecular_function	8	111996300;112009411;112016509	3	2052	4	3989	0.334339
GO:0003678	DNA helicase activity	molecular_function	10	112002122;112019470;112031817	3	2052	4	3989	0.334339
GO:0004765	shikimate kinase activity	molecular_function	7	112007312;112010542;112034175	3	2052	4	3989	0.334339
GO:0010051	xylem and phloem pattern formation	biological_process	6	111996300;112009411;112016509	3	2052	4	3989	0.334339
GO:0006102	isocitrate metabolic process	biological_process	9	111996349;112037341;112037343	3	2052	4	3989	0.334339
GO:0009694	jasmonic acid metabolic process	biological_process	9	112006014;112028596;gene-LOC112003962	3	2052	4	3989	0.334339
GO:0009773	photosynthetic electron transport in photosystem I	biological_process	8	111999108;112004101;112024258	3	2052	4	3989	0.334339
GO:0052696	flavonoid glucuronidation	biological_process	6	111983284;111984070;111988375;111988382;111992187;111993956;111996193;111996206;111997615;111997959;111998643;112009992;112010576;112012648;112013151;112015550;112019349;112019355;112019356;112019357;112024272;112024377;112024863;112024957;112025895;112026065;112026322;112028435;112036409;112037056;112037228;112038873;gene-LOC112029379;gene-LOC112039377	34	2052	62	3989	0.340932
GO:0009788	negative regulation of abscisic acid-activated signaling pathway	biological_process	9	111984042;111985016;111998387;112002222;112008236;112008365;112031121;gene-LOC111992554;gene-LOC111992580	9	2052	15	3989	0.344044
GO:0005506	iron ion binding	molecular_function	8	111995869;112003486;112008869;112009210;112009212;112011901;112019505;112030986;gene-LOC112003962	9	2052	15	3989	0.344044
GO:0030247	polysaccharide binding	molecular_function	5	111986286;111990173;111991045;111993341;112024487;112026971;112032293;112036127;112041143	9	2052	15	3989	0.344044
GO:0016740	transferase activity	molecular_function	4	111988915;111993278;111995170;112000377;112001733;112001830;112007140;112007206;112016029;112016126;112020187;112025824;112035248;112036212;112038251;gene-LOC111993373;gene-LOC112030945	17	2052	30	3989	0.348639
GO:0042742	defense response to bacterium	biological_process	8	111983234;111987899;111994570;111995692;111996349;111997076;111999057;112001936;112002133;112002134;112004846;112011759;112017273;112019297;112019298;112022036;112022539;112024117;112025072;112025442;112027097;112028542;112031659;112032165;112037341;112037373	26	2052	47	3989	0.349565
GO:0006857	oligopeptide transport	biological_process	9	111986790;111991896;111995791;112002312;112005202;112017580;112032301;112035005;gene-LOC111984340;gene-LOC112002325	10	2052	17	3989	0.358162
GO:0009793	embryo development ending in seed dormancy	biological_process	5	111983111;111983123;111983131;111984219;111984339;111984784;111985760;111988059;111989288;111996399;111997134;111997693;111997800;111998122;111998837;111999722;112005582;112009323;112012520;112013099;112016117;112019041;112021201;112022173;112023723;112024676;112025188;112025225;112027342;112027465;112029512;112030953;112031971;112032260;112032952;112033174;112039884;gene-LOC111990729	38	2052	70	3989	0.36003
GO:0045893	positive regulation of transcription, DNA-templated	biological_process	9	111985016;111987296;111987940;111988528;111991590;111993925;111994715;111999782;112003284;112017297;112017613;112017674;112020145;112021201;112022148;112022460;112024391;112025032;112025144;112025147;112026507;112027268;112028209;112028537;112031843;112032958;112036257;gene-LOC112020977	28	2052	51	3989	0.3613
GO:0009941	chloroplast envelope	cellular_component	7	111985145;111987470;111988386;111990128;111992708;111996679;111997206;111997572;111999692;112001492;112001884;112002203;112005219;112007716;112007740;112009094;112011023;112011759;112017173;112017180;112017529;112018338;112019297;112019298;112021134;112022036;112022571;112023302;112025072;112025575;112026534;112028357;112030406;112031016;112031898;112036192;112039408;112040118;gene-LOC112011873	39	2052	72	3989	0.364445
GO:0016887	ATPase activity	molecular_function	9	111988994;111994236;111994698;112006687;112017429;112017430;112019470;112027046;112033613;112035945;112036070	11	2052	19	3989	0.370434
GO:0015976	carbon utilization	biological_process	3	111985112;112019297;112019298;112022036	4	2052	6	3989	0.371048
GO:0008810	cellulase activity	molecular_function	7	111986970;112003917;112032309;gene-LOC112034934	4	2052	6	3989	0.371048
GO:0006108	malate metabolic process	biological_process	9	111991581;111995788;112016385;gene-LOC112005659	4	2052	6	3989	0.371048
GO:0004620	phospholipase activity	molecular_function	7	111994819;112021103;112038897;gene-LOC112017553	4	2052	6	3989	0.371048
GO:0003954	NADH dehydrogenase activity	molecular_function	6	111995048;111995049;112031105;112031941	4	2052	6	3989	0.371048
GO:0009863	salicylic acid mediated signaling pathway	biological_process	5	112005701;112031659;112037047;112037048	4	2052	6	3989	0.371048
GO:0001085	RNA polymerase II transcription factor binding	molecular_function	6	112008245;112029851;112034963;112040897	4	2052	6	3989	0.371048
GO:0019853	L-ascorbic acid biosynthetic process	biological_process	8	111999536;112005717;112024117;112030986	4	2052	6	3989	0.371048
GO:0031966	mitochondrial membrane	cellular_component	5	112009094;112031433;112033455;112035945	4	2052	6	3989	0.371048
GO:0048573	photoperiodism, flowering	biological_process	8	112002965;112003864;112022075;112039415	4	2052	6	3989	0.371048
GO:0005667	transcription factor complex	cellular_component	4	112008245;112029851;112034963;112040897	4	2052	6	3989	0.371048
GO:0015297	antiporter activity	molecular_function	7	111984786;111991549;112000782;112009131	4	2052	6	3989	0.371048
GO:0008017	microtubule binding	molecular_function	7	111996436;112026391;112028395;112033152	4	2052	6	3989	0.371048
GO:0010182	sugar mediated signaling pathway	biological_process	6	111997759;111997776;112017297;112031659	4	2052	6	3989	0.371048
GO:0007169	transmembrane receptor protein tyrosine kinase signaling pathway	biological_process	7	111988975;111997075;111997894;111999935;112013224;112013898;112018259;112025666;112031051;112031433;112033455;112039103	12	2052	21	3989	0.381268
GO:0045454	cell redox homeostasis	biological_process	5	111984223;111986967;111991515;111996451;111996453;111996468;112004397;112012526;112028028;112029598;112029599;112040328;gene-LOC112035104	13	2052	23	3989	0.390954
GO:0046777	protein autophosphorylation	biological_process	10	111988975;111995721;111998387;112004856;112005428;112022820;112026342;112026629;112027462;112031121;112034628;112039011;gene-LOC112027882	13	2052	23	3989	0.390954
GO:0016301	kinase activity	molecular_function	6	111984735;111984737;111985006;111988666;111988975;111989619;111990121;111992965;111994117;111995682;111997076;111997779;111997894;111998387;111999935;112001275;112003456;112003699;112004611;112004823;112004856;112005428;112005464;112005468;112005646;112005966;112007027;112007417;112007591;112007743;112009750;112012111;112012164;112013224;112013898;112015320;112016293;112018259;112019383;112019408…	71	2052	134	3989	0.391701
GO:0004525	ribonuclease III activity	molecular_function	10	111984880;111993418;112006328;112035608;112040111	5	2052	8	3989	0.395129
GO:0016442	RISC complex	cellular_component	6	111984880;111993418;112006328;112035608;112040111	5	2052	8	3989	0.395129
GO:0009073	aromatic amino acid family biosynthetic process	biological_process	10	112007312;112010542;112011609;112011613;112034175	5	2052	8	3989	0.395129
GO:0009832	plant-type cell wall biogenesis	biological_process	6	111987892;112004750;112008424;112009789;112029388	5	2052	8	3989	0.395129
GO:0006396	RNA processing	biological_process	9	111987345;112003133;112006581;112022843;112038520	5	2052	8	3989	0.395129
GO:0098656	anion transmembrane transport	biological_process	8	111988341;112029835;112032787;112039408;112039766	5	2052	8	3989	0.395129
GO:0098542	defense response to other organism	biological_process	6	112017273;112020203;112034362;112036665;gene-LOC111999185	5	2052	8	3989	0.395129
GO:0046982	protein heterodimerization activity	molecular_function	6	112012386;112015911;112016065;112028336;112041115	5	2052	8	3989	0.395129
GO:0008150	biological_process	biological_process	2	111983036;111983208;111984082;111984223;111984630;111984636;111984936;111986080;111986390;111986545;111986786;111986852;111986914;111988009;111988022;111988782;111988885;111988896;111990506;111990649;111991112;111991599;111991733;111992119;111992132;111992386;111992550;111992660;111992860;111993337;111993754;111993890;111994223;111994224;111994440;111994597;111994692;111995089;111995092;111995097…	249	2052	478	3989	0.399666
GO:0015031	protein transport	biological_process	9	111986790;111988367;112001042;112002312;112005081;112020062;112024093;112024403;112030406;112036730;112038263;112040118;gene-LOC112002325;gene-LOC112028024	14	2052	25	3989	0.399704
GO:0009813	flavonoid biosynthetic process	biological_process	6	111983284;111984070;111988375;111988382;111989132;111992187;111993956;111996193;111996206;111997615;111997959;111998643;112009992;112010576;112012648;112013151;112015550;112019349;112019355;112019356;112019357;112024272;112024377;112024863;112024957;112025895;112026065;112026322;112028435;112035407;112036409;112037056;112037228;112038873;gene-LOC112029379;gene-LOC112039377	36	2052	67	3989	0.399909
GO:0051213	dioxygenase activity	molecular_function	5	111991811;111991829;111991834;111991836;111997351;111997410;111998249;112002893;112004906;112016205;112027902;112029467;112030703;112040234;112040844	15	2052	27	3989	0.407679
GO:0007131	reciprocal meiotic recombination	biological_process	10	111996471;112006929;112019939;112024823;112027633;112037307	6	2052	10	3989	0.412781
GO:0043621	protein self-association	molecular_function	5	111984059;112008682;112012023;112023945;112027482;112034214	6	2052	10	3989	0.412781
GO:0009740	gibberellic acid mediated signaling pathway	biological_process	7	111987940;111988593;111990429;111990437;111998154;112016939	6	2052	10	3989	0.412781
GO:0019897	extrinsic component of plasma membrane	cellular_component	5	111984607;111992130;111992140;112017091;112017093;112040104	6	2052	10	3989	0.412781
GO:0005516	calmodulin binding	molecular_function	5	111985064;111985109;111989241;111996858;111999108;112012319;112016027;112022601;112022994;112024675;112025609;112026171;112026342;112032317;112033713;112036599	16	2052	29	3989	0.415003
GO:0006099	tricarboxylic acid cycle	biological_process	5	111991581;111995788;111996349;112016385;112037341;112037343;gene-LOC112005659	7	2052	12	3989	0.426616
GO:0006869	lipid transport	biological_process	7	111984322;111987449;111987470;112024771;112024772;112036599;112039050	7	2052	12	3989	0.426616
GO:0042538	hyperosmotic salinity response	biological_process	7	112006470;112006543;112008493;112028152;112038486;112041124;gene-LOC112034934	7	2052	12	3989	0.426616
GO:0008152	metabolic process	biological_process	3	111989249;111991109;111996465;111996474;112001506;112026275;112037150	7	2052	12	3989	0.426616
GO:0001228	transcriptional activator activity, RNA polymerase II transcription regulatory region sequence-specific DNA binding	molecular_function	6	111992581;111992783;111999365;112008245;112029851;112034963;112040897	7	2052	12	3989	0.426616
GO:0009751	response to salicylic acid	biological_process	6	111986729;111988432;111991590;111991808;111999057;112004846;112007487;112013264;112015974;112021201;112022075;112027097;112027268;112028168;112028209;112031843;112032958;112035708	18	2052	33	3989	0.428066
GO:0005737	cytoplasm	cellular_component	5	111983196;111983271;111984219;111984320;111984858;111984880;111985492;111985677;111985755;111985915;111986077;111986293;111986609;111986634;111986967;111987164;111987345;111987583;111987594;111987708;111988367;111988593;111988662;111988666;111988819;111988857;111989288;111989487;111989518;111990233;111990900;111991037;111991105;111991499;111991544;111991581;111991587;111991593;111991636;111991670…	294	2052	567	3989	0.434307
GO:0030599	pectinesterase activity	molecular_function	7	111996444;112001753;112001785;112005278;112011070;112017972;112021181;112025531	8	2052	14	3989	0.437956
GO:0090406	pollen tube	cellular_component	6	111984735;111984737;111990121;112005646;112007743;112012164;112019408;gene-LOC111984733	8	2052	14	3989	0.437956
GO:0005743	mitochondrial inner membrane	cellular_component	6	111995784;111996687;112001556;112009706;112012128;112023453;112035446;gene-LOC112012106	8	2052	14	3989	0.437956
GO:0009755	hormone-mediated signaling pathway	biological_process	5	111984735;111984737;111990121;112005646;112007743;112012164;112016293;112019408;gene-LOC111984733	9	2052	16	3989	0.44755
GO:0009809	lignin biosynthetic process	biological_process	8	111985948;111991045;112007575;112012301;112031843;112034516;112034715;112038764;112038774;gene-LOC112017145	10	2052	18	3989	0.455863
GO:0048364	root development	biological_process	6	111988456;111991670;111996397;111997718;111997800;111998387;112001903;112015936;112025092;112025360;112031121;112039884	12	2052	22	3989	0.469767
GO:0000139	Golgi membrane	cellular_component	7	111987892;111991549;111997957;112001563;112008923;112008982;112009131;112016029;112027387;112029388;112030872;112032278;112038263	13	2052	24	3989	0.475717
GO:0004602	glutathione peroxidase activity	molecular_function	5	112038122	1	2052	1	3989	0.514415
GO:0019200	carbohydrate kinase activity	molecular_function	7	112019451	1	2052	1	3989	0.514415
GO:0015368	calcium:cation antiporter activity	molecular_function	10	112037311	1	2052	1	3989	0.514415
GO:0006559	L-phenylalanine catabolic process	biological_process	11	112001678	1	2052	1	3989	0.514415
GO:0015908	fatty acid transport	biological_process	8	111999692	1	2052	1	3989	0.514415
GO:0042246	tissue regeneration	biological_process	6	gene-LOC112007325	1	2052	1	3989	0.514415
GO:0032049	cardiolipin biosynthetic process	biological_process	11	112018422	1	2052	1	3989	0.514415
GO:0010074	maintenance of meristem identity	biological_process	5	111984219	1	2052	1	3989	0.514415
GO:1902806	regulation of cell cycle G1/S phase transition	biological_process	9	112003699	1	2052	1	3989	0.514415
GO:0006473	protein acetylation	biological_process	10	111988497	1	2052	1	3989	0.514415
GO:0034434	sterol esterification	biological_process	8	112033711	1	2052	1	3989	0.514415
GO:0004612	phosphoenolpyruvate carboxykinase (ATP) activity	molecular_function	8	111997603	1	2052	1	3989	0.514415
GO:0002084	protein depalmitoylation	biological_process	10	111994221	1	2052	1	3989	0.514415
GO:2000037	regulation of stomatal complex patterning	biological_process	7	112003699	1	2052	1	3989	0.514415
GO:0005513	detection of calcium ion	biological_process	6	112034261	1	2052	1	3989	0.514415
GO:0008710	8-amino-7-oxononanoate synthase activity	molecular_function	7	111989480	1	2052	1	3989	0.514415
GO:0010258	NADH dehydrogenase complex (plastoquinone) assembly	biological_process	9	112024258	1	2052	1	3989	0.514415
GO:0031428	box C/D snoRNP complex	cellular_component	6	111990076	1	2052	1	3989	0.514415
GO:0080168	abscisic acid transport	biological_process	11	111994814	1	2052	1	3989	0.514415
GO:0043481	anthocyanin accumulation in tissues in response to UV light	biological_process	10	111997718	1	2052	1	3989	0.514415
GO:0006294	nucleotide-excision repair, preincision complex assembly	biological_process	9	112028632	1	2052	1	3989	0.514415
GO:0002949	tRNA threonylcarbamoyladenosine modification	biological_process	13	111997617	1	2052	1	3989	0.514415
GO:0043765	T/G mismatch-specific endonuclease activity	molecular_function	9	111992530	1	2052	1	3989	0.514415
GO:0009915	phloem sucrose loading	biological_process	11	111987085	1	2052	1	3989	0.514415
GO:0010341	gibberellin carboxyl-O-methyltransferase activity	molecular_function	9	112036095	1	2052	1	3989	0.514415
GO:0048354	mucilage biosynthetic process involved in seed coat development	biological_process	7	112008424	1	2052	1	3989	0.514415
GO:0006203	dGTP catabolic process	biological_process	12	112022589	1	2052	1	3989	0.514415
GO:0010197	polar nucleus fusion	biological_process	8	111990636	1	2052	1	3989	0.514415
GO:0006308	DNA catabolic process	biological_process	8	111992530	1	2052	1	3989	0.514415
GO:0030093	chloroplast photosystem I	cellular_component	8	111999108	1	2052	1	3989	0.514415
GO:0048578	positive regulation of long-day photoperiodism, flowering	biological_process	9	112019344	1	2052	1	3989	0.514415
GO:0003002	regionalization	biological_process	5	112035470	1	2052	1	3989	0.514415
GO:0005363	maltose transmembrane transporter activity	molecular_function	8	111997206	1	2052	1	3989	0.514415
GO:0009647	skotomorphogenesis	biological_process	9	111988456	1	2052	1	3989	0.514415
GO:0034485	phosphatidylinositol-3,4,5-trisphosphate 5-phosphatase activity	molecular_function	10	112017172	1	2052	1	3989	0.514415
GO:0004737	pyruvate decarboxylase activity	molecular_function	7	112040129	1	2052	1	3989	0.514415
GO:0010175	sphingosine transmembrane transporter activity	molecular_function	8	112035708	1	2052	1	3989	0.514415
GO:0009554	megasporogenesis	biological_process	7	112035060	1	2052	1	3989	0.514415
GO:0030628	pre-mRNA 3'-splice site binding	molecular_function	8	112002965	1	2052	1	3989	0.514415
GO:0009257	10-formyltetrahydrofolate biosynthetic process	biological_process	10	112008405	1	2052	1	3989	0.514415
GO:0018344	protein geranylgeranylation	biological_process	10	111988367	1	2052	1	3989	0.514415
GO:0046785	microtubule polymerization	biological_process	9	112026391	1	2052	1	3989	0.514415
GO:0090549	response to carbon starvation	biological_process	6	112002108	1	2052	1	3989	0.514415
GO:1990585	hydroxyproline O-arabinosyltransferase activity	molecular_function	7	111988885	1	2052	1	3989	0.514415
GO:0032465	regulation of cytokinesis	biological_process	8	112003432	1	2052	1	3989	0.514415
GO:0070577	lysine-acetylated histone binding	molecular_function	6	112009865	1	2052	1	3989	0.514415
GO:1901642	nucleoside transmembrane transport	biological_process	9	112035105	1	2052	1	3989	0.514415
GO:0055046	microgametogenesis	biological_process	4	111995721	1	2052	1	3989	0.514415
GO:0005522	profilin binding	molecular_function	5	112008589	1	2052	1	3989	0.514415
GO:0004582	dolichyl-phosphate beta-D-mannosyltransferase activity	molecular_function	8	112021945	1	2052	1	3989	0.514415
GO:0010213	non-photoreactive DNA repair	biological_process	9	112028632	1	2052	1	3989	0.514415
GO:0000408	EKC/KEOPS complex	cellular_component	4	111997617	1	2052	1	3989	0.514415
GO:0009964	negative regulation of flavonoid biosynthetic process	biological_process	8	111989132	1	2052	1	3989	0.514415
GO:0051233	spindle midzone	cellular_component	6	112003432	1	2052	1	3989	0.514415
GO:0003006	developmental process involved in reproduction	biological_process	4	112005202	1	2052	1	3989	0.514415
GO:0000038	very long-chain fatty acid metabolic process	biological_process	10	112008331	1	2052	1	3989	0.514415
GO:2000582	positive regulation of ATP-dependent microtubule motor activity, plus-end-directed	biological_process	9	111985915	1	2052	1	3989	0.514415
GO:0000812	Swr1 complex	cellular_component	8	112011789	1	2052	1	3989	0.514415
GO:0052857	NADPHX epimerase activity	molecular_function	6	112026383	1	2052	1	3989	0.514415
GO:0016246	RNA interference	biological_process	11	112031659	1	2052	1	3989	0.514415
GO:0010044	response to aluminum ion	biological_process	7	111989288	1	2052	1	3989	0.514415
GO:0030838	positive regulation of actin filament polymerization	biological_process	9	112013274	1	2052	1	3989	0.514415
GO:0048256	flap endonuclease activity	molecular_function	9	111997677	1	2052	1	3989	0.514415
GO:0006282	regulation of DNA repair	biological_process	9	112024056	1	2052	1	3989	0.514415
GO:0019139	cytokinin dehydrogenase activity	molecular_function	6	111999686	1	2052	1	3989	0.514415
GO:0004649	poly(ADP-ribose) glycohydrolase activity	molecular_function	7	112024056	1	2052	1	3989	0.514415
GO:0003854	3-beta-hydroxy-delta5-steroid dehydrogenase activity	molecular_function	7	112010659	1	2052	1	3989	0.514415
GO:0071345	cellular response to cytokine stimulus	biological_process	7	111996867	1	2052	1	3989	0.514415
GO:0010365	positive regulation of ethylene biosynthetic process	biological_process	11	112016117	1	2052	1	3989	0.514415
GO:0042547	cell wall modification involved in multidimensional cell growth	biological_process	8	111986970	1	2052	1	3989	0.514415
GO:0010179	IAA-Ala conjugate hydrolase activity	molecular_function	7	111993955	1	2052	1	3989	0.514415
GO:0008863	formate dehydrogenase (NAD+) activity	molecular_function	7	112033748	1	2052	1	3989	0.514415
GO:2000652	regulation of secondary cell wall biogenesis	biological_process	6	112031843	1	2052	1	3989	0.514415
GO:0009528	plastid inner membrane	cellular_component	6	111984059	1	2052	1	3989	0.514415
GO:0004175	endopeptidase activity	molecular_function	7	111993412	1	2052	1	3989	0.514415
GO:0016929	SUMO-specific protease activity	molecular_function	9	111993412	1	2052	1	3989	0.514415
GO:0050334	thiaminase activity	molecular_function	6	111986353	1	2052	1	3989	0.514415
GO:1990259	histone-glutamine methyltransferase activity	molecular_function	9	111990076	1	2052	1	3989	0.514415
GO:0098755	maintenance of seed dormancy by absisic acid	biological_process	7	112025225	1	2052	1	3989	0.514415
GO:0032138	single base insertion or deletion binding	molecular_function	10	112027633	1	2052	1	3989	0.514415
GO:0033185	dolichol-phosphate-mannose synthase complex	cellular_component	6	112021945	1	2052	1	3989	0.514415
GO:0080048	GDP-D-glucose phosphorylase activity	molecular_function	8	112006093	1	2052	1	3989	0.514415
GO:0006436	tryptophanyl-tRNA aminoacylation	biological_process	13	112016126	1	2052	1	3989	0.514415
GO:0009102	biotin biosynthetic process	biological_process	8	111989480	1	2052	1	3989	0.514415
GO:0019761	glucosinolate biosynthetic process	biological_process	9	gene-LOC112022278	1	2052	1	3989	0.514415
GO:0016593	Cdc73/Paf1 complex	cellular_component	5	112027474	1	2052	1	3989	0.514415
GO:0048229	gametophyte development	biological_process	5	112012775	1	2052	1	3989	0.514415
GO:0045842	positive regulation of mitotic metaphase/anaphase transition	biological_process	12	112015624	1	2052	1	3989	0.514415
GO:0035434	copper ion transmembrane transport	biological_process	11	111995830	1	2052	1	3989	0.514415
GO:0004084	branched-chain-amino-acid transaminase activity	molecular_function	7	111990233	1	2052	1	3989	0.514415
GO:0008650	rRNA (uridine-2'-O-)-methyltransferase activity	molecular_function	10	112001897	1	2052	1	3989	0.514415
GO:0048579	negative regulation of long-day photoperiodism, flowering	biological_process	9	112034415	1	2052	1	3989	0.514415
GO:0080111	DNA demethylation	biological_process	10	112039671	1	2052	1	3989	0.514415
GO:0050691	regulation of defense response to virus by host	biological_process	8	111999057	1	2052	1	3989	0.514415
GO:0009704	de-etiolation	biological_process	7	112027098	1	2052	1	3989	0.514415
GO:0004475	mannose-1-phosphate guanylyltransferase activity	molecular_function	9	112024117	1	2052	1	3989	0.514415
GO:0005835	fatty acid synthase complex	cellular_component	4	112025575	1	2052	1	3989	0.514415
GO:0000395	mRNA 5'-splice site recognition	biological_process	10	112013017	1	2052	1	3989	0.514415
GO:0048462	carpel formation	biological_process	6	112029437	1	2052	1	3989	0.514415
GO:0017150	tRNA dihydrouridine synthase activity	molecular_function	6	112032534	1	2052	1	3989	0.514415
GO:0000973	posttranscriptional tethering of RNA polymerase II gene DNA at nuclear periphery	biological_process	8	111984661	1	2052	1	3989	0.514415
GO:0032137	guanine/thymine mispair binding	molecular_function	9	112027633	1	2052	1	3989	0.514415
GO:0000079	regulation of cyclin-dependent protein serine/threonine kinase activity	biological_process	12	111997651	1	2052	1	3989	0.514415
GO:0010291	carotene beta-ring hydroxylase activity	molecular_function	6	112011901	1	2052	1	3989	0.514415
GO:0016765	transferase activity, transferring alkyl or aryl (other than methyl) groups	molecular_function	5	111987085	1	2052	1	3989	0.514415
GO:2001141	regulation of RNA biosynthetic process	biological_process	8	112003435	1	2052	1	3989	0.514415
GO:0016655	oxidoreductase activity, acting on NAD(P)H, quinone or similar compound as acceptor	molecular_function	6	112024258	1	2052	1	3989	0.514415
GO:0007154	cell communication	biological_process	4	111997206	1	2052	1	3989	0.514415
GO:0080093	regulation of photorespiration	biological_process	7	112016385	1	2052	1	3989	0.514415
GO:0000794	condensed nuclear chromosome	cellular_component	8	112019939	1	2052	1	3989	0.514415
GO:0015864	pyrimidine nucleoside transport	biological_process	9	112035105	1	2052	1	3989	0.514415
GO:0030029	actin filament-based process	biological_process	4	111998427	1	2052	1	3989	0.514415
GO:0006013	mannose metabolic process	biological_process	8	112005717	1	2052	1	3989	0.514415
GO:0010052	guard cell differentiation	biological_process	7	112003460	1	2052	1	3989	0.514415
GO:0090480	purine nucleotide-sugar transmembrane transport	biological_process	9	111991549	1	2052	1	3989	0.514415
GO:0036071	N-glycan fucosylation	biological_process	6	112032462	1	2052	1	3989	0.514415
GO:0010598	NAD(P)H dehydrogenase complex (plastoquinone	cellular_component	5	112024258	1	2052	1	3989	0.514415
GO:0052856	NADHX epimerase activity	molecular_function	6	112026383	1	2052	1	3989	0.514415
GO:0098869	cellular oxidant detoxification	biological_process	5	112038122	1	2052	1	3989	0.514415
GO:0032301	MutSalpha complex	cellular_component	6	112027633	1	2052	1	3989	0.514415
GO:0009821	alkaloid biosynthetic process	biological_process	7	111989491	1	2052	1	3989	0.514415
GO:0010020	chloroplast fission	biological_process	8	111984059	1	2052	1	3989	0.514415
GO:0030054	cell junction	cellular_component	3	112013161	1	2052	1	3989	0.514415
GO:0071712	ER-associated misfolded protein catabolic process	biological_process	10	112015872	1	2052	1	3989	0.514415
GO:0052096	formation by symbiont of syncytium involving giant cell for nutrient acquisition from host	biological_process	7	112026391	1	2052	1	3989	0.514415
GO:0005459	UDP-galactose transmembrane transporter activity	molecular_function	8	112032053	1	2052	1	3989	0.514415
GO:0030976	thiamine pyrophosphate binding	molecular_function	6	112040129	1	2052	1	3989	0.514415
GO:0102985	Delta12-fatty-acid desaturase activity	molecular_function	7	112012330	1	2052	1	3989	0.514415
GO:0061512	protein localization to cilium	biological_process	8	111990626	1	2052	1	3989	0.514415
GO:1903553	positive regulation of extracellular exosome assembly	biological_process	10	112005081	1	2052	1	3989	0.514415
GO:0006643	membrane lipid metabolic process	biological_process	7	111989288	1	2052	1	3989	0.514415
GO:0030968	endoplasmic reticulum unfolded protein response	biological_process	5	112015872	1	2052	1	3989	0.514415
GO:0019941	modification-dependent protein catabolic process	biological_process	9	112006995	1	2052	1	3989	0.514415
GO:0042362	fat-soluble vitamin biosynthetic process	biological_process	7	111987085	1	2052	1	3989	0.514415
GO:0004318	enoyl-[acyl-carrier-protein] reductase (NADH) activity	molecular_function	8	112025575	1	2052	1	3989	0.514415
GO:0009249	protein lipoylation	biological_process	10	111985777	1	2052	1	3989	0.514415
GO:0080130	L-phenylalanine:2-oxoglutarate aminotransferase activity	molecular_function	8	112001678	1	2052	1	3989	0.514415
GO:0090698	post-embryonic plant morphogenesis	biological_process	5	112013018	1	2052	1	3989	0.514415
GO:0034508	centromere complex assembly	biological_process	7	112027342	1	2052	1	3989	0.514415
GO:0070192	chromosome organization involved in meiotic cell cycle	biological_process	7	112019939	1	2052	1	3989	0.514415
GO:0031349	positive regulation of defense response	biological_process	8	112013898	1	2052	1	3989	0.514415
GO:0044255	cellular lipid metabolic process	biological_process	6	112003436	1	2052	1	3989	0.514415
GO:0005546	phosphatidylinositol-4,5-bisphosphate binding	molecular_function	9	111989288	1	2052	1	3989	0.514415
GO:0052324	plant-type cell wall cellulose biosynthetic process	biological_process	12	112008424	1	2052	1	3989	0.514415
GO:2000541	positive regulation of protein geranylgeranylation	biological_process	10	111988367	1	2052	1	3989	0.514415
GO:0004565	beta-galactosidase activity	molecular_function	8	111995106	1	2052	1	3989	0.514415
GO:0061780	mitotic cohesin loading	biological_process	9	111998522	1	2052	1	3989	0.514415
GO:0004506	squalene monooxygenase activity	molecular_function	7	111990232	1	2052	1	3989	0.514415
GO:0031359	integral component of chloroplast outer membrane	cellular_component	9	112016859	1	2052	1	3989	0.514415
GO:0047364	desulfoglucosinolate sulfotransferase activity	molecular_function	7	gene-LOC112022278	1	2052	1	3989	0.514415
GO:0032922	circadian regulation of gene expression	biological_process	5	112022075	1	2052	1	3989	0.514415
GO:0000036	acyl carrier activity	molecular_function	7	112004983	1	2052	1	3989	0.514415
GO:0008379	thioredoxin peroxidase activity	molecular_function	5	111986967	1	2052	1	3989	0.514415
GO:0030176	integral component of endoplasmic reticulum membrane	cellular_component	7	112032053	1	2052	1	3989	0.514415
GO:0098655	cation transmembrane transport	biological_process	8	111990132	1	2052	1	3989	0.514415
GO:0010244	response to low fluence blue light stimulus by blue low-fluence system	biological_process	8	112027098	1	2052	1	3989	0.514415
GO:1905615	positive regulation of developmental vegetative growth	biological_process	8	112027268	1	2052	1	3989	0.514415
GO:0010628	positive regulation of gene expression	biological_process	8	112022075	1	2052	1	3989	0.514415
GO:0050464	nitrate reductase (NADPH) activity	molecular_function	7	112035904	1	2052	1	3989	0.514415
GO:0036374	glutathione hydrolase activity	molecular_function	9	111996668	1	2052	1	3989	0.514415
GO:0004618	phosphoglycerate kinase activity	molecular_function	7	112018401	1	2052	1	3989	0.514415
GO:0071668	plant-type cell wall assembly	biological_process	8	111999692	1	2052	1	3989	0.514415
GO:0060862	negative regulation of floral organ abscission	biological_process	10	112013898	1	2052	1	3989	0.514415
GO:0102118	gibberellin A4 carboxyl methyltransferase activity	molecular_function	7	112036095	1	2052	1	3989	0.514415
GO:0015934	large ribosomal subunit	cellular_component	7	112017529	1	2052	1	3989	0.514415
GO:0071786	endoplasmic reticulum tubular network organization	biological_process	7	112034419	1	2052	1	3989	0.514415
GO:0046680	response to DDT	biological_process	7	111999536	1	2052	1	3989	0.514415
GO:0005690	U4atac snRNP	cellular_component	8	112015753	1	2052	1	3989	0.514415
GO:0090391	granum assembly	biological_process	6	112017674	1	2052	1	3989	0.514415
GO:0043813	phosphatidylinositol-3,5-bisphosphate 5-phosphatase activity	molecular_function	10	112017172	1	2052	1	3989	0.514415
GO:0009944	polarity specification of adaxial/abaxial axis	biological_process	6	112005547	1	2052	1	3989	0.514415
GO:0102953	hypoglycin A gamma-glutamyl transpeptidase activity	molecular_function	7	111996668	1	2052	1	3989	0.514415
GO:0010374	stomatal complex development	biological_process	5	112004193	1	2052	1	3989	0.514415
GO:0004001	adenosine kinase activity	molecular_function	7	112019451	1	2052	1	3989	0.514415
GO:0005929	cilium	cellular_component	4	111990626	1	2052	1	3989	0.514415
GO:0016756	glutathione gamma-glutamylcysteinyltransferase activity	molecular_function	7	111996668	1	2052	1	3989	0.514415
GO:0016123	xanthophyll biosynthetic process	biological_process	12	112011901	1	2052	1	3989	0.514415
GO:0009531	secondary cell wall	cellular_component	7	111993272	1	2052	1	3989	0.514415
GO:0016570	histone modification	biological_process	9	112027474	1	2052	1	3989	0.514415
GO:0009966	regulation of signal transduction	biological_process	7	111983271	1	2052	1	3989	0.514415
GO:0071368	cellular response to cytokinin stimulus	biological_process	7	112025360	1	2052	1	3989	0.514415
GO:0006644	phospholipid metabolic process	biological_process	7	112021103	1	2052	1	3989	0.514415
GO:0071949	FAD binding	molecular_function	7	111995692	1	2052	1	3989	0.514415
GO:0035721	intraciliary retrograde transport	biological_process	8	111990626	1	2052	1	3989	0.514415
GO:0045948	positive regulation of translational initiation	biological_process	11	111994499	1	2052	1	3989	0.514415
GO:0071705	nitrogen compound transport	biological_process	6	111990735	1	2052	1	3989	0.514415
GO:2000072	regulation of defense response to fungus, incompatible interaction	biological_process	8	112011789	1	2052	1	3989	0.514415
GO:0008836	diaminopimelate decarboxylase activity	molecular_function	7	111986007	1	2052	1	3989	0.514415
GO:0070180	large ribosomal subunit rRNA binding	molecular_function	8	111987080	1	2052	1	3989	0.514415
GO:0030174	regulation of DNA-dependent DNA replication initiation	biological_process	9	112035547	1	2052	1	3989	0.514415
GO:0009142	nucleoside triphosphate biosynthetic process	biological_process	9	111990467	1	2052	1	3989	0.514415
GO:0003852	2-isopropylmalate synthase activity	molecular_function	7	112010490	1	2052	1	3989	0.514415
GO:0009070	serine family amino acid biosynthetic process	biological_process	11	112033748	1	2052	1	3989	0.514415
GO:0046975	histone methyltransferase activity (H3-K36 specific	molecular_function	10	112002893	1	2052	1	3989	0.514415
GO:0016295	myristoyl-[acyl-carrier-protein] hydrolase activity	molecular_function	9	112004983	1	2052	1	3989	0.514415
GO:0006694	steroid biosynthetic process	biological_process	7	112010659	1	2052	1	3989	0.514415
GO:0000350	generation of catalytic spliceosome for second transesterification step	biological_process	9	111995153	1	2052	1	3989	0.514415
GO:0071395	cellular response to jasmonic acid stimulus	biological_process	7	112022817	1	2052	1	3989	0.514415
GO:0005342	organic acid transmembrane transporter activity	molecular_function	5	112020909	1	2052	1	3989	0.514415
GO:0033729	anthocyanidin reductase activity	molecular_function	7	111989132	1	2052	1	3989	0.514415
GO:0009678	hydrogen-translocating pyrophosphatase activity	molecular_function	8	111988386	1	2052	1	3989	0.514415
GO:0048314	embryo sac morphogenesis	biological_process	6	111996471	1	2052	1	3989	0.514415
GO:0034480	phosphatidylcholine phospholipase C activity	molecular_function	9	112000659	1	2052	1	3989	0.514415
GO:0015691	cadmium ion transport	biological_process	10	112037311	1	2052	1	3989	0.514415
GO:0003995	acyl-CoA dehydrogenase activity	molecular_function	6	111999820	1	2052	1	3989	0.514415
GO:0048574	long-day photoperiodism, flowering	biological_process	9	112031994	1	2052	1	3989	0.514415
GO:0005968	Rab-protein geranylgeranyltransferase complex	cellular_component	6	111988367	1	2052	1	3989	0.514415
GO:0009823	cytokinin catabolic process	biological_process	7	111999686	1	2052	1	3989	0.514415
GO:0009515	granal stacked thylakoid	cellular_component	8	112017674	1	2052	1	3989	0.514415
GO:0004312	fatty acid synthase activity	molecular_function	7	112013099	1	2052	1	3989	0.514415
GO:0043682	copper-transporting ATPase activity	molecular_function	11	112004769	1	2052	1	3989	0.514415
GO:0009396	folic acid-containing compound biosynthetic process	biological_process	7	112008405	1	2052	1	3989	0.514415
GO:0030151	molybdenum ion binding	molecular_function	8	112035904	1	2052	1	3989	0.514415
GO:0006296	nucleotide-excision repair, DNA incision, 5'-to lesion	biological_process	10	112028632	1	2052	1	3989	0.514415
GO:0009930	longitudinal side of cell surface	cellular_component	4	112004747	1	2052	1	3989	0.514415
GO:0009722	detection of cytokinin stimulus	biological_process	7	111996867	1	2052	1	3989	0.514415
GO:0052855	ADP-dependent NAD(P)H-hydrate dehydratase activity	molecular_function	7	112026383	1	2052	1	3989	0.514415
GO:0006405	RNA export from nucleus	biological_process	10	111984661	1	2052	1	3989	0.514415
GO:0045471	response to ethanol	biological_process	6	111999035	1	2052	1	3989	0.514415
GO:0006809	nitric oxide biosynthetic process	biological_process	8	112035904	1	2052	1	3989	0.514415
GO:1900111	positive regulation of histone H3-K9 dimethylation	biological_process	13	111990161	1	2052	1	3989	0.514415
GO:0016119	carotene metabolic process	biological_process	9	112011901	1	2052	1	3989	0.514415
GO:0043570	maintenance of DNA repeat elements	biological_process	8	112027633	1	2052	1	3989	0.514415
GO:0015245	fatty acid transmembrane transporter activity	molecular_function	5	111999692	1	2052	1	3989	0.514415
GO:0016514	SWI/SNF complex	cellular_component	8	111987899	1	2052	1	3989	0.514415
GO:0030742	GTP-dependent protein binding	molecular_function	5	112001042	1	2052	1	3989	0.514415
GO:0070914	UV-damage excision repair	biological_process	9	112028632	1	2052	1	3989	0.514415
GO:0006915	apoptotic process	biological_process	6	112012764	1	2052	1	3989	0.514415
GO:0000188	inactivation of MAPK activity	biological_process	13	112037154	1	2052	1	3989	0.514415
GO:0032482	Rab protein signal transduction	biological_process	8	112024093	1	2052	1	3989	0.514415
GO:0071462	cellular response to water stimulus	biological_process	7	111983239	1	2052	1	3989	0.514415
GO:0009610	response to symbiotic fungus	biological_process	8	112035904	1	2052	1	3989	0.514415
GO:0035267	NuA4 histone acetyltransferase complex	cellular_component	9	112011789	1	2052	1	3989	0.514415
GO:0008808	cardiolipin synthase activity	molecular_function	8	112018422	1	2052	1	3989	0.514415
GO:0008764	UDP-N-acetylmuramoylalanine-D-glutamate ligase activity	molecular_function	7	111988210	1	2052	1	3989	0.514415
GO:0031936	negative regulation of chromatin silencing	biological_process	10	112039671	1	2052	1	3989	0.514415
GO:0019146	arabinose-5-phosphate isomerase activity	molecular_function	7	112019262	1	2052	1	3989	0.514415
GO:0004821	histidine-tRNA ligase activity	molecular_function	7	112030234	1	2052	1	3989	0.514415
GO:0010588	cotyledon vascular tissue pattern formation	biological_process	7	111988456	1	2052	1	3989	0.514415
GO:0000492	box C/D snoRNP assembly	biological_process	10	112011789	1	2052	1	3989	0.514415
GO:0032133	chromosome passenger complex	cellular_component	5	112003432	1	2052	1	3989	0.514415
GO:0010116	positive regulation of abscisic acid biosynthetic process	biological_process	9	112027268	1	2052	1	3989	0.514415
GO:0046168	glycerol-3-phosphate catabolic process	biological_process	9	111992807	1	2052	1	3989	0.514415
GO:0051177	meiotic sister chromatid cohesion	biological_process	6	112027342	1	2052	1	3989	0.514415
GO:0045041	protein import into mitochondrial intermembrane space	biological_process	12	gene-LOC112012106	1	2052	1	3989	0.514415
GO:0016328	lateral plasma membrane	cellular_component	5	112004747	1	2052	1	3989	0.514415
GO:0031219	levanase activity	molecular_function	7	112016384	1	2052	1	3989	0.514415
GO:0048437	floral organ development	biological_process	5	111994570	1	2052	1	3989	0.514415
GO:0051276	chromosome organization	biological_process	6	112012775	1	2052	1	3989	0.514415
GO:0046786	viral replication complex formation and maintenance	biological_process	7	111995792	1	2052	1	3989	0.514415
GO:0016799	hydrolase activity, hydrolyzing N-glycosyl compounds	molecular_function	6	112004645	1	2052	1	3989	0.514415
GO:0009081	branched-chain amino acid metabolic process	biological_process	9	111990233	1	2052	1	3989	0.514415
GO:0000280	nuclear division	biological_process	7	112026391	1	2052	1	3989	0.514415
GO:0030660	Golgi-associated vesicle membrane	cellular_component	7	111987760	1	2052	1	3989	0.514415
GO:0080126	ovary septum development	biological_process	5	112029437	1	2052	1	3989	0.514415
GO:0004329	formate-tetrahydrofolate ligase activity	molecular_function	6	112008405	1	2052	1	3989	0.514415
GO:0051980	iron-nicotianamine transmembrane transporter activity	molecular_function	12	112005202	1	2052	1	3989	0.514415
GO:0004846	urate oxidase activity	molecular_function	7	112017931	1	2052	1	3989	0.514415
GO:0035269	protein O-linked mannosylation	biological_process	11	112021945	1	2052	1	3989	0.514415
GO:0006506	GPI anchor biosynthetic process	biological_process	10	112021945	1	2052	1	3989	0.514415
GO:0034990	nuclear mitotic cohesin complex	cellular_component	6	111998522	1	2052	1	3989	0.514415
GO:0061087	positive regulation of histone H3-K27 methylation	biological_process	12	112010612	1	2052	1	3989	0.514415
GO:0042578	phosphoric ester hydrolase activity	molecular_function	6	112011759	1	2052	1	3989	0.514415
GO:0017157	regulation of exocytosis	biological_process	7	112005534	1	2052	1	3989	0.514415
GO:0097255	R2TP complex	cellular_component	4	112011789	1	2052	1	3989	0.514415
GO:0000023	maltose metabolic process	biological_process	8	111997206	1	2052	1	3989	0.514415
GO:0031998	regulation of fatty acid beta-oxidation	biological_process	8	112016385	1	2052	1	3989	0.514415
GO:0004161	dimethylallyltranstransferase activity	molecular_function	7	112032952	1	2052	1	3989	0.514415
GO:0031012	extracellular matrix	cellular_component	4	112010672	1	2052	1	3989	0.514415
GO:0000215	tRNA 2'-phosphotransferase activity	molecular_function	7	111997693	1	2052	1	3989	0.514415
GO:0009892	negative regulation of metabolic process	biological_process	6	112028168	1	2052	1	3989	0.514415
GO:0005337	nucleoside transmembrane transporter activity	molecular_function	6	112035105	1	2052	1	3989	0.514415
GO:0009703	nitrate reductase (NADH) activity	molecular_function	7	112035904	1	2052	1	3989	0.514415
GO:0052924	all-trans-nonaprenyl-diphosphate synthase (geranylgeranyl-diphosphate specific) activity	molecular_function	6	112032952	1	2052	1	3989	0.514415
GO:0043546	molybdopterin cofactor binding	molecular_function	6	112035904	1	2052	1	3989	0.514415
GO:0015369	calcium:proton antiporter activity	molecular_function	12	112037311	1	2052	1	3989	0.514415
GO:0008121	ubiquinol-cytochrome-c reductase activity	molecular_function	6	112003973	1	2052	1	3989	0.514415
GO:0010103	stomatal complex morphogenesis	biological_process	6	111992965	1	2052	1	3989	0.514415
GO:0047760	butyrate-CoA ligase activity	molecular_function	7	112007287	1	2052	1	3989	0.514415
GO:0090305	nucleic acid phosphodiester bond hydrolysis	biological_process	8	111992530	1	2052	1	3989	0.514415
GO:0015914	phospholipid transport	biological_process	8	112005653	1	2052	1	3989	0.514415
GO:0009229	thiamine diphosphate biosynthetic process	biological_process	8	111986353	1	2052	1	3989	0.514415
GO:0080096	phosphatidate-sterol O-acyltransferase activity	molecular_function	8	112033711	1	2052	1	3989	0.514415
GO:0010102	lateral root morphogenesis	biological_process	8	112007559	1	2052	1	3989	0.514415
GO:0034982	mitochondrial protein processing	biological_process	9	gene-LOC112012106	1	2052	1	3989	0.514415
GO:0004367	glycerol-3-phosphate dehydrogenase [NAD+] activity	molecular_function	7	111992807	1	2052	1	3989	0.514415
GO:0019605	butyrate metabolic process	biological_process	11	112007287	1	2052	1	3989	0.514415
GO:2001070	starch binding	molecular_function	6	111999995	1	2052	1	3989	0.514415
GO:0048451	petal formation	biological_process	6	111987899	1	2052	1	3989	0.514415
GO:0004359	glutaminase activity	molecular_function	7	112035279	1	2052	1	3989	0.514415
GO:0070522	ERCC4-ERCC1 complex	cellular_component	7	112028632	1	2052	1	3989	0.514415
GO:0033133	positive regulation of glucokinase activity	biological_process	11	112001673	1	2052	1	3989	0.514415
GO:2000028	regulation of photoperiodism, flowering	biological_process	8	112040184	1	2052	1	3989	0.514415
GO:0055072	iron ion homeostasis	biological_process	11	112005202	1	2052	1	3989	0.514415
GO:0019307	mannose biosynthetic process	biological_process	9	112005717	1	2052	1	3989	0.514415
GO:0019877	diaminopimelate biosynthetic process	biological_process	10	112008853	1	2052	1	3989	0.514415
GO:0010447	response to acidic pH	biological_process	6	112017580	1	2052	1	3989	0.514415
GO:0016296	palmitoyl-[acyl-carrier-protein] hydrolase activity	molecular_function	9	112004983	1	2052	1	3989	0.514415
GO:0009835	fruit ripening	biological_process	5	111997192	1	2052	1	3989	0.514415
GO:1990726	Lsm1-7-Pat1 complex	cellular_component	5	112003133	1	2052	1	3989	0.514415
GO:0009107	lipoate biosynthetic process	biological_process	11	111985777	1	2052	1	3989	0.514415
GO:0010731	protein glutathionylation	biological_process	9	112015804	1	2052	1	3989	0.514415
GO:0061635	regulation of protein complex stability	biological_process	5	112017195	1	2052	1	3989	0.514415
GO:0042500	aspartic endopeptidase activity, intramembrane cleaving	molecular_function	9	111987760	1	2052	1	3989	0.514415
GO:0008083	growth factor activity	molecular_function	7	112010672	1	2052	1	3989	0.514415
GO:0010601	positive regulation of auxin biosynthetic process	biological_process	10	111994570	1	2052	1	3989	0.514415
GO:1902184	negative regulation of shoot apical meristem development	biological_process	7	112035547	1	2052	1	3989	0.514415
GO:0010600	regulation of auxin biosynthetic process	biological_process	9	112027098	1	2052	1	3989	0.514415
GO:0003913	DNA photolyase activity	molecular_function	6	112019270	1	2052	1	3989	0.514415
GO:0000956	nuclear-transcribed mRNA catabolic process	biological_process	11	111987080	1	2052	1	3989	0.514415
GO:2001295	malonyl-CoA biosynthetic process	biological_process	9	112007716	1	2052	1	3989	0.514415
GO:0004550	nucleoside diphosphate kinase activity	molecular_function	7	111990467	1	2052	1	3989	0.514415
GO:0047262	polygalacturonate 4-alpha-galacturonosyltransferase activity	molecular_function	7	112027387	1	2052	1	3989	0.514415
GO:0000741	karyogamy	biological_process	7	111990636	1	2052	1	3989	0.514415
GO:0000712	resolution of meiotic recombination intermediates	biological_process	7	112001742	1	2052	1	3989	0.514415
GO:0006650	glycerophospholipid metabolic process	biological_process	8	111992807	1	2052	1	3989	0.514415
GO:0003992	N2-acetyl-L-ornithine:2-oxoglutarate 5-aminotransferase activity	molecular_function	7	112005268	1	2052	1	3989	0.514415
GO:0003680	AT DNA binding	molecular_function	9	111990161	1	2052	1	3989	0.514415
GO:1901698	response to nitrogen compound	biological_process	5	111990735	1	2052	1	3989	0.514415
GO:0015333	peptide:proton symporter activity	molecular_function	11	111994814	1	2052	1	3989	0.514415
GO:0010337	regulation of salicylic acid metabolic process	biological_process	8	111991045	1	2052	1	3989	0.514415
GO:0046835	carbohydrate phosphorylation	biological_process	8	112019451	1	2052	1	3989	0.514415
GO:0001047	core promoter binding	molecular_function	8	112009865	1	2052	1	3989	0.514415
GO:0047746	chlorophyllase activity	molecular_function	7	112028542	1	2052	1	3989	0.514415
GO:0000145	exocyst	cellular_component	7	112005081	1	2052	1	3989	0.514415
GO:0008840	4-hydroxy-tetrahydrodipicolinate synthase	molecular_function	7	112008853	1	2052	1	3989	0.514415
GO:0009897	external side of plasma membrane	cellular_component	5	112004747	1	2052	1	3989	0.514415
GO:0080117	secondary growth	biological_process	5	112028496	1	2052	1	3989	0.514415
GO:0017108	5'-flap endonuclease activity	molecular_function	10	112028632	1	2052	1	3989	0.514415
GO:0006828	manganese ion transport	biological_process	10	112037311	1	2052	1	3989	0.514415
GO:0005093	Rab GDP-dissociation inhibitor activity	molecular_function	8	111988367	1	2052	1	3989	0.514415
GO:0000775	chromosome, centromeric region	cellular_component	7	112027342	1	2052	1	3989	0.514415
GO:0007021	tubulin complex assembly	biological_process	8	111998837	1	2052	1	3989	0.514415
GO:0016717	oxidoreductase activity, acting on paired donors, with oxidation of a pair of donors resulting in the reduction of molecular oxygen to two molecules of water	molecular_function	6	112031015	1	2052	1	3989	0.514415
GO:0044070	regulation of anion transport	biological_process	8	112016859	1	2052	1	3989	0.514415
GO:0008284	positive regulation of cell proliferation	biological_process	7	112003699	1	2052	1	3989	0.514415
GO:0032933	SREBP signaling pathway	biological_process	6	112011321	1	2052	1	3989	0.514415
GO:0008940	nitrate reductase activity	molecular_function	6	112035904	1	2052	1	3989	0.514415
GO:0009098	leucine biosynthetic process	biological_process	11	112010490	1	2052	1	3989	0.514415
GO:0004320	oleoyl-[acyl-carrier-protein] hydrolase activity	molecular_function	9	112004983	1	2052	1	3989	0.514415
GO:0009954	proximal/distal pattern formation	biological_process	6	112016070	1	2052	1	3989	0.514415
GO:0010033	response to organic substance	biological_process	5	112003699	1	2052	1	3989	0.514415
GO:0005689	U12-type spliceosomal complex	cellular_component	7	112003133	1	2052	1	3989	0.514415
GO:0030497	fatty acid elongation	biological_process	11	112008331	1	2052	1	3989	0.514415
GO:0016992	lipoate synthase activity	molecular_function	7	111985777	1	2052	1	3989	0.514415
GO:0008832	dGTPase activity	molecular_function	8	112022589	1	2052	1	3989	0.514415
GO:0004340	glucokinase activity	molecular_function	8	111988283	1	2052	1	3989	0.514415
GO:0006427	histidyl-tRNA aminoacylation	biological_process	13	112030234	1	2052	1	3989	0.514415
GO:0010099	regulation of photomorphogenesis	biological_process	8	112021201	1	2052	1	3989	0.514415
GO:0009331	glycerol-3-phosphate dehydrogenase complex	cellular_component	6	111992807	1	2052	1	3989	0.514415
GO:0030435	sporulation resulting in formation of a cellular spore	biological_process	6	112009865	1	2052	1	3989	0.514415
GO:0006469	negative regulation of protein kinase activity	biological_process	11	112002222	1	2052	1	3989	0.514415
GO:0019905	syntaxin binding	molecular_function	6	112005534	1	2052	1	3989	0.514415
GO:2000904	regulation of starch metabolic process	biological_process	9	111999995	1	2052	1	3989	0.514415
GO:0005254	chloride channel activity	molecular_function	8	111999807	1	2052	1	3989	0.514415
GO:1903533	regulation of protein targeting	biological_process	9	112005081	1	2052	1	3989	0.514415
GO:1990269	RNA polymerase II C-terminal domain phosphoserine binding	molecular_function	8	112027474	1	2052	1	3989	0.514415
GO:0046873	metal ion transmembrane transporter activity	molecular_function	8	111990132	1	2052	1	3989	0.514415
GO:0051669	fructan beta-fructosidase activity	molecular_function	7	112016384	1	2052	1	3989	0.514415
GO:0031304	intrinsic component of mitochondrial inner membrane	cellular_component	7	112031105	1	2052	1	3989	0.514415
GO:0034757	negative regulation of iron ion transport	biological_process	10	112028496	1	2052	1	3989	0.514415
GO:1990457	pexophagosome	cellular_component	9	111988059	1	2052	1	3989	0.514415
GO:0008324	cation transmembrane transporter activity	molecular_function	6	111996679	1	2052	1	3989	0.514415
GO:0050347	trans-octaprenyltranstransferase activity	molecular_function	6	112032952	1	2052	1	3989	0.514415
GO:0006169	adenosine salvage	biological_process	10	112019451	1	2052	1	3989	0.514415
GO:0019538	protein metabolic process	biological_process	6	112026534	1	2052	1	3989	0.514415
GO:0080038	positive regulation of cytokinin-activated signaling pathway	biological_process	9	112019470	1	2052	1	3989	0.514415
GO:0044794	positive regulation by host of viral process	biological_process	8	112005509	1	2052	1	3989	0.514415
GO:0004596	peptide alpha-N-acetyltransferase activity	molecular_function	10	112003634	1	2052	1	3989	0.514415
GO:0009061	anaerobic respiration	biological_process	8	112039334	1	2052	1	3989	0.514415
GO:0010176	homogentisate phytyltransferase activity	molecular_function	8	111987085	1	2052	1	3989	0.514415
GO:1901430	positive regulation of syringal lignin biosynthetic process	biological_process	9	111985948	1	2052	1	3989	0.514415
GO:0006183	GTP biosynthetic process	biological_process	12	112019262	1	2052	1	3989	0.514415
GO:1903600	glutaminase complex	cellular_component	5	112035279	1	2052	1	3989	0.514415
GO:0006474	N-terminal protein amino acid acetylation	biological_process	11	112003634	1	2052	1	3989	0.514415
GO:0019863	IgE binding	molecular_function	6	112007143	1	2052	1	3989	0.514415
GO:0016314	phosphatidylinositol-3,4,5-trisphosphate 3-phosphatase activity	molecular_function	10	112030067	1	2052	1	3989	0.514415
GO:1903086	negative regulation of sinapate ester biosynthetic process	biological_process	9	111991808	1	2052	1	3989	0.514415
GO:0010008	endosome membrane	cellular_component	8	111988386	1	2052	1	3989	0.514415
GO:0031167	rRNA methylation	biological_process	13	111990076	1	2052	1	3989	0.514415
GO:0000024	maltose biosynthetic process	biological_process	9	112032223	1	2052	1	3989	0.514415
GO:0009636	response to toxic substance	biological_process	5	112028496	1	2052	1	3989	0.514415
GO:0008053	mitochondrial fusion	biological_process	7	gene-LOC112012106	1	2052	1	3989	0.514415
GO:0000291	nuclear-transcribed mRNA catabolic process, exonucleolytic	biological_process	12	111994499	1	2052	1	3989	0.514415
GO:0046373	L-arabinose metabolic process	biological_process	9	112028040	1	2052	1	3989	0.514415
GO:0047750	cholestenol delta-isomerase activity	molecular_function	7	112009666	1	2052	1	3989	0.514415
GO:2000024	regulation of leaf development	biological_process	8	112005547	1	2052	1	3989	0.514415
GO:0048497	maintenance of floral organ identity	biological_process	4	111988083	1	2052	1	3989	0.514415
GO:0010529	negative regulation of transposition	biological_process	7	111990161	1	2052	1	3989	0.514415
GO:0061776	topological DNA entrapment activity	molecular_function	8	111998522	1	2052	1	3989	0.514415
GO:0005092	GDP-dissociation inhibitor activity	molecular_function	7	111988367	1	2052	1	3989	0.514415
GO:0016574	histone ubiquitination	biological_process	12	111987594	1	2052	1	3989	0.514415
GO:0000132	establishment of mitotic spindle orientation	biological_process	10	112007335	1	2052	1	3989	0.514415
GO:0016742	hydroxymethyl-, formyl- and related transferase activity	molecular_function	6	112028044	1	2052	1	3989	0.514415
GO:0070544	histone H3-K36 demethylation	biological_process	13	112002893	1	2052	1	3989	0.514415
GO:0009800	cinnamic acid biosynthetic process	biological_process	8	112028168	1	2052	1	3989	0.514415
GO:0000247	C-8 sterol isomerase activity	molecular_function	7	112009666	1	2052	1	3989	0.514415
GO:0070413	trehalose metabolism in response to stress	biological_process	9	112020169	1	2052	1	3989	0.514415
GO:0070182	DNA polymerase binding	molecular_function	6	112012775	1	2052	1	3989	0.514415
GO:0010331	gibberellin binding	molecular_function	6	112001486	1	2052	1	3989	0.514415
GO:0000453	enzyme-directed rRNA 2'-O-methylation	biological_process	15	112001897	1	2052	1	3989	0.514415
GO:0009691	cytokinin biosynthetic process	biological_process	7	112004645	1	2052	1	3989	0.514415
GO:1902183	regulation of shoot apical meristem development	biological_process	7	112005547	1	2052	1	3989	0.514415
GO:0008878	glucose-1-phosphate adenylyltransferase activity	molecular_function	8	112022302	1	2052	1	3989	0.514415
GO:0038023	signaling receptor activity	molecular_function	4	111992786	1	2052	1	3989	0.514415
GO:0000254	C-4 methylsterol oxidase activity	molecular_function	7	111999469	1	2052	1	3989	0.514415
GO:0003980	UDP-glucose:glycoprotein glucosyltransferase activity	molecular_function	8	112015872	1	2052	1	3989	0.514415
GO:0010372	positive regulation of gibberellin biosynthetic process	biological_process	9	111983239	1	2052	1	3989	0.514415
GO:0009827	plant-type cell wall modification	biological_process	8	111997718	1	2052	1	3989	0.514415
GO:0000913	preprophase band assembly	biological_process	5	112007335	1	2052	1	3989	0.514415
GO:0034426	etioplast membrane	cellular_component	6	112016859	1	2052	1	3989	0.514415
GO:0006655	phosphatidylglycerol biosynthetic process	biological_process	10	112007461	1	2052	1	3989	0.514415
GO:0004430	1-phosphatidylinositol 4-kinase activity	molecular_function	8	112031641	1	2052	1	3989	0.514415
GO:0060359	response to ammonium ion	biological_process	6	112024117	1	2052	1	3989	0.514415
GO:0009317	acetyl-CoA carboxylase complex	cellular_component	6	112007716	1	2052	1	3989	0.514415
GO:0003938	IMP dehydrogenase activity	molecular_function	7	112019262	1	2052	1	3989	0.514415
GO:0010009	cytoplasmic side of endosome membrane	cellular_component	8	112031079	1	2052	1	3989	0.514415
GO:0045485	omega-6 fatty acid desaturase activity	molecular_function	6	112012330	1	2052	1	3989	0.514415
GO:0051762	sesquiterpene biosynthetic process	biological_process	10	112011882	1	2052	1	3989	0.514415
GO:0090239	regulation of histone H4 acetylation	biological_process	11	112040184	1	2052	1	3989	0.514415
GO:0018279	protein N-linked glycosylation via asparagine	biological_process	11	112015872	1	2052	1	3989	0.514415
GO:0071782	endoplasmic reticulum tubular network	cellular_component	7	112034419	1	2052	1	3989	0.514415
GO:0008652	cellular amino acid biosynthetic process	biological_process	9	112001903	1	2052	1	3989	0.514415
GO:0016773	phosphotransferase activity, alcohol group as acceptor	molecular_function	6	112020797	1	2052	1	3989	0.514415
GO:0032025	response to cobalt ion	biological_process	7	112019041	1	2052	1	3989	0.514415
GO:0033481	galacturonate biosynthetic process	biological_process	9	112027602	1	2052	1	3989	0.514415
GO:0055078	sodium ion homeostasis	biological_process	10	112005582	1	2052	1	3989	0.514415
GO:0072334	UDP-galactose transmembrane transport	biological_process	9	112032053	1	2052	1	3989	0.514415
GO:0071048	nuclear retention of unspliced pre-mRNA at the site of transcription	biological_process	8	111995153	1	2052	1	3989	0.514415
GO:0000428	DNA-directed RNA polymerase complex	cellular_component	6	111994499	1	2052	1	3989	0.514415
GO:0008361	regulation of cell size	biological_process	6	112021201	1	2052	1	3989	0.514415
GO:0043596	nuclear replication fork	cellular_component	7	112010612	1	2052	1	3989	0.514415
GO:0030332	cyclin binding	molecular_function	5	112003699	1	2052	1	3989	0.514415
GO:0070628	proteasome binding	molecular_function	5	112006995	1	2052	1	3989	0.514415
GO:0043036	starch grain	cellular_component	7	111999995	1	2052	1	3989	0.514415
GO:0016832	aldehyde-lyase activity	molecular_function	6	112037246	1	2052	1	3989	0.514415
GO:0032876	negative regulation of DNA endoreduplication	biological_process	9	111984219	1	2052	1	3989	0.514415
GO:0019158	mannokinase activity	molecular_function	8	111988283	1	2052	1	3989	0.514415
GO:0003841	1-acylglycerol-3-phosphate O-acyltransferase activity	molecular_function	9	112019083	1	2052	1	3989	0.514415
GO:0004615	phosphomannomutase activity	molecular_function	7	112005717	1	2052	1	3989	0.514415
GO:0047066	phospholipid-hydroperoxide glutathione peroxidase activity	molecular_function	6	112038122	1	2052	1	3989	0.514415
GO:0042183	formate catabolic process	biological_process	8	112033748	1	2052	1	3989	0.514415
GO:0102293	pheophytinase b activity	molecular_function	7	112028542	1	2052	1	3989	0.514415
GO:0003989	acetyl-CoA carboxylase activity	molecular_function	7	112007716	1	2052	1	3989	0.514415
GO:0001678	cellular glucose homeostasis	biological_process	9	111988283	1	2052	1	3989	0.514415
GO:0004617	phosphoglycerate dehydrogenase activity	molecular_function	7	112033748	1	2052	1	3989	0.514415
GO:0003825	alpha,alpha-trehalose-phosphate synthase (UDP-forming) activity	molecular_function	8	112020169	1	2052	1	3989	0.514415
GO:0080095	phosphatidylethanolamine-sterol O-acyltransferase activity	molecular_function	8	112033711	1	2052	1	3989	0.514415
GO:0032543	mitochondrial translation	biological_process	9	112030234	1	2052	1	3989	0.514415
GO:0005199	structural constituent of cell wall	molecular_function	4	gene-LOC111998259	1	2052	1	3989	0.514415
GO:0009933	meristem structural organization	biological_process	5	111984219	1	2052	1	3989	0.514415
GO:0009089	lysine biosynthetic process via diaminopimelate	biological_process	13	112008853	1	2052	1	3989	0.514415
GO:0046470	phosphatidylcholine metabolic process	biological_process	9	111989288	1	2052	1	3989	0.514415
GO:0048759	xylem vessel member cell differentiation	biological_process	7	112024676	1	2052	1	3989	0.514415
GO:0006220	pyrimidine nucleotide metabolic process	biological_process	9	111990467	1	2052	1	3989	0.514415
GO:0016847	1-aminocyclopropane-1-carboxylate synthase activity	molecular_function	6	111997192	1	2052	1	3989	0.514415
GO:0009765	photosynthesis, light harvesting	biological_process	6	112007326	1	2052	1	3989	0.514415
GO:0010507	negative regulation of autophagy	biological_process	9	112028152	1	2052	1	3989	0.514415
GO:0001094	TFIID-class transcription factor binding	molecular_function	8	112009865	1	2052	1	3989	0.514415
GO:0047734	CDP-glycerol diphosphatase activity	molecular_function	8	112033540	1	2052	1	3989	0.514415
GO:0010178	IAA-amino acid conjugate hydrolase activity	molecular_function	6	111993955	1	2052	1	3989	0.514415
GO:0051084	'de novo' posttranslational protein folding	biological_process	6	112015872	1	2052	1	3989	0.514415
GO:0019218	regulation of steroid metabolic process	biological_process	8	112039330	1	2052	1	3989	0.514415
GO:0015851	nucleobase transport	biological_process	7	111984917	1	2052	1	3989	0.514415
GO:0008864	formyltetrahydrofolate deformylase activity	molecular_function	7	112028044	1	2052	1	3989	0.514415
GO:0009558	embryo sac cellularization	biological_process	6	111998837	1	2052	1	3989	0.514415
GO:0060213	positive regulation of nuclear-transcribed mRNA poly(A) tail shortening	biological_process	11	111994499	1	2052	1	3989	0.514415
GO:0090440	abscisic acid transmembrane transporter activity	molecular_function	5	111994814	1	2052	1	3989	0.514415
GO:0001193	maintenance of transcriptional fidelity during DNA-templated transcription elongation from RNA polymerase II promoter	biological_process	9	112007307	1	2052	1	3989	0.514415
GO:0000110	nucleotide-excision repair factor 1 complex	cellular_component	7	112028632	1	2052	1	3989	0.514415
GO:0015203	polyamine transmembrane transporter activity	molecular_function	5	112000782	1	2052	1	3989	0.514415
GO:0016559	peroxisome fission	biological_process	7	112012138	1	2052	1	3989	0.514415
GO:0008474	palmitoyl-(protein) hydrolase activity	molecular_function	7	111994221	1	2052	1	3989	0.514415
GO:0046167	glycerol-3-phosphate biosynthetic process	biological_process	9	111992807	1	2052	1	3989	0.514415
GO:0016779	nucleotidyltransferase activity	molecular_function	6	112024117	1	2052	1	3989	0.514415
GO:0033946	xyloglucan-specific endo-beta-1,4-glucanase activity	molecular_function	8	112039092	1	2052	1	3989	0.514415
GO:0006163	purine nucleotide metabolic process	biological_process	9	111990467	1	2052	1	3989	0.514415
GO:0047453	ATP-dependent NAD(P)H-hydrate dehydratase activity	molecular_function	7	112026383	1	2052	1	3989	0.514415
GO:0034638	phosphatidylcholine catabolic process	biological_process	10	111988169	1	2052	1	3989	0.514415
GO:0010542	nitrate efflux transmembrane transporter activity	molecular_function	10	112017580	1	2052	1	3989	0.514415
GO:0003987	acetate-CoA ligase activity	molecular_function	7	112007287	1	2052	1	3989	0.514415
GO:0080113	regulation of seed growth	biological_process	7	112025360	1	2052	1	3989	0.514415
GO:0007052	mitotic spindle organization	biological_process	9	112003432	1	2052	1	3989	0.514415
GO:0032260	response to jasmonic acid stimulus involved in jasmonic acid and ethylene-dependent systemic resistance	biological_process	7	gene-LOC112022278	1	2052	1	3989	0.514415
GO:0009660	amyloplast organization	biological_process	7	111994819	1	2052	1	3989	0.514415
GO:0010039	response to iron ion	biological_process	7	112005202	1	2052	1	3989	0.514415
GO:0071021	U2-type post-spliceosomal complex	cellular_component	8	111995153	1	2052	1	3989	0.514415
GO:0031011	Ino80 complex	cellular_component	6	112011789	1	2052	1	3989	0.514415
GO:0031452	negative regulation of heterochromatin assembly	biological_process	13	112009865	1	2052	1	3989	0.514415
GO:0000494	box C/D snoRNA 3'-end processing	biological_process	13	111990076	1	2052	1	3989	0.514415
GO:0006083	acetate metabolic process	biological_process	7	112007287	1	2052	1	3989	0.514415
GO:0005677	chromatin silencing complex	cellular_component	6	112017795	1	2052	1	3989	0.514415
GO:0000062	fatty-acyl-CoA binding	molecular_function	9	111999820	1	2052	1	3989	0.514415
GO:0016556	mRNA modification	biological_process	10	112005974	1	2052	1	3989	0.514415
GO:0033619	membrane protein proteolysis	biological_process	8	111987760	1	2052	1	3989	0.514415
GO:0016024	CDP-diacylglycerol biosynthetic process	biological_process	11	112007461	1	2052	1	3989	0.514415
GO:0031222	arabinan catabolic process	biological_process	8	112038050	1	2052	1	3989	0.514415
GO:0047203	13-hydroxylupinine O-tigloyltransferase activity	molecular_function	7	111989491	1	2052	1	3989	0.514415
GO:0043981	histone H4-K5 acetylation	biological_process	12	112040184	1	2052	1	3989	0.514415
GO:0015858	nucleoside transport	biological_process	8	112035105	1	2052	1	3989	0.514415
GO:0009264	deoxyribonucleotide catabolic process	biological_process	10	111987278	1	2052	1	3989	0.514415
GO:0007339	binding of sperm to zona pellucida	biological_process	7	111996858	1	2052	1	3989	0.514415
GO:0010413	glucuronoxylan metabolic process	biological_process	11	112027387	1	2052	1	3989	0.514415
GO:0042306	regulation of protein import into nucleus	biological_process	9	112015845	1	2052	1	3989	0.514415
GO:0004439	phosphatidylinositol-4,5-bisphosphate 5-phosphatase activity	molecular_function	10	112017172	1	2052	1	3989	0.514415
GO:0046653	tetrahydrofolate metabolic process	biological_process	7	112028044	1	2052	1	3989	0.514415
GO:0000082	G1/S transition of mitotic cell cycle	biological_process	7	112003699	1	2052	1	3989	0.514415
GO:0045486	naringenin 3-dioxygenase activity	molecular_function	7	112035407	1	2052	1	3989	0.514415
GO:0008173	RNA methyltransferase activity	molecular_function	7	112022843	1	2052	1	3989	0.514415
GO:0035529	NADH pyrophosphatase activity	molecular_function	9	112003567	1	2052	1	3989	0.514415
GO:0042407	cristae formation	biological_process	9	gene-LOC112012106	1	2052	1	3989	0.514415
GO:0050378	UDP-glucuronate 4-epimerase activity	molecular_function	7	112027602	1	2052	1	3989	0.514415
GO:0003964	RNA-directed DNA polymerase activity	molecular_function	8	112036180	1	2052	1	3989	0.514415
GO:0004420	hydroxymethylglutaryl-CoA reductase (NADPH) activity	molecular_function	7	112003066	1	2052	1	3989	0.514415
GO:1902479	positive regulation of defense response to bacterium, incompatible interaction	biological_process	9	112031486	1	2052	1	3989	0.514415
GO:0010262	somatic embryogenesis	biological_process	6	112034392	1	2052	1	3989	0.514415
GO:0031248	protein acetyltransferase complex	cellular_component	5	112003634	1	2052	1	3989	0.514415
GO:0005375	copper ion transmembrane transporter activity	molecular_function	10	111995830	1	2052	1	3989	0.514415
GO:0019199	transmembrane receptor protein kinase activity	molecular_function	8	112010432	1	2052	1	3989	0.514415
GO:0000076	DNA replication checkpoint	biological_process	6	112012775	1	2052	1	3989	0.514415
GO:0016720	delta12-fatty acid dehydrogenase activity	molecular_function	6	112012330	1	2052	1	3989	0.514415
GO:0015205	nucleobase transmembrane transporter activity	molecular_function	5	111984917	1	2052	1	3989	0.514415
GO:0034551	mitochondrial respiratory chain complex III assembly	biological_process	10	112003973	1	2052	1	3989	0.514415
GO:0046577	long-chain-alcohol oxidase activity	molecular_function	7	111993007	1	2052	1	3989	0.514415
GO:0061408	positive regulation of transcription from RNA polymerase II promoter in response to heat stress	biological_process	7	112040819	1	2052	1	3989	0.514415
GO:0010389	regulation of G2/M transition of mitotic cell cycle	biological_process	9	112003699	1	2052	1	3989	0.514415
GO:0042759	long-chain fatty acid biosynthetic process	biological_process	11	112036212	1	2052	1	3989	0.514415
GO:0010928	regulation of auxin mediated signaling pathway	biological_process	8	112027098	1	2052	1	3989	0.514415
GO:0016631	enoyl-[acyl-carrier-protein] reductase activity	molecular_function	7	112025575	1	2052	1	3989	0.514415
GO:0045047	protein targeting to ER	biological_process	12	112005717	1	2052	1	3989	0.514415
GO:0010248	establishment or maintenance of transmembrane electrochemical gradient	biological_process	8	111988386	1	2052	1	3989	0.514415
GO:0048826	cotyledon morphogenesis	biological_process	5	112006246	1	2052	1	3989	0.514415
GO:0043141	ATP-dependent 5'-3' DNA helicase activity	molecular_function	12	112011789	1	2052	1	3989	0.514415
GO:0016127	sterol catabolic process	biological_process	8	112033711	1	2052	1	3989	0.514415
GO:0044375	regulation of peroxisome size	biological_process	6	112012138	1	2052	1	3989	0.514415
GO:0034398	telomere tethering at nuclear periphery	biological_process	8	111984661	1	2052	1	3989	0.514415
GO:0016462	pyrophosphatase activity	molecular_function	7	112025072	1	2052	1	3989	0.514415
GO:1990258	histone glutamine methylation	biological_process	12	111990076	1	2052	1	3989	0.514415
GO:0009152	purine ribonucleotide biosynthetic process	biological_process	11	112028044	1	2052	1	3989	0.514415
GO:0006270	DNA replication initiation	biological_process	8	111991906	1	2052	1	3989	0.514415
GO:0046688	response to copper ion	biological_process	7	111999035	1	2052	1	3989	0.514415
GO:0071556	integral component of lumenal side of endoplasmic reticulum membrane	cellular_component	8	111987760	1	2052	1	3989	0.514415
GO:0051511	negative regulation of unidimensional cell growth	biological_process	8	112033152	1	2052	1	3989	0.514415
GO:0004792	thiosulfate sulfurtransferase activity	molecular_function	7	112038251	1	2052	1	3989	0.514415
GO:0016926	protein desumoylation	biological_process	11	111993412	1	2052	1	3989	0.514415
GO:0004830	tryptophan-tRNA ligase activity	molecular_function	7	112016126	1	2052	1	3989	0.514415
GO:0009635	response to herbicide	biological_process	5	112035904	1	2052	1	3989	0.514415
GO:0009693	ethylene biosynthetic process	biological_process	6	111997192	1	2052	1	3989	0.514415
GO:0000922	spindle pole	cellular_component	6	111996436	1	2052	1	3989	0.514415
GO:0010225	response to UV-C	biological_process	8	112037154	1	2052	1	3989	0.514415
GO:0017017	MAP kinase tyrosine/serine/threonine phosphatase activity	molecular_function	10	112037154	1	2052	1	3989	0.514415
GO:0002230	positive regulation of defense response to virus by host	biological_process	9	111992544	1	2052	1	3989	0.514415
GO:0034707	chloride channel complex	cellular_component	7	111999807	1	2052	1	3989	0.514415
GO:0005782	peroxisomal matrix	cellular_component	8	111999654	1	2052	1	3989	0.514415
GO:0033539	fatty acid beta-oxidation using acyl-CoA dehydrogenase	biological_process	12	111999820	1	2052	1	3989	0.514415
GO:0009960	endosperm development	biological_process	5	111998837	1	2052	1	3989	0.514415
GO:0080115	myosin XI tail binding	molecular_function	9	112001042	1	2052	1	3989	0.514415
GO:0016987	bacterial sigma factor activity	molecular_function	4	112003435	1	2052	1	3989	0.514415
GO:0010378	temperature compensation of the circadian clock	biological_process	6	112019344	1	2052	1	3989	0.514415
GO:0035174	histone serine kinase activity	molecular_function	9	112003432	1	2052	1	3989	0.514415
GO:0071577	zinc II ion transmembrane transport	biological_process	11	111985773	1	2052	1	3989	0.514415
GO:0052890	oxidoreductase activity, acting on the CH-CH group of donors, with a flavin as acceptor	molecular_function	6	111999820	1	2052	1	3989	0.514415
GO:0019685	photosynthesis, dark reaction	biological_process	7	112003435	1	2052	1	3989	0.514415
GO:0008649	rRNA methyltransferase activity	molecular_function	8	111990076	1	2052	1	3989	0.514415
GO:0061775	cohesin ATPase activity	molecular_function	12	111998522	1	2052	1	3989	0.514415
GO:0052793	pectin acetylesterase activity	molecular_function	7	112003978	1	2052	1	3989	0.514415
GO:0015485	cholesterol binding	molecular_function	7	112011321	1	2052	1	3989	0.514415
GO:0019374	galactolipid metabolic process	biological_process	9	112021103	1	2052	1	3989	0.514415
GO:0016207	4-coumarate-CoA ligase activity	molecular_function	7	112026275	1	2052	1	3989	0.514415
GO:0031616	spindle pole centrosome	cellular_component	8	112003432	1	2052	1	3989	0.514415
GO:1901348	positive regulation of secondary cell wall biogenesis	biological_process	7	112024676	1	2052	1	3989	0.514415
GO:0006072	glycerol-3-phosphate metabolic process	biological_process	8	111992807	1	2052	1	3989	0.514415
GO:0009934	regulation of meristem structural organization	biological_process	7	112021049	1	2052	1	3989	0.514415
GO:0008865	fructokinase activity	molecular_function	8	111988283	1	2052	1	3989	0.514415
GO:0052866	phosphatidylinositol phosphate phosphatase activity	molecular_function	8	112030067	1	2052	1	3989	0.514415
GO:0008614	pyridoxine metabolic process	biological_process	6	112035279	1	2052	1	3989	0.514415
GO:0016651	oxidoreductase activity, acting on NAD(P)H	molecular_function	5	112024706	1	2052	1	3989	0.514415
GO:0030991	intraciliary transport particle A	cellular_component	4	111990626	1	2052	1	3989	0.514415
GO:0006122	mitochondrial electron transport, ubiquinol to cytochrome c	biological_process	8	112003973	1	2052	1	3989	0.514415
GO:0043572	plastid fission	biological_process	7	111984059	1	2052	1	3989	0.514415
GO:0080064	4,4-dimethyl-9beta,19-cyclopropylsterol oxidation	biological_process	9	111999469	1	2052	1	3989	0.514415
GO:0016297	acyl-[acyl-carrier-protein] hydrolase activity	molecular_function	8	112004983	1	2052	1	3989	0.514415
GO:0005344	oxygen carrier activity	molecular_function	4	111999225	1	2052	1	3989	0.514415
GO:1902001	fatty acid transmembrane transport	biological_process	9	111999692	1	2052	1	3989	0.514415
GO:0055074	calcium ion homeostasis	biological_process	10	112034149	1	2052	1	3989	0.514415
GO:0010476	gibberellin mediated signaling pathway	biological_process	6	112001486	1	2052	1	3989	0.514415
GO:0010090	trichome morphogenesis	biological_process	8	112020145;gene-LOC112020977	2	2052	3	3989	0.521621
GO:0000386	second spliceosomal transesterification activity	molecular_function	5	111991598;111995153	2	2052	3	3989	0.521621
GO:0006904	vesicle docking involved in exocytosis	biological_process	7	111988654;112005081	2	2052	3	3989	0.521621
GO:0004805	trehalose-phosphatase activity	molecular_function	9	111991544;112020169	2	2052	3	3989	0.521621
GO:0010929	positive regulation of auxin mediated signaling pathway	biological_process	9	112013264;112019470	2	2052	3	3989	0.521621
GO:0048507	meristem development	biological_process	6	111999686;112011789	2	2052	3	3989	0.521621
GO:0005665	DNA-directed RNA polymerase II, core complex	cellular_component	7	111994499;112007307	2	2052	3	3989	0.521621
GO:0016538	cyclin-dependent protein serine/threonine kinase regulator activity	molecular_function	7	112028128;112034684	2	2052	3	3989	0.521621
GO:0030308	negative regulation of cell growth	biological_process	7	111998387;112031121	2	2052	3	3989	0.521621
GO:0044209	AMP salvage	biological_process	13	111986634;112019451	2	2052	3	3989	0.521621
GO:2000122	negative regulation of stomatal complex development	biological_process	9	112019298;112022036	2	2052	3	3989	0.521621
GO:0019827	stem cell population maintenance	biological_process	4	111997800;112039884	2	2052	3	3989	0.521621
GO:0009789	positive regulation of abscisic acid-activated signaling pathway	biological_process	9	111987940;112031486	2	2052	3	3989	0.521621
GO:1902039	negative regulation of seed dormancy process	biological_process	11	111984042;gene-LOC111992580	2	2052	3	3989	0.521621
GO:0009556	microsporogenesis	biological_process	7	111994570;112035060	2	2052	3	3989	0.521621
GO:0048825	cotyledon development	biological_process	6	111988083;111991670	2	2052	3	3989	0.521621
GO:0043680	filiform apparatus	cellular_component	6	111998387;112031121	2	2052	3	3989	0.521621
GO:0071215	cellular response to abscisic acid stimulus	biological_process	7	112015845;112028496	2	2052	3	3989	0.521621
GO:2000762	regulation of phenylpropanoid metabolic process	biological_process	7	111991808;111994102	2	2052	3	3989	0.521621
GO:0006885	regulation of pH	biological_process	10	111986256;112041174	2	2052	3	3989	0.521621
GO:0009637	response to blue light	biological_process	7	112019344;112039694	2	2052	3	3989	0.521621
GO:0010167	response to nitrate	biological_process	6	111990735;111991045	2	2052	3	3989	0.521621
GO:0004033	aldo-keto reductase (NADP) activity	molecular_function	7	112015907;112023302	2	2052	3	3989	0.521621
GO:0050829	defense response to Gram-negative bacterium	biological_process	9	112027602;112028976	2	2052	3	3989	0.521621
GO:0015288	porin activity	molecular_function	8	112016859;112039408	2	2052	3	3989	0.521621
GO:0005762	mitochondrial large ribosomal subunit	cellular_component	9	111999450;112016348	2	2052	3	3989	0.521621
GO:0004477	methenyltetrahydrofolate cyclohydrolase activity	molecular_function	8	112008405;112037075	2	2052	3	3989	0.521621
GO:0016706	oxidoreductase activity, acting on paired donors, with incorporation or reduction of molecular oxygen, 2-oxoglutarate as one donor, and incorporation of one atom each of oxygen into both donors	molecular_function	6	112003486;112019505	2	2052	3	3989	0.521621
GO:0008285	negative regulation of cell proliferation	biological_process	7	111987940;112015974	2	2052	3	3989	0.521621
GO:0000786	nucleosome	cellular_component	5	112020130;112024240	2	2052	3	3989	0.521621
GO:0008610	lipid biosynthetic process	biological_process	6	112009210;112009212	2	2052	3	3989	0.521621
GO:0004066	asparagine synthase (glutamine-hydrolyzing) activity	molecular_function	7	111986573;112019803	2	2052	3	3989	0.521621
GO:0006529	asparagine biosynthetic process	biological_process	12	111986573;112019803	2	2052	3	3989	0.521621
GO:0006537	glutamate biosynthetic process	biological_process	12	111995692;112015740	2	2052	3	3989	0.521621
GO:0009228	thiamine biosynthetic process	biological_process	8	111986353;112026605	2	2052	3	3989	0.521621
GO:0009612	response to mechanical stimulus	biological_process	5	111997192;112012415	2	2052	3	3989	0.521621
GO:0009718	anthocyanin-containing compound biosynthetic process	biological_process	7	112006470;112008493	2	2052	3	3989	0.521621
GO:0000122	negative regulation of transcription by RNA polymerase II	biological_process	10	111983199;112004304	2	2052	3	3989	0.521621
GO:0005451	monovalent cation:proton antiporter activity	molecular_function	11	111986256;112041174	2	2052	3	3989	0.521621
GO:0004712	protein serine/threonine/tyrosine kinase activity	molecular_function	8	112007417;112027586	2	2052	3	3989	0.521621
GO:1905393	plant organ formation	biological_process	5	112022820;gene-LOC112027882	2	2052	3	3989	0.521621
GO:0071483	cellular response to blue light	biological_process	8	111987464;111987471	2	2052	3	3989	0.521621
GO:0043447	alkane biosynthetic process	biological_process	6	112009210;112009212	2	2052	3	3989	0.521621
GO:0101031	chaperone complex	cellular_component	4	112008682;112034214	2	2052	3	3989	0.521621
GO:0089701	U2AF	cellular_component	4	112002965;112016437	2	2052	3	3989	0.521621
GO:0045927	positive regulation of growth	biological_process	6	112006650;112023578	2	2052	3	3989	0.521621
GO:0019901	protein kinase binding	molecular_function	7	111997651;112012775	2	2052	3	3989	0.521621
GO:0000793	condensed chromosome	cellular_component	7	111996471;112024500	2	2052	3	3989	0.521621
GO:0040007	growth	biological_process	3	111989585;112027474	2	2052	3	3989	0.521621
GO:0008022	protein C-terminus binding	molecular_function	5	112003864;112039415	2	2052	3	3989	0.521621
GO:0010345	suberin biosynthetic process	biological_process	8	112001733;112007140	2	2052	3	3989	0.521621
GO:0003779	actin binding	molecular_function	6	111984858;112008589	2	2052	3	3989	0.521621
GO:0006541	glutamine metabolic process	biological_process	11	111986573;112019803	2	2052	3	3989	0.521621
GO:0006364	rRNA processing	biological_process	11	111987080;112013161	2	2052	3	3989	0.521621
GO:0045165	cell fate commitment	biological_process	5	112005547;112022460	2	2052	3	3989	0.521621
GO:0008139	nuclear localization sequence binding	molecular_function	7	111984661;112003517	2	2052	3	3989	0.521621
GO:0004713	protein tyrosine kinase activity	molecular_function	8	112007417;112013898	2	2052	3	3989	0.521621
GO:0048838	release of seed from dormancy	biological_process	6	111984042;gene-LOC111992580	2	2052	3	3989	0.521621
GO:0006367	transcription initiation from RNA polymerase II promoter	biological_process	9	111994499;112007307	2	2052	3	3989	0.521621
GO:0008378	galactosyltransferase activity	molecular_function	7	111992971;111992972	2	2052	3	3989	0.521621
GO:0008574	ATP-dependent microtubule motor activity, plus-end-directed	molecular_function	12	111985915;112040237	2	2052	3	3989	0.521621
GO:0009698	phenylpropanoid metabolic process	biological_process	6	111994102;112026275	2	2052	3	3989	0.521621
GO:0008375	acetylglucosaminyltransferase activity	molecular_function	7	111997897;112008982	2	2052	3	3989	0.521621
GO:0006897	endocytosis	biological_process	7	112031079;112036730	2	2052	3	3989	0.521621
GO:0006166	purine ribonucleoside salvage	biological_process	9	111986634;112019451	2	2052	3	3989	0.521621
GO:0035066	positive regulation of histone acetylation	biological_process	11	111996955;112018310	2	2052	3	3989	0.521621
GO:0000380	alternative mRNA splicing, via spliceosome	biological_process	14	112027985;112038600	2	2052	3	3989	0.521621
GO:0045487	gibberellin catabolic process	biological_process	11	112017109;112024713	2	2052	3	3989	0.521621
GO:0016209	antioxidant activity	molecular_function	3	111984223;111986967	2	2052	3	3989	0.521621
GO:0000710	meiotic mismatch repair	biological_process	10	112027633;112028632	2	2052	3	3989	0.521621
GO:0009913	epidermal cell differentiation	biological_process	7	111988083;111988432	2	2052	3	3989	0.521621
GO:0006723	cuticle hydrocarbon biosynthetic process	biological_process	5	112009210;112009212	2	2052	3	3989	0.521621
GO:0010037	response to carbon dioxide	biological_process	6	112019298;112022036	2	2052	3	3989	0.521621
GO:0006487	protein N-linked glycosylation	biological_process	10	112005717;112032462	2	2052	3	3989	0.521621
GO:0010483	pollen tube reception	biological_process	5	111998387;112031121	2	2052	3	3989	0.521621
GO:1901141	regulation of lignin biosynthetic process	biological_process	8	112022371;112031579	2	2052	3	3989	0.521621
GO:0009687	abscisic acid metabolic process	biological_process	10	111985954;111992036	2	2052	3	3989	0.521621
GO:0051865	protein autoubiquitination	biological_process	12	112007570;112009927	2	2052	3	3989	0.521621
GO:0071805	potassium ion transmembrane transport	biological_process	10	111984042;gene-LOC111992580	2	2052	3	3989	0.521621
GO:0048765	root hair cell differentiation	biological_process	8	111997718;112022460	2	2052	3	3989	0.521621
GO:0030014	CCR4-NOT complex	cellular_component	4	112026170;112033884	2	2052	3	3989	0.521621
GO:0000427	plastid-encoded plastid RNA polymerase complex	cellular_component	7	112008682;112034214	2	2052	3	3989	0.521621
GO:0006535	cysteine biosynthetic process from serine	biological_process	12	111999707;111999709	2	2052	3	3989	0.521621
GO:0004488	methylenetetrahydrofolate dehydrogenase (NADP+) activity	molecular_function	7	112008405;112037075	2	2052	3	3989	0.521621
GO:0009819	drought recovery	biological_process	6	111984615;112006786	2	2052	3	3989	0.521621
GO:0004659	prenyltransferase activity	molecular_function	6	111987085;112032952	2	2052	3	3989	0.521621
GO:0004564	beta-fructofuranosidase activity	molecular_function	7	111995119;112016384	2	2052	3	3989	0.521621
GO:0008509	anion transmembrane transporter activity	molecular_function	6	111988341;112032787	2	2052	3	3989	0.521621
GO:0008308	voltage-gated anion channel activity	molecular_function	10	112016859;112039408	2	2052	3	3989	0.521621
GO:0010333	terpene synthase activity	molecular_function	7	111989249;112037150	2	2052	3	3989	0.521621
GO:0035435	phosphate ion transmembrane transport	biological_process	10	111994236;111994698	2	2052	3	3989	0.521621
GO:0010118	stomatal movement	biological_process	4	112008236;112008365	2	2052	3	3989	0.521621
GO:0006887	exocytosis	biological_process	7	112005081;112010733	2	2052	3	3989	0.521621
GO:0003727	single-stranded RNA binding	molecular_function	7	111988662;111994499;112015565	3	2052	5	3989	0.527026
GO:0003714	transcription corepressor activity	molecular_function	5	111988031;112015508;112035091	3	2052	5	3989	0.527026
GO:0016575	histone deacetylation	biological_process	11	112003171;112009697;112012023	3	2052	5	3989	0.527026
GO:0008536	Ran GTPase binding	molecular_function	9	112010003;112015281;112019018	3	2052	5	3989	0.527026
GO:0010029	regulation of seed germination	biological_process	9	111998783;112025225;112028496	3	2052	5	3989	0.527026
GO:0035673	oligopeptide transmembrane transporter activity	molecular_function	7	111986790;112002312;gene-LOC112002325	3	2052	5	3989	0.527026
GO:0006260	DNA replication	biological_process	8	111991906;111997677;112012775	3	2052	5	3989	0.527026
GO:0008219	cell death	biological_process	4	111992786;112027097;112035708	3	2052	5	3989	0.527026
GO:0048767	root hair elongation	biological_process	6	112001967;112005444;112015489	3	2052	5	3989	0.527026
GO:0004034	aldose 1-epimerase activity	molecular_function	7	111987999;112026409;112027575	3	2052	5	3989	0.527026
GO:0006107	oxaloacetate metabolic process	biological_process	9	111991581;111995788;gene-LOC112005659	3	2052	5	3989	0.527026
GO:0016161	beta-amylase activity	molecular_function	8	111987708;112028225;112032223	3	2052	5	3989	0.527026
GO:0008568	microtubule-severing ATPase activity	molecular_function	11	112005199;112034429;112034527	3	2052	5	3989	0.527026
GO:0004675	transmembrane receptor protein serine/threonine kinase activity	molecular_function	9	112022820;112027462;gene-LOC112027882	3	2052	5	3989	0.527026
GO:0006032	chitin catabolic process	biological_process	8	111991045;112023454;112034392	3	2052	5	3989	0.527026
GO:0080027	response to herbivore	biological_process	7	111989249;112037150;112037373	3	2052	5	3989	0.527026
GO:0007015	actin filament organization	biological_process	6	112013274;112020145;gene-LOC112020977	3	2052	5	3989	0.527026
GO:0051131	chaperone-mediated protein complex assembly	biological_process	8	112002259;112038790;112038792	3	2052	5	3989	0.527026
GO:0071277	cellular response to calcium ion	biological_process	8	112002259;112038790;112038792	3	2052	5	3989	0.527026
GO:0006813	potassium ion transport	biological_process	9	111996679;112029648;112029656	3	2052	5	3989	0.527026
GO:0071456	cellular response to hypoxia	biological_process	6	112008209;112025282;112025284	3	2052	5	3989	0.527026
GO:0032041	NAD-dependent histone deacetylase activity (H3-K14 specific	molecular_function	9	112003171;112009697;112012023	3	2052	5	3989	0.527026
GO:0005741	mitochondrial outer membrane	cellular_component	6	111993240;112001556;112026509;112039408	4	2052	7	3989	0.53153
GO:0000976	transcription regulatory region sequence-specific DNA binding	molecular_function	8	112003284;112006307;112024391;112030574	4	2052	7	3989	0.53153
GO:0006334	nucleosome assembly	biological_process	7	111988419;112016347;112020130;112024240	4	2052	7	3989	0.53153
GO:0005096	GTPase activator activity	molecular_function	6	111988367;111993272;112005534;112031486	4	2052	7	3989	0.53153
GO:0032508	DNA duplex unwinding	biological_process	9	112002122;112027985;112031817;112038600	4	2052	7	3989	0.53153
GO:0004725	protein tyrosine phosphatase activity	molecular_function	9	111996756;112001673;112030067;112037154	4	2052	7	3989	0.53153
GO:0009630	gravitropism	biological_process	6	111988456;111994819;111998837;112029512	4	2052	7	3989	0.53153
GO:0016758	transferase activity, transferring hexosyl groups	molecular_function	6	111988857;112007240;112023339;112027387	4	2052	7	3989	0.53153
GO:0016607	nuclear speck	cellular_component	8	112002965;112008647;112022507;112036614	4	2052	7	3989	0.53153
GO:0009524	phragmoplast	cellular_component	6	111996436;112013274;112026391;112028395;gene-LOC112028024	5	2052	9	3989	0.53547
GO:0015035	protein disulfide oxidoreductase activity	molecular_function	7	111991515;112004397;112012526;112040328;gene-LOC112007325	5	2052	9	3989	0.53547
GO:0010025	wax biosynthetic process	biological_process	7	112007206;112008331;112009210;112009212;112036212	5	2052	9	3989	0.53547
GO:0050662	coenzyme binding	molecular_function	5	111989132;111993816;111997296;112003056;112034516	5	2052	9	3989	0.53547
GO:0019438	aromatic compound biosynthetic process	biological_process	6	111999738;112018723;112024712;112031144;gene-LOC112004110	5	2052	9	3989	0.53547
GO:0005834	heterotrimeric G-protein complex	cellular_component	5	111986852;111992122;112027465;112030953;112035547	5	2052	9	3989	0.53547
GO:0008171	O-methyltransferase activity	molecular_function	7	111999738;112018723;112024712;112031144;gene-LOC112004110	5	2052	9	3989	0.53547
GO:0005634	nucleus	cellular_component	6	111982925;111983111;111983123;111983131;111983199;111983203;111983207;111983232;111983239;111983940;111984061;111984289;111984339;111984630;111984735;111984737;111984807;111984880;111984946;111985016;111985064;111985109;111985428;111985760;111986043;111986077;111986213;111986376;111986390;111986545;111986652;111986729;111986852;111986967;111987296;111987551;111987568;111987575;111987583;111987714…	544	2052	1059	3989	0.53622
GO:0009631	cold acclimation	biological_process	6	112012617;112012620;112013099;112022371;112026507;112031579	6	2052	11	3989	0.539016
GO:0009658	chloroplast organization	biological_process	7	112008236;112008365;112008682;112012775;112017674;112034214	6	2052	11	3989	0.539016
GO:0043130	ubiquitin binding	molecular_function	6	111991843;112016135;112026189;112040527;112040545;gene-LOC112040544	6	2052	11	3989	0.539016
GO:0004185	serine-type carboxypeptidase activity	molecular_function	9	111984548;111999091;112001624;112025307;112027198;112041050	6	2052	11	3989	0.539016
GO:0015250	water channel activity	molecular_function	7	111997504;112001998;112015725;112016113;112031044;112032264;112035246	7	2052	13	3989	0.542266
GO:0015254	glycerol channel activity	molecular_function	7	111997504;112001998;112015725;112016113;112031044;112032264;112035246	7	2052	13	3989	0.542266
GO:0009555	pollen development	biological_process	6	111985760;111995860;112003056;112004856;112006307;112028152;112032165	7	2052	13	3989	0.542266
GO:0016829	lyase activity	molecular_function	4	111986672;112006075;112023889;112029321;112029642;112033023;112034405	7	2052	13	3989	0.542266
GO:0019898	extrinsic component of membrane	cellular_component	4	111989032;111999047;112004314;112028414;112034093;112035355;112040036	7	2052	13	3989	0.542266
GO:0009992	cellular water homeostasis	biological_process	8	111997504;112001998;112015725;112016113;112031044;112032264;112035246	7	2052	13	3989	0.542266
GO:0046323	glucose import	biological_process	12	111986322;112001491;112004919;112009230;112015496;112028424;112030438;gene-LOC112020732	8	2052	15	3989	0.545284
GO:0005355	glucose transmembrane transporter activity	molecular_function	9	111986322;112001491;112004919;112009230;112015496;112028424;112030438;gene-LOC112020732	8	2052	15	3989	0.545284
GO:0006950	response to stress	biological_process	4	111997392;111997415;112001611;112004280;112006856;112037945;112039215;gene-LOC112026981;gene-LOC112039226	9	2052	17	3989	0.548113
GO:0009626	plant-type hypersensitive response	biological_process	6	111984607;111992130;111992140;111992786;111993925;112017091;112017093;112027097;112034392;112040104	10	2052	19	3989	0.550784
GO:0006470	protein dephosphorylation	biological_process	9	111984042;111987714;111996756;111996769;112002222;112008236;112008365;112024824;112029885;112037154;gene-LOC111992580	11	2052	21	3989	0.553322
GO:0006629	lipid metabolic process	biological_process	5	111985574;111994529;112003877;112009210;112009212;112027097;112027307;112033711;112038314;112039681;112040702;gene-LOC112003878	12	2052	23	3989	0.555744
GO:0009534	chloroplast thylakoid	cellular_component	7	111989032;111992708;111999108;112000991;112017674;112021169;112022571;112028357;112030406;112034093;112036599;112040036;112040118	13	2052	25	3989	0.558065
GO:0005773	vacuole	cellular_component	6	111984885;111986077;111988386;111988505;111991581;111993337;111994819;111995106;111995830;111996881;111997391;111997504;111999686;112001624;112004280;112004823;112005653;112006075;112006856;112007027;112009094;112010426;112015845;112016384;112024093;112028542;112028808;112028809;112031044;112032490;112035246;112035904;112036699;112037064;112037311;112037945;112039215;112039408;112039564;112039770…	41	2052	80	3989	0.559018
GO:0005730	nucleolus	cellular_component	6	111987080;111991544;111993385;111996881;111997677;111998427;111999722;112002259;112007307;112010426;112011789;112013161;112017273;112022507;112038790;112038792;112039671;gene-LOC111990729;gene-LOC112028024	19	2052	37	3989	0.570399
GO:0005802	trans-Golgi network	cellular_component	7	111987270;111988885;111989585;111991582;111995827;111998073;112001563;112005701;112008556;112008923;112012301;112027602;112029753;112031941;112032278;112037047;112037048;112038764;112038774;112040582;gene-LOC112034934;gene-LOC112040613	22	2052	43	3989	0.575815
GO:0046872	metal ion binding	molecular_function	6	111983111;111983123;111983131;111983239;111984042;111984615;111984858;111984885;111984974;111985948;111986117;111987714;111988031;111988386;111988662;111988857;111988887;111992008;111992530;111993152;111993955;111994819;111995784;111996387;111996769;111997677;111998154;111999225;112000991;112000992;112001556;112002222;112002893;112002965;112003171;112003567;112004101;112005547;112006543;112006708…	93	2052	183	3989	0.598138
GO:0042803	protein homodimerization activity	molecular_function	6	111986573;111989518;111992783;111992807;111996007;111997180;111999365;111999782;112016293;112019803;112023945;112025054;112027482;112031971;112031994;112034378;112034402	17	2052	34	3989	0.633786
GO:0006810	transport	biological_process	5	111986879;111996100;111996689;112007465;112011037;112024345;112025188;112026146;112027030;112028067;112033006;112035580;gene-LOC112012432	13	2052	26	3989	0.634969
GO:0003682	chromatin binding	molecular_function	4	111996955;112005485;112006213;112008245;112015281;112018310;112019018;112027342;112029851;112034963;112040897	11	2052	22	3989	0.636877
GO:0031625	ubiquitin protein ligase binding	molecular_function	7	111986293;111987594;112000815;112010837;112025119;112031631;112031805;112031806;112037507	9	2052	18	3989	0.640362
GO:0005351	carbohydrate:proton symporter activity	molecular_function	7	111986322;112001491;112004919;112009230;112015496;112028424;112030438;112032300;gene-LOC112020732	9	2052	18	3989	0.640362
GO:0016787	hydrolase activity	molecular_function	4	111984320;111986101;111991109;111991188;111991931;111994276;111997522;112000862;112000865;112001486;112001506;112001507;112003567;112003978;112004280;112006856;112009750;112009784;112011073;112011901;112012086;112013885;112017172;112017795;112020365;112022173;112023457;112024220;112031755;112035496;112037479;112037945;112037996;112039011;112039215;112039596;gene-LOC112026981;gene-LOC112028024;gen…	39	2052	78	3989	0.645138
GO:0031146	SCF-dependent proteasomal ubiquitin-dependent protein catabolic process	biological_process	12	111988928;111993868;111996815;112000260;112005433;112027615;112039696	7	2052	14	3989	0.646576
GO:0006012	galactose metabolic process	biological_process	8	111987999;111988857;112007240;112023339;112026409;112027575	6	2052	12	3989	0.651415
GO:0005829	cytosol	cellular_component	6	111984784;111985948;111986573;111986634;111987991;111988084;111988283;111988367;111988386;111988421;111988518;111988915;111989480;111989518;111991581;111991733;111993240;111993278;111993816;111994248;111994529;111995722;111996300;111996349;111996451;111996453;111996468;111996769;111996867;111996881;111996988;111997123;111997134;111997180;111997296;111997522;111997603;111997677;111997759;111997776…	175	2052	346	3989	0.652786
GO:0008233	peptidase activity	molecular_function	5	111986077;112007271;112022571;112037064;gene-LOC112000853	5	2052	10	3989	0.658159
GO:0009266	response to temperature stimulus	biological_process	5	111987085;112015800;112022513;112025119	4	2052	8	3989	0.66793
GO:0004190	aspartic-type endopeptidase activity	molecular_function	8	111988818;111998688;112001072;112002132	4	2052	8	3989	0.66793
GO:0004089	carbonate dehydratase activity	molecular_function	7	111985112;112019297;112019298;112022036	4	2052	8	3989	0.66793
GO:0010501	RNA secondary structure unwinding	biological_process	9	111984673;112008967;112027985;112038600	4	2052	8	3989	0.66793
GO:0042393	histone binding	molecular_function	5	111988031;112009865;112022371;112031579	4	2052	8	3989	0.66793
GO:0006623	protein targeting to vacuole	biological_process	12	111999047;112004787;112028414;112035355	4	2052	8	3989	0.66793
GO:0004568	chitinase activity	molecular_function	7	111991045;112023454;112034392;112037373	4	2052	8	3989	0.66793
GO:0008237	metallopeptidase activity	molecular_function	7	111993955;112004170;gene-LOC112012106	3	2052	6	3989	0.683004
GO:0008483	transaminase activity	molecular_function	6	111989480;112010514;112036721	3	2052	6	3989	0.683004
GO:0019915	lipid storage	biological_process	5	111996939;111998661;112000235	3	2052	6	3989	0.683004
GO:0008194	UDP-glycosyltransferase activity	molecular_function	6	112021134;112031016;gene-LOC112029379	3	2052	6	3989	0.683004
GO:0004575	sucrose alpha-glucosidase activity	molecular_function	8	111995119;112016384;112040235	3	2052	6	3989	0.683004
GO:0009699	phenylpropanoid biosynthetic process	biological_process	7	111986771;112031174;112031175	3	2052	6	3989	0.683004
GO:0005245	voltage-gated calcium channel activity	molecular_function	9	111996028;112009135;112023995	3	2052	6	3989	0.683004
GO:0006414	translational elongation	biological_process	8	111983232;112016286;112019366	3	2052	6	3989	0.683004
GO:0006520	cellular amino acid metabolic process	biological_process	8	111997123;112001035;112001678	3	2052	6	3989	0.683004
GO:0086010	membrane depolarization during action potential	biological_process	7	111996028;112009135;112023995	3	2052	6	3989	0.683004
GO:0031122	cytoplasmic microtubule organization	biological_process	8	112005199;112034429;112034527	3	2052	6	3989	0.683004
GO:0004407	histone deacetylase activity	molecular_function	7	112003171;112009697;112012023	3	2052	6	3989	0.683004
GO:0045053	protein retention in Golgi apparatus	biological_process	7	111999047;112028414;112035355	3	2052	6	3989	0.683004
GO:0019762	glucosinolate catabolic process	biological_process	9	111992503;111992542;gene-LOC112025385	3	2052	6	3989	0.683004
GO:0042349	guiding stereospecific synthesis activity	molecular_function	5	111986771;112031174;112031175	3	2052	6	3989	0.683004
GO:0048481	plant ovule development	biological_process	5	111992965;112021175;112025693	3	2052	6	3989	0.683004
GO:0005983	starch catabolic process	biological_process	10	111997206;112019394;112032223	3	2052	6	3989	0.683004
GO:0031977	thylakoid lumen	cellular_component	6	111989032;112034093;112040036	3	2052	6	3989	0.683004
GO:0004693	cyclin-dependent protein serine/threonine kinase activity	molecular_function	9	111997651;112003699;112012775	3	2052	6	3989	0.683004
GO:0006342	chromatin silencing	biological_process	5	111983078;112017795;112039671	3	2052	6	3989	0.683004
GO:0018107	peptidyl-threonine phosphorylation	biological_process	10	112005966;112024946;112038486	3	2052	6	3989	0.683004
GO:0035671	enone reductase activity	molecular_function	7	111996300;112009411;112016509	3	2052	6	3989	0.683004
GO:0016491	oxidoreductase activity	molecular_function	4	111984223;111989132;111990900;111991037;111996670;111997296;111997759;111997776;111999096;111999469;111999699;112003056;112003266;112005218;112007804;112009094;112009210;112009212;112011901;112014478;112014939;112015907;112023302;112025394;112025575;112028646;112029551;112030069;112030986;112033819;112034070;112038495	32	2052	65	3989	0.686193
GO:0009579	thylakoid	cellular_component	5	111983234;111989032;111999108;112000991;112001936;112011759;112012911;112017195;112017674;112019298;112021169;112022036;112025072;112025442;112025575;112026534;112031898;112034093;112040036	19	2052	39	3989	0.692621
GO:0020037	heme binding	molecular_function	6	111985948;111996387;111999225;112006708;112008869;112015139;112027097;112028402;112030107;112032490;112035904;gene-LOC112003962	12	2052	25	3989	0.707499
GO:0005744	mitochondrial inner membrane presequence translocase complex	cellular_component	6	112001556;112039535	2	2052	4	3989	0.708904
GO:0018298	protein-chromophore linkage	biological_process	9	112019270;112039694	2	2052	4	3989	0.708904
GO:0000723	telomere maintenance	biological_process	8	112002122;112031817	2	2052	4	3989	0.708904
GO:0051453	regulation of intracellular pH	biological_process	12	111988341;112032787	2	2052	4	3989	0.708904
GO:0006366	transcription by RNA polymerase II	biological_process	9	111992581;112004304	2	2052	4	3989	0.708904
GO:0016702	oxidoreductase activity, acting on single donors with incorporation of molecular oxygen, incorporation of two atoms of oxygen	molecular_function	6	111993152;112027097	2	2052	4	3989	0.708904
GO:0005840	ribosome	cellular_component	6	112017529;112034180	2	2052	4	3989	0.708904
GO:0052725	inositol-1,3,4-trisphosphate 6-kinase activity	molecular_function	8	112006621;112006623	2	2052	4	3989	0.708904
GO:0016746	transferase activity, transferring acyl groups	molecular_function	5	112008331;112016174	2	2052	4	3989	0.708904
GO:0000911	cytokinesis by cell plate formation	biological_process	6	111996436;112026391	2	2052	4	3989	0.708904
GO:1901001	negative regulation of response to salt stress	biological_process	7	112013264;112027268	2	2052	4	3989	0.708904
GO:0015780	nucleotide-sugar transmembrane transport	biological_process	8	111991549;112009131	2	2052	4	3989	0.708904
GO:0009646	response to absence of light	biological_process	8	111999536;112002108	2	2052	4	3989	0.708904
GO:0005635	nuclear envelope	cellular_component	6	112028395;112038573	2	2052	4	3989	0.708904
GO:0009750	response to fructose	biological_process	9	111997759;111997776	2	2052	4	3989	0.708904
GO:0000788	nuclear nucleosome	cellular_component	6	111988419;112016347	2	2052	4	3989	0.708904
GO:0047325	inositol tetrakisphosphate 1-kinase activity	molecular_function	8	112006621;112006623	2	2052	4	3989	0.708904
GO:0010027	thylakoid membrane organization	biological_process	7	112017674;112025188	2	2052	4	3989	0.708904
GO:0009791	post-embryonic development	biological_process	4	111998387;112031121	2	2052	4	3989	0.708904
GO:1900865	chloroplast RNA modification	biological_process	10	111998823;111998827	2	2052	4	3989	0.708904
GO:0005688	U6 snRNP	cellular_component	8	111993385;112003133	2	2052	4	3989	0.708904
GO:0047372	acylglycerol lipase activity	molecular_function	7	112038897;gene-LOC112017553	2	2052	4	3989	0.708904
GO:0006820	anion transport	biological_process	7	112036273;112039408	2	2052	4	3989	0.708904
GO:0052726	inositol-1,3,4-trisphosphate 5-kinase activity	molecular_function	8	112006621;112006623	2	2052	4	3989	0.708904
GO:0010181	FMN binding	molecular_function	7	112002133;112002134	2	2052	4	3989	0.708904
GO:0047617	acyl-CoA hydrolase activity	molecular_function	8	112020365;112021103	2	2052	4	3989	0.708904
GO:0019900	kinase binding	molecular_function	6	112001673;112028496	2	2052	4	3989	0.708904
GO:0000032	cell wall mannoprotein biosynthetic process	biological_process	10	111999536;112019041	2	2052	4	3989	0.708904
GO:0004806	triglyceride lipase activity	molecular_function	7	112003877;gene-LOC112003878	2	2052	4	3989	0.708904
GO:0016165	linoleate 13S-lipoxygenase activity	molecular_function	7	111990529;112001647	2	2052	4	3989	0.708904
GO:0016036	cellular response to phosphate starvation	biological_process	9	112021134;112031016	2	2052	4	3989	0.708904
GO:0006406	mRNA export from nucleus	biological_process	11	112027985;112038600	2	2052	4	3989	0.708904
GO:0030095	chloroplast photosystem II	cellular_component	8	111989032;112034093	2	2052	4	3989	0.708904
GO:0005669	transcription factor TFIID complex	cellular_component	7	111991837;112032303	2	2052	4	3989	0.708904
GO:0010305	leaf vascular tissue pattern formation	biological_process	7	111997800;112039884	2	2052	4	3989	0.708904
GO:0010264	myo-inositol hexakisphosphate biosynthetic process	biological_process	9	112006621;112006623	2	2052	4	3989	0.708904
GO:0032957	inositol trisphosphate metabolic process	biological_process	8	112006621;112006623	2	2052	4	3989	0.708904
GO:0071446	cellular response to salicylic acid stimulus	biological_process	7	112022817;112027097	2	2052	4	3989	0.708904
GO:0019005	SCF ubiquitin ligase complex	cellular_component	7	111988928;111993868;111994331;111996815;112000260;112005433;112027615;112039330;112039696	9	2052	19	3989	0.720982
GO:0003924	GTPase activity	molecular_function	9	111985755;111996881;111998837;112001042;112004091;112010426;112013274;112024093;112031079	9	2052	19	3989	0.720982
GO:0009734	auxin-activated signaling pathway	biological_process	6	111988286;111988456;111988887;111993973;112005008;112007559;112011057;112013274;112024852	9	2052	19	3989	0.720982
GO:0030170	pyridoxal phosphate binding	molecular_function	6	111989480;111990388;111997192;111999707;111999709;112001678;112005268;112026171;112034161	9	2052	19	3989	0.720982
GO:0051603	proteolysis involved in cellular protein catabolic process	biological_process	8	111983178;111984548;111999091;112001624;112007271;112025307;112027198;112041050;gene-LOC112000853	9	2052	19	3989	0.720982
GO:0005783	endoplasmic reticulum	cellular_component	6	111984320;111984636;111985830;111987892;111990232;111990505;111993925;111993955;111998959;112003056;112004787;112005509;112006212;112008331;112008869;112010659;112012330;112012940;112015872;112015923;112015931;112018323;112020920;112029388;112031079;112033711;112034149;112034419;112035945;112036502;112036800;112038486;112038573;112039564;112039698;112039699	36	2052	74	3989	0.726704
GO:0005774	vacuolar membrane	cellular_component	7	111985466;111988386;111988505;111989585;111991581;111991582;111993950;111994236;111994698;111995722;112002038;112008556;112009094;112009789;112015845;112017273;112018401;112020205;112024093;112025119;112028808;112028809;112033883;112034149;112036688;112038064;112038718;112039408;112039564;112039698;112039699;gene-LOC112002035	32	2052	66	3989	0.728752
GO:0016567	protein ubiquitination	biological_process	11	111983203;111984974;111986448;111987551;111988156;111991762;111994331;111998800;112004323;112004999;112005428;112007195;112007196;112007324;112007570;112007653;112009025;112009927;112018951;112025119;112025681;112031632;112034628;112037506;112039318;112039694;gene-LOC111992554	27	2052	56	3989	0.732855
GO:0010228	vegetative to reproductive phase transition of meristem	biological_process	5	111990161;111998783;111999985;112003340;112003560;112027985;112038600	7	2052	15	3989	0.735206
GO:0005681	spliceosomal complex	cellular_component	6	111991598;112001150;112002965;112008647;112022507;112036614	6	2052	13	3989	0.744972
GO:0008559	xenobiotic transmembrane transporting ATPase activity	molecular_function	9	111985466;111988505;112002038;112020205;112038718;gene-LOC112002035	6	2052	13	3989	0.744972
GO:0030422	production of siRNA involved in RNA interference	biological_process	12	111984880;111993418;112006328;112035608;112040111	5	2052	11	3989	0.757445
GO:0009909	regulation of flower development	biological_process	8	112003864;112016332;112019915;112028496;112039415	5	2052	11	3989	0.757445
GO:0018105	peptidyl-serine phosphorylation	biological_process	10	111983064;112005966;112024946;112026342;112038486	5	2052	11	3989	0.757445
GO:0009058	biosynthetic process	biological_process	4	111989480;111995827;112001678;112024117;112028044	5	2052	11	3989	0.757445
GO:0006004	fucose metabolic process	biological_process	8	112029753	1	2052	2	3989	0.764269
GO:0006906	vesicle fusion	biological_process	7	112010733	1	2052	2	3989	0.764269
GO:0004014	adenosylmethionine decarboxylase activity	molecular_function	7	112031754	1	2052	2	3989	0.764269
GO:0048655	anther wall tapetum morphogenesis	biological_process	5	111987940	1	2052	2	3989	0.764269
GO:0030674	protein binding, bridging	molecular_function	5	111996471	1	2052	2	3989	0.764269
GO:0047938	glucose-6-phosphate 1-epimerase activity	molecular_function	7	111987999	1	2052	2	3989	0.764269
GO:0048509	regulation of meristem development	biological_process	6	112028496	1	2052	2	3989	0.764269
GO:0071004	U2-type prespliceosome	cellular_component	8	112003133	1	2052	2	3989	0.764269
GO:0006302	double-strand break repair	biological_process	9	112027342	1	2052	2	3989	0.764269
GO:0009642	response to light intensity	biological_process	7	112022571	1	2052	2	3989	0.764269
GO:0007062	sister chromatid cohesion	biological_process	5	112027342	1	2052	2	3989	0.764269
GO:0010053	root epidermal cell differentiation	biological_process	7	111991045	1	2052	2	3989	0.764269
GO:0045040	protein import into mitochondrial outer membrane	biological_process	7	112001556	1	2052	2	3989	0.764269
GO:0004003	ATP-dependent DNA helicase activity	molecular_function	11	112011789	1	2052	2	3989	0.764269
GO:0015144	carbohydrate transmembrane transporter activity	molecular_function	5	112032300	1	2052	2	3989	0.764269
GO:0016831	carboxy-lyase activity	molecular_function	6	112040129	1	2052	2	3989	0.764269
GO:0047558	3-cyanoalanine hydratase activity	molecular_function	7	111993929	1	2052	2	3989	0.764269
GO:0051536	iron-sulfur cluster binding	molecular_function	5	112031941	1	2052	2	3989	0.764269
GO:0071011	precatalytic spliceosome	cellular_component	7	112015753	1	2052	2	3989	0.764269
GO:0000419	DNA-directed RNA polymerase V complex	cellular_component	8	112007307	1	2052	2	3989	0.764269
GO:0006555	methionine metabolic process	biological_process	10	gene-LOC112012375	1	2052	2	3989	0.764269
GO:0051017	actin filament bundle assembly	biological_process	6	111984858	1	2052	2	3989	0.764269
GO:0004838	L-tyrosine:2-oxoglutarate aminotransferase activity	molecular_function	8	112001678	1	2052	2	3989	0.764269
GO:0008295	spermidine biosynthetic process	biological_process	11	112031754	1	2052	2	3989	0.764269
GO:0034219	carbohydrate transmembrane transport	biological_process	8	111999640	1	2052	2	3989	0.764269
GO:0005742	mitochondrial outer membrane translocase complex	cellular_component	6	112001556	1	2052	2	3989	0.764269
GO:0042372	phylloquinone biosynthetic process	biological_process	7	112020365	1	2052	2	3989	0.764269
GO:0010417	glucuronoxylan biosynthetic process	biological_process	12	112027387	1	2052	2	3989	0.764269
GO:0031492	nucleosomal DNA binding	molecular_function	8	112020130	1	2052	2	3989	0.764269
GO:0047427	cyanoalanine nitrilase activity	molecular_function	8	111993929	1	2052	2	3989	0.764269
GO:1990019	protein storage vacuole organization	biological_process	7	111987940	1	2052	2	3989	0.764269
GO:0005884	actin filament	cellular_component	7	111984858	1	2052	2	3989	0.764269
GO:0006261	DNA-dependent DNA replication	biological_process	9	112040579	1	2052	2	3989	0.764269
GO:0000902	cell morphogenesis	biological_process	6	112022947	1	2052	2	3989	0.764269
GO:0052894	norspermine:oxygen oxidoreductase activity	molecular_function	7	112039554	1	2052	2	3989	0.764269
GO:0044614	nuclear pore cytoplasmic filaments	cellular_component	4	111984661	1	2052	2	3989	0.764269
GO:0000045	autophagosome assembly	biological_process	7	112034401	1	2052	2	3989	0.764269
GO:0043527	tRNA methyltransferase complex	cellular_component	6	111997536	1	2052	2	3989	0.764269
GO:0051060	pullulanase activity	molecular_function	7	112019394	1	2052	2	3989	0.764269
GO:0042823	pyridoxal phosphate biosynthetic process	biological_process	8	112035279	1	2052	2	3989	0.764269
GO:0031083	BLOC-1 complex	cellular_component	5	112008567	1	2052	2	3989	0.764269
GO:0009884	cytokinin receptor activity	molecular_function	6	112028496	1	2052	2	3989	0.764269
GO:0004458	D-lactate dehydrogenase (cytochrome) activity	molecular_function	7	112008667	1	2052	2	3989	0.764269
GO:0007059	chromosome segregation	biological_process	4	111999649	1	2052	2	3989	0.764269
GO:0008514	organic anion transmembrane transporter activity	molecular_function	7	112029568	1	2052	2	3989	0.764269
GO:0006333	chromatin assembly or disassembly	biological_process	6	112005485	1	2052	2	3989	0.764269
GO:0009851	auxin biosynthetic process	biological_process	6	111988887	1	2052	2	3989	0.764269
GO:0008287	protein serine/threonine phosphatase complex	cellular_component	4	112002222	1	2052	2	3989	0.764269
GO:0010193	response to ozone	biological_process	7	112024117	1	2052	2	3989	0.764269
GO:0043620	regulation of DNA-templated transcription in response to stress	biological_process	9	111983199	1	2052	2	3989	0.764269
GO:0009538	photosystem I reaction center	cellular_component	6	112021169	1	2052	2	3989	0.764269
GO:0051410	detoxification of nitrogen compound	biological_process	4	111993929	1	2052	2	3989	0.764269
GO:0015450	P-P-bond-hydrolysis-driven protein transmembrane transporter activity	molecular_function	7	112001556	1	2052	2	3989	0.764269
GO:0071836	nectar secretion	biological_process	7	112040235	1	2052	2	3989	0.764269
GO:0010942	positive regulation of cell death	biological_process	7	112013898	1	2052	2	3989	0.764269
GO:0009504	cell plate	cellular_component	6	gene-LOC112034934	1	2052	2	3989	0.764269
GO:0010303	limit dextrinase activity	molecular_function	7	112019394	1	2052	2	3989	0.764269
GO:0048571	long-day photoperiodism	biological_process	8	112031659	1	2052	2	3989	0.764269
GO:0003691	double-stranded telomeric DNA binding	molecular_function	8	112021690	1	2052	2	3989	0.764269
GO:0046930	pore complex	cellular_component	5	112039408	1	2052	2	3989	0.764269
GO:0004714	transmembrane receptor protein tyrosine kinase activity	molecular_function	9	112013898	1	2052	2	3989	0.764269
GO:0010086	embryonic root morphogenesis	biological_process	7	111988593	1	2052	2	3989	0.764269
GO:0015996	chlorophyll catabolic process	biological_process	9	112028542	1	2052	2	3989	0.764269
GO:0006526	arginine biosynthetic process	biological_process	12	112005268	1	2052	2	3989	0.764269
GO:0070300	phosphatidic acid binding	molecular_function	6	112030067	1	2052	2	3989	0.764269
GO:0005663	DNA replication factor C complex	cellular_component	4	112040579	1	2052	2	3989	0.764269
GO:0005905	clathrin-coated pit	cellular_component	4	112036730	1	2052	2	3989	0.764269
GO:0004630	phospholipase D activity	molecular_function	8	111989288	1	2052	2	3989	0.764269
GO:0052901	spermine:oxygen oxidoreductase (spermidine-forming) activity	molecular_function	7	112039554	1	2052	2	3989	0.764269
GO:0004605	phosphatidate cytidylyltransferase activity	molecular_function	8	112007461	1	2052	2	3989	0.764269
GO:0019593	mannitol biosynthetic process	biological_process	10	111991499	1	2052	2	3989	0.764269
GO:0006572	tyrosine catabolic process	biological_process	11	112001678	1	2052	2	3989	0.764269
GO:0032432	actin filament bundle	cellular_component	6	111984858	1	2052	2	3989	0.764269
GO:0032107	regulation of response to nutrient levels	biological_process	8	111983199	1	2052	2	3989	0.764269
GO:0030527	structural constituent of chromatin	molecular_function	4	112005485	1	2052	2	3989	0.764269
GO:0000307	cyclin-dependent protein kinase holoenzyme complex	cellular_component	5	112003699	1	2052	2	3989	0.764269
GO:0010204	defense response signaling pathway, resistance gene-independent	biological_process	6	112038263	1	2052	2	3989	0.764269
GO:0051764	actin crosslink formation	biological_process	7	111984858	1	2052	2	3989	0.764269
GO:0000153	cytoplasmic ubiquitin ligase complex	cellular_component	6	112034401	1	2052	2	3989	0.764269
GO:0003999	adenine phosphoribosyltransferase activity	molecular_function	8	111986634	1	2052	2	3989	0.764269
GO:0004673	protein histidine kinase activity	molecular_function	8	112028496	1	2052	2	3989	0.764269
GO:0009295	nucleoid	cellular_component	3	112000991	1	2052	2	3989	0.764269
GO:0071281	cellular response to iron ion	biological_process	8	111997192	1	2052	2	3989	0.764269
GO:0010154	fruit development	biological_process	6	112035945	1	2052	2	3989	0.764269
GO:0042651	thylakoid membrane	cellular_component	5	112024258	1	2052	2	3989	0.764269
GO:0008253	5'-nucleotidase activity	molecular_function	9	111987278	1	2052	2	3989	0.764269
GO:0000155	phosphorelay sensor kinase activity	molecular_function	9	112028496	1	2052	2	3989	0.764269
GO:0034599	cellular response to oxidative stress	biological_process	6	112004397	1	2052	2	3989	0.764269
GO:0050203	oxalate-CoA ligase activity	molecular_function	7	111999002	1	2052	2	3989	0.764269
GO:0046592	polyamine oxidase activity	molecular_function	7	112039554	1	2052	2	3989	0.764269
GO:0035999	tetrahydrofolate interconversion	biological_process	6	112008405	1	2052	2	3989	0.764269
GO:0051721	protein phosphatase 2A binding	molecular_function	8	112012023	1	2052	2	3989	0.764269
GO:1905392	plant organ morphogenesis	biological_process	5	112010672	1	2052	2	3989	0.764269
GO:0005034	osmosensor activity	molecular_function	6	112028496	1	2052	2	3989	0.764269
GO:0002679	respiratory burst involved in defense response	biological_process	5	112009927	1	2052	2	3989	0.764269
GO:0051321	meiotic cell cycle	biological_process	5	112001742	1	2052	2	3989	0.764269
GO:0043068	positive regulation of programmed cell death	biological_process	8	111987940	1	2052	2	3989	0.764269
GO:0031627	telomeric loop formation	biological_process	9	112021690	1	2052	2	3989	0.764269
GO:0009590	detection of gravity	biological_process	6	111994819	1	2052	2	3989	0.764269
GO:0016197	endosomal transport	biological_process	7	112008567	1	2052	2	3989	0.764269
GO:0019776	Atg8 ligase activity	molecular_function	5	112034401	1	2052	2	3989	0.764269
GO:0010063	positive regulation of trichoblast fate specification	biological_process	10	111988432	1	2052	2	3989	0.764269
GO:0006597	spermine biosynthetic process	biological_process	11	112031754	1	2052	2	3989	0.764269
GO:0005750	mitochondrial respiratory chain complex III	cellular_component	6	112003973	1	2052	2	3989	0.764269
GO:0006825	copper ion transport	biological_process	10	111995830	1	2052	2	3989	0.764269
GO:0005911	cell-cell junction	cellular_component	4	112008589	1	2052	2	3989	0.764269
GO:0006368	transcription elongation from RNA polymerase II promoter	biological_process	9	112027474	1	2052	2	3989	0.764269
GO:0000783	nuclear telomere cap complex	cellular_component	6	112021690	1	2052	2	3989	0.764269
GO:0032875	regulation of DNA endoreduplication	biological_process	8	112003699	1	2052	2	3989	0.764269
GO:0045910	negative regulation of DNA recombination	biological_process	10	112027633	1	2052	2	3989	0.764269
GO:0045926	negative regulation of growth	biological_process	6	111987940	1	2052	2	3989	0.764269
GO:0007031	peroxisome organization	biological_process	6	112017931	1	2052	2	3989	0.764269
GO:0004527	exonuclease activity	molecular_function	7	111997677	1	2052	2	3989	0.764269
GO:0010196	nonphotochemical quenching	biological_process	8	112017674	1	2052	2	3989	0.764269
GO:0048487	beta-tubulin binding	molecular_function	7	112012023	1	2052	2	3989	0.764269
GO:1901371	regulation of leaf morphogenesis	biological_process	8	112027268	1	2052	2	3989	0.764269
GO:0033611	oxalate catabolic process	biological_process	10	111999002	1	2052	2	3989	0.764269
GO:0035067	negative regulation of histone acetylation	biological_process	11	111990161	1	2052	2	3989	0.764269
GO:0070290	N-acylphosphatidylethanolamine-specific phospholipase D activity	molecular_function	8	111989288	1	2052	2	3989	0.764269
GO:0004478	methionine adenosyltransferase activity	molecular_function	6	112024605	1	2052	2	3989	0.764269
GO:0006626	protein targeting to mitochondrion	biological_process	12	112001556	1	2052	2	3989	0.764269
GO:0071249	cellular response to nitrate	biological_process	7	111990735	1	2052	2	3989	0.764269
GO:0004144	diacylglycerol O-acyltransferase activity	molecular_function	9	112002203	1	2052	2	3989	0.764269
GO:0005680	anaphase-promoting complex	cellular_component	7	112015624	1	2052	2	3989	0.764269
GO:0003904	deoxyribodipyrimidine photo-lyase activity	molecular_function	7	112019270	1	2052	2	3989	0.764269
GO:0090042	tubulin deacetylation	biological_process	11	112012023	1	2052	2	3989	0.764269
GO:0043966	histone H3 acetylation	biological_process	11	112022075	1	2052	2	3989	0.764269
GO:0016458	gene silencing	biological_process	4	112036721	1	2052	2	3989	0.764269
GO:0036265	RNA (guanine-N7)-methylation	biological_process	11	111997536	1	2052	2	3989	0.764269
GO:0010332	response to gamma radiation	biological_process	7	112028632	1	2052	2	3989	0.764269
GO:0051302	regulation of cell division	biological_process	6	112021049	1	2052	2	3989	0.764269
GO:0045022	early endosome to late endosome transport	biological_process	8	112031079	1	2052	2	3989	0.764269
GO:0010629	negative regulation of gene expression	biological_process	8	112023030	1	2052	2	3989	0.764269
GO:0003977	UDP-N-acetylglucosamine diphosphorylase activity	molecular_function	8	112015543	1	2052	2	3989	0.764269
GO:0031386	protein tag	molecular_function	3	112006995	1	2052	2	3989	0.764269
GO:0006144	purine nucleobase metabolic process	biological_process	9	112017931	1	2052	2	3989	0.764269
GO:0031901	early endosome membrane	cellular_component	9	112031079	1	2052	2	3989	0.764269
GO:0052694	jasmonoyl-isoleucine-12-hydroxylase activity	molecular_function	6	gene-LOC112003962	1	2052	2	3989	0.764269
GO:0009922	fatty acid elongase activity	molecular_function	8	112008331	1	2052	2	3989	0.764269
GO:0004607	phosphatidylcholine-sterol O-acyltransferase activity	molecular_function	8	112033711	1	2052	2	3989	0.764269
GO:0034338	short-chain carboxylesterase activity	molecular_function	7	112022173	1	2052	2	3989	0.764269
GO:0008418	protein-N-terminal asparagine amidohydrolase activity	molecular_function	7	gene-LOC111997490	1	2052	2	3989	0.764269
GO:0031369	translation initiation factor binding	molecular_function	5	111994499	1	2052	2	3989	0.764269
GO:0043014	alpha-tubulin binding	molecular_function	7	112012023	1	2052	2	3989	0.764269
GO:0010152	pollen maturation	biological_process	5	112006307	1	2052	2	3989	0.764269
GO:0009850	auxin metabolic process	biological_process	5	111993955	1	2052	2	3989	0.764269
GO:0005687	U4 snRNP	cellular_component	8	112015753	1	2052	2	3989	0.764269
GO:0009567	double fertilization forming a zygote and endosperm	biological_process	5	111997650	1	2052	2	3989	0.764269
GO:0042903	tubulin deacetylase activity	molecular_function	7	112012023	1	2052	2	3989	0.764269
GO:0004351	glutamate decarboxylase activity	molecular_function	7	112026171	1	2052	2	3989	0.764269
GO:0070569	uridylyltransferase activity	molecular_function	7	112015543	1	2052	2	3989	0.764269
GO:0006536	glutamate metabolic process	biological_process	11	112026171	1	2052	2	3989	0.764269
GO:0000719	photoreactive repair	biological_process	10	112019270	1	2052	2	3989	0.764269
GO:0031463	Cul3-RING ubiquitin ligase complex	cellular_component	7	111993345	1	2052	2	3989	0.764269
GO:0000422	autophagy of mitochondrion	biological_process	7	112034401	1	2052	2	3989	0.764269
GO:0042819	vitamin B6 biosynthetic process	biological_process	8	112035279	1	2052	2	3989	0.764269
GO:0045732	positive regulation of protein catabolic process	biological_process	8	gene-LOC112028024	1	2052	2	3989	0.764269
GO:0008176	tRNA (guanine-N7-)-methyltransferase activity	molecular_function	10	111997536	1	2052	2	3989	0.764269
GO:0030687	preribosome, large subunit precursor	cellular_component	6	111987080	1	2052	2	3989	0.764269
GO:0052895	N1-acetylspermine:oxygen oxidoreductase (N1-acetylspermidine-forming) activity	molecular_function	7	112039554	1	2052	2	3989	0.764269
GO:0010055	atrichoblast differentiation	biological_process	8	111983199	1	2052	2	3989	0.764269
GO:0047037	salutaridine reductase (NADPH) activity	molecular_function	7	112029902	1	2052	2	3989	0.764269
GO:0050113	inositol oxygenase activity	molecular_function	6	112030986	1	2052	2	3989	0.764269
GO:0015630	microtubule cytoskeleton	cellular_component	7	111985755	1	2052	2	3989	0.764269
GO:0008353	RNA polymerase II carboxy-terminal domain kinase activity	molecular_function	9	112003699	1	2052	2	3989	0.764269
GO:0051596	methylglyoxal catabolic process	biological_process	7	112008667	1	2052	2	3989	0.764269
GO:0006607	NLS-bearing protein import into nucleus	biological_process	12	112003517	1	2052	2	3989	0.764269
GO:0016627	oxidoreductase activity, acting on the CH-CH group of donors	molecular_function	5	112038314	1	2052	2	3989	0.764269
GO:0006388	tRNA splicing, via endonucleolytic cleavage and ligation	biological_process	12	111997693	1	2052	2	3989	0.764269
GO:0009932	cell tip growth	biological_process	8	112008589	1	2052	2	3989	0.764269
GO:0009853	photorespiration	biological_process	6	112028044	1	2052	2	3989	0.764269
GO:0005457	GDP-fucose transmembrane transporter activity	molecular_function	8	112009131	1	2052	2	3989	0.764269
GO:0008654	phospholipid biosynthetic process	biological_process	8	111992807	1	2052	2	3989	0.764269
GO:0032586	protein storage vacuole membrane	cellular_component	9	112004787	1	2052	2	3989	0.764269
GO:0006168	adenine salvage	biological_process	12	111986634	1	2052	2	3989	0.764269
GO:0008720	D-lactate dehydrogenase activity	molecular_function	7	112008667	1	2052	2	3989	0.764269
GO:0051639	actin filament network formation	biological_process	7	111984858	1	2052	2	3989	0.764269
GO:0030150	protein import into mitochondrial matrix	biological_process	12	112039535	1	2052	2	3989	0.764269
GO:0015020	glucuronosyltransferase activity	molecular_function	7	112008982	1	2052	2	3989	0.764269
GO:0004315	3-oxoacyl-[acyl-carrier-protein] synthase activity	molecular_function	8	112013099	1	2052	2	3989	0.764269
GO:0010158	abaxial cell fate specification	biological_process	6	112040842	1	2052	2	3989	0.764269
GO:0070403	NAD+ binding	molecular_function	6	112017795	1	2052	2	3989	0.764269
GO:0019154	glycolate dehydrogenase activity	molecular_function	6	112008667	1	2052	2	3989	0.764269
GO:0006598	polyamine catabolic process	biological_process	10	112039554	1	2052	2	3989	0.764269
GO:0097295	morphine biosynthetic process	biological_process	9	112029902	1	2052	2	3989	0.764269
GO:0004489	methylenetetrahydrofolate reductase (NAD(P)H) activity	molecular_function	7	112033135	1	2052	2	3989	0.764269
GO:0010439	regulation of glucosinolate biosynthetic process	biological_process	9	112035470	1	2052	2	3989	0.764269
GO:0052865	1-deoxy-D-xylulose 5-phosphate biosynthetic process	biological_process	8	112026605	1	2052	2	3989	0.764269
GO:0019310	inositol catabolic process	biological_process	8	112030986	1	2052	2	3989	0.764269
GO:0080022	primary root development	biological_process	7	112006246	1	2052	2	3989	0.764269
GO:0019628	urate catabolic process	biological_process	6	112017931	1	2052	2	3989	0.764269
GO:0019500	cyanide catabolic process	biological_process	7	111993929	1	2052	2	3989	0.764269
GO:0004518	nuclease activity	molecular_function	6	111997677	1	2052	2	3989	0.764269
GO:0009625	response to insect	biological_process	7	112035470	1	2052	2	3989	0.764269
GO:0030125	clathrin vesicle coat	cellular_component	8	112036730	1	2052	2	3989	0.764269
GO:0004784	superoxide dismutase activity	molecular_function	4	112000991	1	2052	2	3989	0.764269
GO:0006283	transcription-coupled nucleotide-excision repair	biological_process	10	112007307	1	2052	2	3989	0.764269
GO:0009881	photoreceptor activity	molecular_function	5	112039694	1	2052	2	3989	0.764269
GO:0010500	transmitting tissue development	biological_process	7	112029437	1	2052	2	3989	0.764269
GO:0071169	establishment of protein localization to chromatin	biological_process	10	112027342	1	2052	2	3989	0.764269
GO:0004707	MAP kinase activity	molecular_function	9	111988666	1	2052	2	3989	0.764269
GO:0009060	aerobic respiration	biological_process	8	112003973	1	2052	2	3989	0.764269
GO:0015995	chlorophyll biosynthetic process	biological_process	9	112026605	1	2052	2	3989	0.764269
GO:0044804	autophagy of nucleus	biological_process	7	112034401	1	2052	2	3989	0.764269
GO:0008661	1-deoxy-D-xylulose-5-phosphate synthase activity	molecular_function	6	112026605	1	2052	2	3989	0.764269
GO:0003689	DNA clamp loader activity	molecular_function	7	112040579	1	2052	2	3989	0.764269
GO:0000790	nuclear chromatin	cellular_component	7	111983078	1	2052	2	3989	0.764269
GO:0006048	UDP-N-acetylglucosamine biosynthetic process	biological_process	8	112015543	1	2052	2	3989	0.764269
GO:0008422	beta-glucosidase activity	molecular_function	8	111992503;111992542;112025582;gene-LOC112025385	4	2052	9	3989	0.773899
GO:0042128	nitrate assimilation	biological_process	8	111994814;112017580;112032301;112035904	4	2052	9	3989	0.773899
GO:0009742	brassinosteroid mediated signaling pathway	biological_process	7	111988593;111998387;112021175;112031121	4	2052	9	3989	0.773899
GO:0051539	4 iron, 4 sulfur cluster binding	molecular_function	6	111983111;111983123;111983131;112039671	4	2052	9	3989	0.773899
GO:0006816	calcium ion transport	biological_process	10	111996028;112009135;112023995;112037311	4	2052	9	3989	0.773899
GO:0030163	protein catabolic process	biological_process	7	111988818;111998688;112001072;112002132	4	2052	9	3989	0.773899
GO:0004402	histone acetyltransferase activity	molecular_function	11	111988497;111991837;111996955;112018310	4	2052	9	3989	0.773899
GO:0010017	red or far-red light signaling pathway	biological_process	5	112015800;112022513;112027098;112032490	4	2052	9	3989	0.773899
GO:0005525	GTP binding	molecular_function	8	111985755;111996881;111998837;111999649;112001042;112004091;112010426;112013274;112024093;112024117;112031079	11	2052	24	3989	0.775115
GO:0004601	peroxidase activity	molecular_function	4	111985948;111993153;111996074;111996387;111999481;112006708;112015139;112027097;112028402;112028717;112028720	11	2052	24	3989	0.775115
GO:0004252	serine-type endopeptidase activity	molecular_function	8	112001640;112009320;112022505;112022571;112026623;112026636;112034083;112038081;112039921;gene-LOC112027475	10	2052	22	3989	0.78136
GO:0005515	protein binding	molecular_function	4	111984059;111984086;111984311;111984389;111984571;111984607;111984735;111984737;111984807;111984906;111985016;111985064;111985109;111985948;111986136;111986448;111986609;111987296;111987714;111987899;111987991;111988083;111988156;111988286;111988292;111988432;111988543;111988593;111988666;111988887;111988975;111989240;111989288;111989528;111990121;111990161;111990735;111991581;111991670;111991808…	272	2052	545	3989	0.793018
GO:0009725	response to hormone	biological_process	5	111992503;111992542;gene-LOC112025385	3	2052	7	3989	0.796609
GO:0008202	steroid metabolic process	biological_process	6	111996300;112009411;112016509	3	2052	7	3989	0.796609
GO:0004857	enzyme inhibitor activity	molecular_function	5	111984232;111987062;112015695	3	2052	7	3989	0.796609
GO:0000209	protein polyubiquitination	biological_process	12	111987594;111988926;112033089	3	2052	7	3989	0.796609
GO:0008061	chitin binding	molecular_function	5	112023454;112034392;112037373	3	2052	7	3989	0.796609
GO:0019825	oxygen binding	molecular_function	5	111999225;112008869;gene-LOC112003962	3	2052	7	3989	0.796609
GO:0005643	nuclear pore	cellular_component	4	112003517;112013751;112025146	3	2052	7	3989	0.796609
GO:0003684	damaged DNA binding	molecular_function	7	112019270;112027633;112028632	3	2052	7	3989	0.796609
GO:0000932	P-body	cellular_component	8	111993385;111994499;112031659	3	2052	7	3989	0.796609
GO:0005986	sucrose biosynthetic process	biological_process	9	111991499;112004101;112011759	3	2052	7	3989	0.796609
GO:0003713	transcription coactivator activity	molecular_function	5	111992544;111996955;112018310	3	2052	7	3989	0.796609
GO:0006730	one-carbon metabolic process	biological_process	5	112028044;112033135;112037075	3	2052	7	3989	0.796609
GO:0010091	trichome branching	biological_process	8	111998154;112030574;112036448	3	2052	7	3989	0.796609
GO:0051015	actin filament binding	molecular_function	7	111984858;112008589;112027232	3	2052	7	3989	0.796609
GO:0000325	plant-type vacuole	cellular_component	7	111985466;111988386;111988505;112002038;112020205;112037373;112038718;gene-LOC112002035	8	2052	18	3989	0.796988
GO:0031969	chloroplast membrane	cellular_component	6	111987085;112003861;112004170;112011901;112021134;112028646;112031016;112032300	8	2052	18	3989	0.796988
GO:0045087	innate immune response	biological_process	5	112000815;112002259;112027985;112037507;112038600;112038790;112038792	7	2052	16	3989	0.806909
GO:0005576	extracellular region	cellular_component	3	111983161;111984086;111984311;111984322;111984571;111984847;111984936;111985574;111985948;111986101;111986672;111986928;111986970;111987039;111987389;111988000;111988292;111988421;111988518;111988543;111988892;111989240;111990174;111990232;111990429;111990437;111991045;111991112;111992530;111993842;111995119;111995954;111996387;111996427;111996668;111997494;111997894;111998037;111998312;111998387…	144	2052	293	3989	0.809824
GO:0009611	response to wounding	biological_process	5	111984784;111986376;111986448;111989249;111995119;111996300;111997192;111999057;112004686;112007326;112008763;112009411;112015508;112016384;112016509;112021201;112022817;112026275;112027462;112028168;112031659;112034392;112035091;112035470;112037150;gene-LOC112003962	26	2052	56	3989	0.813402
GO:0003676	nucleic acid binding	molecular_function	5	111988758;111992530;111998154;111998771;111999137;112000992;112007295;112007307;112027474;112034415;112037066;112037067;112038752	13	2052	29	3989	0.816323
GO:0042744	hydrogen peroxide catabolic process	biological_process	8	111985948;111996387;112006708;112015139;112028402;gene-LOC112017866	6	2052	14	3989	0.818769
GO:0009615	response to virus	biological_process	7	111992544;112017273;112017276;112025119;112037373;gene-LOC111995946	6	2052	14	3989	0.818769
GO:0003697	single-stranded DNA binding	molecular_function	7	111988228;111994499;112019939;112027985;112028632;112038600	6	2052	14	3989	0.818769
GO:0005215	transporter activity	molecular_function	3	111994236;111994698;111994814;111995791;111996689;112011037;112017580;112025188;112026146;112029835;112032301;gene-LOC112012432	12	2052	27	3989	0.821957
GO:0055085	transmembrane transport	biological_process	6	111985466;111987464;111987471;111988505;111991896;111994814;111995791;112002038;112005202;112009131;112010006;112017580;112020205;112020864;112032300;112032301;112035005;112036273;112038718;gene-LOC111984340;gene-LOC112002035	21	2052	46	3989	0.826002
GO:0005768	endosome	cellular_component	7	111988885;111989585;111991582;111995827;111998073;112001563;112005701;112008556;112008923;112012301;112027602;112029753;112031079;112031941;112032278;112037047;112037048;112038764;112038774;gene-LOC112034934	20	2052	44	3989	0.829092
GO:0009965	leaf morphogenesis	biological_process	6	112006246;112016070	2	2052	5	3989	0.830155
GO:0004386	helicase activity	molecular_function	9	111987899;112031659	2	2052	5	3989	0.830155
GO:0016554	cytidine to uridine editing	biological_process	11	111998823;111998827	2	2052	5	3989	0.830155
GO:0048366	leaf development	biological_process	7	111988386;112020213	2	2052	5	3989	0.830155
GO:0045735	nutrient reservoir activity	molecular_function	3	112004297;112038969	2	2052	5	3989	0.830155
GO:0001708	cell fate specification	biological_process	5	111997800;112039884	2	2052	5	3989	0.830155
GO:0015293	symporter activity	molecular_function	7	111994814;112032301	2	2052	5	3989	0.830155
GO:0005682	U5 snRNP	cellular_component	8	111995153;112001150	2	2052	5	3989	0.830155
GO:0005778	peroxisomal membrane	cellular_component	8	112003066;112012138	2	2052	5	3989	0.830155
GO:0016569	covalent chromatin modification	biological_process	6	111987899;111988031	2	2052	5	3989	0.830155
GO:0000302	response to reactive oxygen species	biological_process	6	111999654;111999782	2	2052	5	3989	0.830155
GO:0010026	trichome differentiation	biological_process	6	111988528;111998154	2	2052	5	3989	0.830155
GO:0005385	zinc ion transmembrane transporter activity	molecular_function	10	111985773;112038631	2	2052	5	3989	0.830155
GO:0009055	electron transfer activity	molecular_function	5	111991515;111995869;111999820;112012526;112040328	5	2052	12	3989	0.833181
GO:0010468	regulation of gene expression	biological_process	7	111988666;112003699;112023030;112027342;112039694	5	2052	12	3989	0.833181
GO:0005654	nucleoplasm	cellular_component	6	111997677;112003517;112019344;112019939;gene-LOC112028024	5	2052	12	3989	0.833181
GO:0042802	identical protein binding	molecular_function	5	111990388;111991670;111992786;111997192;112005268;112008667;112016017;112028496;112034161;gene-LOC112017866	10	2052	23	3989	0.835291
GO:0007165	signal transduction	biological_process	4	111984607;111985938;111986609;111988666;111992130;111992140;111992594;111993272;111994117;111994529;111994570;111995682;111997779;111999985;112000527;112001573;112002316;112003340;112003699;112008763;112011657;112012997;112015251;112015253;112017091;112017093;112017681;112020757;112023707;112023719;112024382;112025397;112028048;112030678;112031435;112031436;112031448;112031458;112033014;112033265…	46	2052	98	3989	0.842631
GO:0009536	plastid	cellular_component	6	111988022;111988782;111999692;112005219;112007716;112013099;112018338;112021134;112025072;112025188;112031016;112032952;112033401;112039408;112039766	15	2052	34	3989	0.848587
GO:0009624	response to nematode	biological_process	7	111994814;111997206;112005202;112026391	4	2052	10	3989	0.851059
GO:0034220	ion transmembrane transport	biological_process	7	111997504;112001998;112015725;112016113;112031044;112032264;112035246	7	2052	17	3989	0.862582
GO:0007049	cell cycle	biological_process	4	111991906;111997651;111999649;112012775;112028128;112034684;gene-LOC112028024	7	2052	17	3989	0.862582
GO:0000398	mRNA splicing, via spliceosome	biological_process	13	111985647;111993385;112002965;112008647;112015753;112016437;112036614	7	2052	17	3989	0.862582
GO:0009617	response to bacterium	biological_process	7	112012270;112017276;112022817;112025119;112034392;112039408;gene-LOC111995946	7	2052	17	3989	0.862582
GO:0004004	ATP-dependent RNA helicase activity	molecular_function	11	111984673;112006581;112008967	3	2052	8	3989	0.873817
GO:0003746	translation elongation factor activity	molecular_function	8	111983232;112016286;112019366	3	2052	8	3989	0.873817
GO:0010319	stromule	cellular_component	7	112004101;112019298;112022036	3	2052	8	3989	0.873817
GO:0016192	vesicle-mediated transport	biological_process	6	111988526;112028688;112038263	3	2052	8	3989	0.873817
GO:0003333	amino acid transmembrane transport	biological_process	11	111988701;111992526;111993400;111997730;112016538;112034287	6	2052	15	3989	0.874477
GO:0015171	amino acid transmembrane transporter activity	molecular_function	7	111988701;111992526;111993400;111997730;112016538;112034287	6	2052	15	3989	0.874477
GO:0050660	flavin adenine dinucleotide binding	molecular_function	6	111990232;111999686;111999820;112008667;112019270;112037246	6	2052	15	3989	0.874477
GO:0042626	ATPase activity, coupled to transmembrane movement of substances	molecular_function	8	111985466;111988505;112002038;112009761;112012025;112019843;112020205;112020864;112038718;gene-LOC112002035	10	2052	24	3989	0.878274
GO:0009871	jasmonic acid and ethylene-dependent systemic resistance, ethylene mediated signaling pathway	biological_process	8	112004846	1	2052	3	3989	0.885594
GO:0008891	glycolate oxidase activity	molecular_function	8	112008667	1	2052	3	3989	0.885594
GO:0019288	isopentenyl diphosphate biosynthetic process, methylerythritol 4-phosphate pathway	biological_process	10	112026605	1	2052	3	3989	0.885594
GO:0004540	ribonuclease activity	molecular_function	7	112037373	1	2052	3	3989	0.885594
GO:0015079	potassium ion transmembrane transporter activity	molecular_function	9	112016013	1	2052	3	3989	0.885594
GO:0000978	RNA polymerase II proximal promoter sequence-specific DNA binding	molecular_function	10	111983199	1	2052	3	3989	0.885594
GO:0034976	response to endoplasmic reticulum stress	biological_process	6	111993925	1	2052	3	3989	0.885594
GO:1902609	(R)-2-hydroxy-alpha-linolenic acid biosynthetic process	biological_process	12	112027097	1	2052	3	3989	0.885594
GO:0019432	triglyceride biosynthetic process	biological_process	10	112002203	1	2052	3	3989	0.885594
GO:0052691	UDP-arabinopyranose mutase activity	molecular_function	6	112004750	1	2052	3	3989	0.885594
GO:0102336	3-oxo-arachidoyl-CoA synthase activity	molecular_function	7	112008331	1	2052	3	3989	0.885594
GO:0032981	mitochondrial respiratory chain complex I assembly	biological_process	9	112016304	1	2052	3	3989	0.885594
GO:0005338	nucleotide-sugar transmembrane transporter activity	molecular_function	6	111991549	1	2052	3	3989	0.885594
GO:0016114	terpenoid biosynthetic process	biological_process	9	112026605	1	2052	3	3989	0.885594
GO:0005876	spindle microtubule	cellular_component	8	112003432	1	2052	3	3989	0.885594
GO:0003959	NADPH dehydrogenase activity	molecular_function	6	111994809	1	2052	3	3989	0.885594
GO:0010162	seed dormancy process	biological_process	5	112012911	1	2052	3	3989	0.885594
GO:1901657	glycosyl compound metabolic process	biological_process	6	112025582	1	2052	3	3989	0.885594
GO:0102338	3-oxo-lignoceronyl-CoA synthase activity	molecular_function	7	112008331	1	2052	3	3989	0.885594
GO:0004040	amidase activity	molecular_function	7	112023623	1	2052	3	3989	0.885594
GO:0004017	adenylate kinase activity	molecular_function	8	112001903	1	2052	3	3989	0.885594
GO:0102229	amylopectin maltohydrolase activity	molecular_function	7	112032223	1	2052	3	3989	0.885594
GO:0035064	methylated histone binding	molecular_function	6	111988031	1	2052	3	3989	0.885594
GO:0031201	SNARE complex	cellular_component	6	112010733	1	2052	3	3989	0.885594
GO:0050278	sedoheptulose-bisphosphatase activity	molecular_function	8	112011759	1	2052	3	3989	0.885594
GO:0005987	sucrose catabolic process	biological_process	9	112040235	1	2052	3	3989	0.885594
GO:0004812	aminoacyl-tRNA ligase activity	molecular_function	6	112016126	1	2052	3	3989	0.885594
GO:0017056	structural constituent of nuclear pore	molecular_function	4	111984661	1	2052	3	3989	0.885594
GO:0005388	calcium-transporting ATPase activity	molecular_function	10	111993919	1	2052	3	3989	0.885594
GO:0010205	photoinhibition	biological_process	9	112002222	1	2052	3	3989	0.885594
GO:0006751	glutathione catabolic process	biological_process	9	111996668	1	2052	3	3989	0.885594
GO:0032040	small-subunit processome	cellular_component	6	111990076	1	2052	3	3989	0.885594
GO:0010075	regulation of meristem growth	biological_process	7	111985428	1	2052	3	3989	0.885594
GO:0017025	TBP-class protein binding	molecular_function	7	111991837	1	2052	3	3989	0.885594
GO:0010444	guard mother cell differentiation	biological_process	7	112003699	1	2052	3	3989	0.885594
GO:0031640	killing of cells of other organism	biological_process	4	112037373	1	2052	3	3989	0.885594
GO:0009113	purine nucleobase biosynthetic process	biological_process	10	112008405	1	2052	3	3989	0.885594
GO:0051289	protein homotetramerization	biological_process	9	112020365	1	2052	3	3989	0.885594
GO:0061088	regulation of sequestering of zinc ion	biological_process	6	112038631	1	2052	3	3989	0.885594
GO:0071732	cellular response to nitric oxide	biological_process	8	112027097	1	2052	3	3989	0.885594
GO:0034614	cellular response to reactive oxygen species	biological_process	7	112027097	1	2052	3	3989	0.885594
GO:0009866	induced systemic resistance, ethylene mediated signaling pathway	biological_process	6	112004846	1	2052	3	3989	0.885594
GO:0000184	nuclear-transcribed mRNA catabolic process, nonsense-mediated decay	biological_process	12	112031659	1	2052	3	3989	0.885594
GO:0048527	lateral root development	biological_process	8	111983199	1	2052	3	3989	0.885594
GO:0019722	calcium-mediated signaling	biological_process	7	112034261	1	2052	3	3989	0.885594
GO:0102337	3-oxo-cerotoyl-CoA synthase activity	molecular_function	7	112008331	1	2052	3	3989	0.885594
GO:0031307	integral component of mitochondrial outer membrane	cellular_component	8	111983208	1	2052	3	3989	0.885594
GO:0006379	mRNA cleavage	biological_process	10	112007307	1	2052	3	3989	0.885594
GO:0033356	UDP-L-arabinose metabolic process	biological_process	6	112004750	1	2052	3	3989	0.885594
GO:0031902	late endosome membrane	cellular_component	9	111999649	1	2052	3	3989	0.885594
GO:0000149	SNARE binding	molecular_function	5	112010733	1	2052	3	3989	0.885594
GO:0034755	iron ion transmembrane transport	biological_process	11	112038292	1	2052	3	3989	0.885594
GO:0006606	protein import into nucleus	biological_process	11	111984661	1	2052	3	3989	0.885594
GO:0001046	core promoter sequence-specific DNA binding	molecular_function	9	111992581	1	2052	3	3989	0.885594
GO:0002181	cytoplasmic translation	biological_process	9	111987080	1	2052	3	3989	0.885594
GO:0042761	very long-chain fatty acid biosynthetic process	biological_process	11	112007206	1	2052	3	3989	0.885594
GO:0001561	fatty acid alpha-oxidation	biological_process	11	112027097	1	2052	3	3989	0.885594
GO:0048510	regulation of timing of transition from vegetative to reproductive phase	biological_process	8	112040184	1	2052	3	3989	0.885594
GO:0042285	xylosyltransferase activity	molecular_function	7	112012284	1	2052	3	3989	0.885594
GO:0004556	alpha-amylase activity	molecular_function	8	112019394	1	2052	3	3989	0.885594
GO:1902456	regulation of stomatal opening	biological_process	7	112002222	1	2052	3	3989	0.885594
GO:0006464	cellular protein modification process	biological_process	8	112001673	1	2052	3	3989	0.885594
GO:0000987	proximal promoter sequence-specific DNA binding	molecular_function	9	112006307	1	2052	3	3989	0.885594
GO:0006418	tRNA aminoacylation for protein translation	biological_process	12	112016126	1	2052	3	3989	0.885594
GO:0016818	hydrolase activity, acting on acid anhydrides, in phosphorus-containing anhydrides	molecular_function	6	112039596	1	2052	3	3989	0.885594
GO:0009749	response to glucose	biological_process	9	112018401	1	2052	3	3989	0.885594
GO:0005978	glycogen biosynthetic process	biological_process	10	112022302	1	2052	3	3989	0.885594
GO:0005484	SNAP receptor activity	molecular_function	5	112010733	1	2052	3	3989	0.885594
GO:0030162	regulation of proteolysis	biological_process	8	112006995	1	2052	3	3989	0.885594
GO:0030145	manganese ion binding	molecular_function	8	111986117	1	2052	3	3989	0.885594
GO:0009116	nucleoside metabolic process	biological_process	8	111986634	1	2052	3	3989	0.885594
GO:0005732	small nucleolar ribonucleoprotein complex	cellular_component	5	111993385	1	2052	3	3989	0.885594
GO:0030490	maturation of SSU-rRNA	biological_process	12	111993385	1	2052	3	3989	0.885594
GO:0004176	ATP-dependent peptidase activity	molecular_function	11	gene-LOC112012106	1	2052	3	3989	0.885594
GO:0009957	epidermal cell fate specification	biological_process	6	112005308	1	2052	3	3989	0.885594
GO:0099402	plant organ development	biological_process	5	112028976	1	2052	3	3989	0.885594
GO:0000027	ribosomal large subunit assembly	biological_process	9	111987080	1	2052	3	3989	0.885594
GO:0010189	vitamin E biosynthetic process	biological_process	7	111987085	1	2052	3	3989	0.885594
GO:0000326	protein storage vacuole	cellular_component	8	112004787	1	2052	3	3989	0.885594
GO:0048467	gynoecium development	biological_process	6	112029437	1	2052	3	3989	0.885594
GO:0035251	UDP-glucosyltransferase activity	molecular_function	7	112012284	1	2052	3	3989	0.885594
GO:0102756	very-long-chain 3-ketoacyl-CoA synthase activity	molecular_function	7	112008331	1	2052	3	3989	0.885594
GO:0047274	galactinol-sucrose galactosyltransferase activity	molecular_function	8	111991499	1	2052	3	3989	0.885594
GO:0012511	monolayer-surrounded lipid storage body	cellular_component	7	112027097	1	2052	3	3989	0.885594
GO:0032259	methylation	biological_process	4	111991582;111993278;112001563;112008556;112008923;112032278;112036095;112036542;gene-LOC111993373	9	2052	22	3989	0.886081
GO:0010224	response to UV-B	biological_process	8	111987464;111991808;111992122;112028632;112037154	5	2052	13	3989	0.888311
GO:0003729	mRNA binding	molecular_function	7	111995722;112008647;112022507;112024197;112027985;112031659;112034254;112036614;112036688;112037066;112037067;112038346;112038600	13	2052	31	3989	0.893297
GO:0043231	intracellular membrane-bounded organelle	cellular_component	5	111983284;111984070;111988375;111988382;111992187;111993919;111993956;111996193;111996206;111997615;111997959;111998426;111998643;112004769;112009992;112010576;112012648;112013151;112015550;112019349;112019355;112019356;112019357;112024272;112024377;112024863;112024957;112025895;112026065;112026322;112028435;112033711;112036409;112037056;112037228;112038873;112039564;gene-LOC112029379;gene-LOC112…	39	2052	86	3989	0.894716
GO:0051301	cell division	biological_process	4	111991906;111997192;111997651;111999649;112027342;112028128;112034684;gene-LOC112028024	8	2052	20	3989	0.894724
GO:0006006	glucose metabolic process	biological_process	8	112006093;112026409	2	2052	6	3989	0.903731
GO:0009553	embryo sac development	biological_process	6	111992965;111994570	2	2052	6	3989	0.903731
GO:0016671	oxidoreductase activity, acting on a sulfur group of donors, disulfide as acceptor	molecular_function	6	112004397;gene-LOC112017866	2	2052	6	3989	0.903731
GO:0006312	mitotic recombination	biological_process	9	112019939;112028632	2	2052	6	3989	0.903731
GO:0043424	protein histidine kinase binding	molecular_function	8	112021201;112028496	2	2052	6	3989	0.903731
GO:0005198	structural molecule activity	molecular_function	3	111985830;111992708	2	2052	6	3989	0.903731
GO:0009846	pollen germination	biological_process	4	111988915;112025824	2	2052	6	3989	0.903731
GO:0000400	four-way junction DNA binding	molecular_function	8	112019939;112027633	2	2052	6	3989	0.903731
GO:0005759	mitochondrial matrix	cellular_component	7	112009320;112039921	2	2052	6	3989	0.903731
GO:0010431	seed maturation	biological_process	5	112035945;112039681	2	2052	6	3989	0.903731
GO:0016705	oxidoreductase activity, acting on paired donors, with incorporation or reduction of molecular oxygen	molecular_function	5	112008869;gene-LOC112003962	2	2052	6	3989	0.903731
GO:0016614	oxidoreductase activity, acting on CH-OH group of donors	molecular_function	5	111999686;112037246	2	2052	6	3989	0.903731
GO:0010218	response to far red light	biological_process	8	111987464;112019344	2	2052	6	3989	0.903731
GO:0006874	cellular calcium ion homeostasis	biological_process	11	111997391;112037311	2	2052	6	3989	0.903731
GO:0005615	extracellular space	cellular_component	4	111983178;111985574;111986117;112004846;112022580;112025894;112026324	7	2052	18	3989	0.904324
GO:0009620	response to fungus	biological_process	7	112004846;112021201;112027462;112035993	4	2052	11	3989	0.904553
GO:0006886	intracellular protein transport	biological_process	10	111988367;112036730;112039698;112039699	4	2052	11	3989	0.904553
GO:0051707	response to other organism	biological_process	6	111995954;112019497;112021103;112027097	4	2052	11	3989	0.904553
GO:0009733	response to auxin	biological_process	6	111986729;111988286;111988456;111991590;111993973;111997192;112003864;112007559;112011057;112012415;112017172;112022075;112025092;112028209;112029825;112039415	16	2052	38	3989	0.906751
GO:0005622	intracellular	cellular_component	4	111983064;111990467;111992786;111994809;111996147;111996267;111999047;111999649;112004358;112005966;112011057;112018099;112024946;112028414;112031898;112035355;112036257;112038486;112038510	19	2052	45	3989	0.918557
GO:0019252	starch biosynthetic process	biological_process	10	112011759;112019394;112022302	3	2052	9	3989	0.923775
GO:0046540	U4/U6 x U5 tri-snRNP complex	cellular_component	9	111993385;111995153;112001150	3	2052	9	3989	0.923775
GO:0004721	phosphoprotein phosphatase activity	molecular_function	8	111996769;112028496;112029885	3	2052	9	3989	0.923775
GO:0033609	oxalate metabolic process	biological_process	9	111987446;112007303;112025455	3	2052	9	3989	0.923775
GO:0046564	oxalate decarboxylase activity	molecular_function	7	111987446;112007303;112025455	3	2052	9	3989	0.923775
GO:0009627	systemic acquired resistance	biological_process	7	112004846;112027097;112037373	3	2052	9	3989	0.923775
GO:0046983	protein dimerization activity	molecular_function	5	111983940;111988593;111997650;112006307;112009926;112027098;112027485;112029437	8	2052	21	3989	0.926406
GO:0008757	S-adenosylmethionine-dependent methyltransferase activity	molecular_function	7	111991582;111999738;112008556;112018723;112024712;112031144;112036095;gene-LOC112004110	8	2052	21	3989	0.926406
GO:0009817	defense response to fungus, incompatible interaction	biological_process	7	112004846;112019298;112022036;112037373	4	2052	12	3989	0.940239
GO:0009816	defense response to bacterium, incompatible interaction	biological_process	7	111989288;111992786;112007653;112035708	4	2052	12	3989	0.940239
GO:0016874	ligase activity	molecular_function	4	111989241;111991052;112014131;112026275;112028040;112030741	6	2052	17	3989	0.943618
GO:0009629	response to gravity	biological_process	5	111997206	1	2052	4	3989	0.94449
GO:0016579	protein deubiquitination	biological_process	9	gene-LOC111992554	1	2052	4	3989	0.94449
GO:0003755	peptidyl-prolyl cis-trans isomerase activity	molecular_function	6	112039090	1	2052	4	3989	0.94449
GO:0004683	calmodulin-dependent protein kinase activity	molecular_function	9	112026342	1	2052	4	3989	0.94449
GO:0046923	ER retention sequence binding	molecular_function	7	112038263	1	2052	4	3989	0.94449
GO:0050833	pyruvate transmembrane transporter activity	molecular_function	8	112007472	1	2052	4	3989	0.94449
GO:0010540	basipetal auxin transport	biological_process	9	112038486	1	2052	4	3989	0.94449
GO:0009225	nucleotide-sugar metabolic process	biological_process	8	112027602	1	2052	4	3989	0.94449
GO:0010311	lateral root formation	biological_process	5	111988666	1	2052	4	3989	0.94449
GO:0005381	iron ion transmembrane transporter activity	molecular_function	10	112038292	1	2052	4	3989	0.94449
GO:0031408	oxylipin biosynthetic process	biological_process	11	112027097	1	2052	4	3989	0.94449
GO:0009814	defense response, incompatible interaction	biological_process	6	112007653	1	2052	4	3989	0.94449
GO:0000103	sulfate assimilation	biological_process	6	112004397	1	2052	4	3989	0.94449
GO:0048038	quinone binding	molecular_function	5	112024258	1	2052	4	3989	0.94449
GO:0009252	peptidoglycan biosynthetic process	biological_process	9	111988210	1	2052	4	3989	0.94449
GO:0000730	DNA recombinase assembly	biological_process	9	112019939	1	2052	4	3989	0.94449
GO:0004970	ionotropic glutamate receptor activity	molecular_function	7	111997391	1	2052	4	3989	0.94449
GO:0009931	calcium-dependent protein serine/threonine kinase activity	molecular_function	9	112026342	1	2052	4	3989	0.94449
GO:0005543	phospholipid binding	molecular_function	5	112031486	1	2052	4	3989	0.94449
GO:0042254	ribosome biogenesis	biological_process	6	112017529	1	2052	4	3989	0.94449
GO:0010334	sesquiterpene synthase activity	molecular_function	8	112011882	1	2052	4	3989	0.94449
GO:0002229	defense response to oomycetes	biological_process	8	111997076	1	2052	4	3989	0.94449
GO:0010073	meristem maintenance	biological_process	4	112036721	1	2052	4	3989	0.94449
GO:0005217	intracellular ligand-gated ion channel activity	molecular_function	8	111997391	1	2052	4	3989	0.94449
GO:0000293	ferric-chelate reductase activity	molecular_function	7	112028646	1	2052	4	3989	0.94449
GO:0008131	primary amine oxidase activity	molecular_function	7	112039554	1	2052	4	3989	0.94449
GO:0050661	NADP binding	molecular_function	6	112029902	1	2052	4	3989	0.94449
GO:0006621	protein retention in ER lumen	biological_process	9	112038263	1	2052	4	3989	0.94449
GO:0048471	perinuclear region of cytoplasm	cellular_component	6	111984320	1	2052	4	3989	0.94449
GO:0016853	isomerase activity	molecular_function	4	112002108	1	2052	4	3989	0.94449
GO:0006850	mitochondrial pyruvate transmembrane transport	biological_process	13	112007472	1	2052	4	3989	0.94449
GO:0042343	indole glucosinolate metabolic process	biological_process	9	112034362	1	2052	4	3989	0.94449
GO:0005528	FK506 binding	molecular_function	6	112039090	1	2052	4	3989	0.94449
GO:0009056	catabolic process	biological_process	4	112001486	1	2052	4	3989	0.94449
GO:0015706	nitrate transport	biological_process	9	111990735;112017580	2	2052	7	3989	0.94658
GO:0009269	response to desiccation	biological_process	6	111984784;111986967	2	2052	7	3989	0.94658
GO:0044183	protein binding involved in protein folding	molecular_function	3	112025119;112038141	2	2052	7	3989	0.94658
GO:0080008	Cul4-RING E3 ubiquitin ligase complex	cellular_component	7	111992122;112035547	2	2052	7	3989	0.94658
GO:0003712	transcription cofactor activity	molecular_function	4	111988497;112032303	2	2052	7	3989	0.94658
GO:0004519	endonuclease activity	molecular_function	7	111992530;111997677;111998823;111998827;111999137;112003016;112005974;112006653;112007305;112028632;112039614	11	2052	29	3989	0.950775
GO:0016032	viral process	biological_process	6	111992544;112005509;112019451;112021201;112031898	5	2052	15	3989	0.953181
GO:0003690	double-stranded DNA binding	molecular_function	7	111998522;112019939;112027985;112030966;112038600	5	2052	15	3989	0.953181
GO:0003993	acid phosphatase activity	molecular_function	8	111986117;111988892;112000659	3	2052	10	3989	0.95494
GO:0008380	RNA splicing	biological_process	10	112008647;112022507;112036614	3	2052	10	3989	0.95494
GO:0006457	protein folding	biological_process	4	111995869;111999654;112000034;112002259;112004397;112005509;112017273;112017276;112020756;112025119;112031898;112033401;112034149;112038141;112038790;112038792;112039564;gene-LOC111995946	18	2052	45	3989	0.955196
GO:0009507	chloroplast	cellular_component	7	111983234;111984059;111984615;111985112;111985777;111986077;111986970;111987085;111987464;111987471;111987708;111988059;111988386;111988421;111988518;111988758;111988896;111989007;111989032;111989132;111989332;111989682;111991188;111991499;111991581;111992008;111992708;111992807;111993152;111993240;111993955;111995722;111995869;111996040;111996349;111996471;111996679;111997206;111997572;111997693…	208	2052	437	3989	0.96032
GO:0006855	drug transmembrane transport	biological_process	7	112003919;112003920;112028195;112037252	4	2052	13	3989	0.963318
GO:0009926	auxin polar transport	biological_process	8	111988386;111997800;112029825;112039884	4	2052	13	3989	0.963318
GO:0009532	plastid stroma	cellular_component	7	111996769;112026534;112029885;112031898	4	2052	13	3989	0.963318
GO:0016791	phosphatase activity	molecular_function	7	112015640;112020169	2	2052	8	3989	0.970834
GO:0051082	unfolded protein binding	molecular_function	5	112002259;112015872;112031898;112034149;112038790;112038792;112039564	7	2052	21	3989	0.971118
GO:0042148	strand invasion	biological_process	8	112019939	1	2052	5	3989	0.973074
GO:0048528	post-embryonic root development	biological_process	7	111996436	1	2052	5	3989	0.973074
GO:0048831	regulation of shoot system development	biological_process	7	112028496	1	2052	5	3989	0.973074
GO:0010212	response to ionizing radiation	biological_process	6	112019939	1	2052	5	3989	0.973074
GO:0005985	sucrose metabolic process	biological_process	8	112004101	1	2052	5	3989	0.973074
GO:0000785	chromatin	cellular_component	6	112005485	1	2052	5	3989	0.973074
GO:0097602	cullin family protein binding	molecular_function	5	112015624	1	2052	5	3989	0.973074
GO:0031490	chromatin DNA binding	molecular_function	7	111990161	1	2052	5	3989	0.973074
GO:0000150	recombinase activity	molecular_function	5	112019939	1	2052	5	3989	0.973074
GO:0006986	response to unfolded protein	biological_process	6	112025119	1	2052	5	3989	0.973074
GO:0031305	integral component of mitochondrial inner membrane	cellular_component	8	112007472	1	2052	5	3989	0.973074
GO:0009767	photosynthetic electron transport chain	biological_process	7	112028646	1	2052	5	3989	0.973074
GO:0015030	Cajal body	cellular_component	8	111990076	1	2052	5	3989	0.973074
GO:0004462	lactoylglutathione lyase activity	molecular_function	6	112029321	1	2052	5	3989	0.973074
GO:0008094	DNA-dependent ATPase activity	molecular_function	11	112019939	1	2052	5	3989	0.973074
GO:0004520	endodeoxyribonuclease activity	molecular_function	8	112019939	1	2052	5	3989	0.973074
GO:0004722	protein serine/threonine phosphatase activity	molecular_function	9	111984042;111987714;111996769;112002222;112008236;112008365;112024824;112029885;gene-LOC111992580	9	2052	26	3989	0.973236
GO:0009570	chloroplast stroma	cellular_component	8	111983234;111989032;111989249;111991581;111995722;111996349;111999002;111999995;112001903;112001936;112002133;112002134;112004101;112005268;112005464;112006543;112007716;112007740;112010490;112011759;112013099;112017529;112018401;112019297;112019298;112019394;112022036;112022571;112025072;112025188;112025442;112025575;112026534;112026605;112030406;112031898;112032223;112033401;112034093;112036688…	45	2052	106	3989	0.975974
GO:0006508	proteolysis	biological_process	7	111988818;111989682;111993955;111998688;112001072;112002132;112004170;112009320;112017211;112022571;112038081;112039921;gene-LOC112027475	13	2052	36	3989	0.9786
GO:0006811	ion transport	biological_process	6	112005202;112028646	2	2052	9	3989	0.98428
GO:0006974	cellular response to DNA damage stimulus	biological_process	6	112009865;112024056	2	2052	9	3989	0.98428
GO:0045944	positive regulation of transcription by RNA polymerase II	biological_process	10	111991837;112006307	2	2052	9	3989	0.98428
GO:0022625	cytosolic large ribosomal subunit	cellular_component	8	111987080;111998633	2	2052	9	3989	0.98428
GO:0009867	jasmonic acid mediated signaling pathway	biological_process	6	111996147;112018099;112031659	3	2052	12	3989	0.985033
GO:0006417	regulation of translation	biological_process	9	112011057	1	2052	6	3989	0.986942
GO:0005345	purine nucleobase transmembrane transporter activity	molecular_function	6	112030899	1	2052	6	3989	0.986942
GO:0016592	mediator complex	cellular_component	4	111994102	1	2052	6	3989	0.986942
GO:0061077	chaperone-mediated protein folding	biological_process	5	112039090	1	2052	6	3989	0.986942
GO:0042753	positive regulation of circadian rhythm	biological_process	6	112022075	1	2052	6	3989	0.986942
GO:0004197	cysteine-type endopeptidase activity	molecular_function	8	111983178	1	2052	6	3989	0.986942
GO:0019760	glucosinolate metabolic process	biological_process	8	112013264	1	2052	6	3989	0.986942
GO:0019843	rRNA binding	molecular_function	7	112017529	1	2052	6	3989	0.986942
GO:0071013	catalytic step 2 spliceosome	cellular_component	7	112003133	1	2052	6	3989	0.986942
GO:0006189	'de novo' IMP biosynthetic process	biological_process	13	112028044	1	2052	6	3989	0.986942
GO:0005764	lysosome	cellular_component	8	111983178	1	2052	6	3989	0.986942
GO:0006863	purine nucleobase transport	biological_process	8	112030899	1	2052	6	3989	0.986942
GO:0005982	starch metabolic process	biological_process	9	112040235	1	2052	6	3989	0.986942
GO:0009451	RNA modification	biological_process	9	111992386;112003016;112006653;112007305;112036126;112039614	6	2052	21	3989	0.990729
GO:0016310	phosphorylation	biological_process	7	111985006;111997894;112005331;112007591;112013224;112019451;112020797;112025025;112031641;112036800;112039103;112039736	12	2052	36	3989	0.991082
GO:0006397	mRNA processing	biological_process	10	112005974;112022507	2	2052	10	3989	0.991615
GO:0000724	double-strand break repair via homologous recombination	biological_process	10	112001742;112028632	2	2052	10	3989	0.991615
GO:0009585	red, far-red light phototransduction	biological_process	6	112003864;112019344;112027098;112039415	4	2052	16	3989	0.99228
GO:0006952	defense response	biological_process	5	111984086;111984289;111984311;111984571;111984607;111985938;111986609;111987575;111988292;111988543;111988937;111989240;111991619;111991843;111991888;111991889;111991893;111992130;111992140;111992229;111992251;111992594;111992786;111993842;111994028;111994117;111995682;111996147;111996427;111996555;111997192;111997494;111997779;111998514;111999919;112001107;112002316;112002367;112004042;112004157…	124	2052	278	3989	0.9924
GO:0000245	spliceosomal complex assembly	biological_process	9	112001150	1	2052	7	3989	0.99367
GO:0046855	inositol phosphate dephosphorylation	biological_process	9	112020757	1	2052	7	3989	0.99367
GO:0006020	inositol metabolic process	biological_process	7	112020757	1	2052	7	3989	0.99367
GO:0008934	inositol monophosphate 1-phosphatase activity	molecular_function	10	112020757	1	2052	7	3989	0.99367
GO:0005524	ATP binding	molecular_function	5	111984086;111984289;111984311;111984571;111984607;111984735;111984737;111985006;111985466;111987899;111988292;111988505;111988543;111988666;111988975;111989240;111990121;111990429;111990437;111991843;111992130;111992140;111992786;111992965;111993842;111994236;111994698;111996427;111997075;111997076;111997123;111997494;111997894;111998387;111998427;111998514;111998522;111999002;111999919;111999935…	165	2052	364	3989	0.993836
GO:0006412	translation	biological_process	8	111985663;112004740;112009721;112017529;112018477;112019741;112019905;112029784;112032003;112034180;112039650	11	2052	35	3989	0.994982
GO:0042026	protein refolding	biological_process	5	112025119;112031898;112038141	3	2052	15	3989	0.997389
GO:0045036	protein targeting to chloroplast	biological_process	12	112031898	1	2052	9	3989	0.998513
GO:0009639	response to red or far red light	biological_process	7	111986652;112009720	2	2052	13	3989	0.998786
GO:0005739	mitochondrion	cellular_component	6	111983036;111983208;111984673;111988084;111988386;111988782;111989480;111990388;111990505;111991762;111992122;111992386;111993240;111993950;111994223;111994224;111994248;111994440;111995048;111995049;111995558;111995692;111995784;111997677;111998426;111998648;111999002;111999277;111999436;111999694;112001556;112001573;112001903;112003016;112003124;112003877;112004170;112004744;112005022;112005219…	121	2052	282	3989	0.998811
GO:0003735	structural constituent of ribosome	molecular_function	4	111985663;111987080;111998633;112004740;112009721;112017529;112018477;112019741;112019905;112029784;112032003;112034180;112039650	13	2052	44	3989	0.999073
GO:0008270	zinc ion binding	molecular_function	8	111983203;111984974;111985112;111986652;111987436;111988497;111988758;111989518;111994597;111995860;111996076;111997180;111998154;111998823;111998827;111999536;111999694;112001673;112001895;112003016;112005974;112006653;112007305;112007307;112007570;112007653;112010762;112019041;112019297;112019298;112020866;112022036;112023302;112025054;112025681;112027474;112031659;112034378;112034402;112038510…	41	2052	111	3989	0.999338
GO:0003723	RNA binding	molecular_function	6	111984661;111984807;111984880;111987345;111988662;111990076;111993385;111993418;111998823;111998827;111999694;112002965;112003016;112003133;112005974;112006328;112006653;112007305;112008647;112015565;112016229;112016437;112017637;112020885;112022507;112022843;112027985;112028043;112034254;112035608;112036126;112036614;112037066;112037067;112038600;112039614;112040111	37	2052	102	3989	0.999359
GO:0005623	cell	cellular_component	3	112031898	1	2052	12	3989	0.999831
GO:0043531	ADP binding	molecular_function	9	111984086;111984289;111984311;111984571;111984607;111986609;111988292;111988543;111989240;111991843;111992130;111992140;111992786;111993842;111996427;111997494;111998514;111999919;112001107;112002316;112002367;112004157;112004418;112006865;112008190;112015038;112015126;112015346;112016135;112016233;112017091;112017093;112017956;112019036;112019090;112022539;112022684;112024229;112025397;112026189…	55	2052	176	3989	1
