# Supplementary material for: Comparative Transcriptome Analysis Revealed Candidate Genes Potentially Related to Desiccation Sensitivity of Recalcitrant Quercus variabilis Seeds
Source: Front Plant Sci. 2021 Sep 20;12:717563. doi: 10.3389/fpls.2021.717563 (PMC8488369; doi:10.3389/fpls.2021.717563)
Supplement: Supplementary Figure S1 — The correlated analysis between IAA and moisture contents of Q. variabilis seeds. [file Data_Sheet_1.ZIP › Supplementary Files/Supplementary Table S6 Kyoto Encyclopaedia of Genes and Genomes (KEGG) annotation of DEGs in Quercus variabilis seeds during desiccation.xlsx]

## Sheet: Sheet1
SUPPLEMENTARY TABLE S6 Kyoto Encyclopaedia of Genes and Genomes (KEGG) annotation of DEGs in Quercus variabilis seeds during desiccation.
pathway_id	pathway_name	S.gene.number	TS.gene.number	B.gene.number	TB.gene.number	pvalue
ko00565	Ether lipid metabolism	11	767	12	1468	0.00481507
ko00564	Glycerophospholipid metabolism	19	767	24	1468	0.00588013
ko04145	Phagosome	16	767	20	1468	0.00977035
ko00710	Carbon fixation in photosynthetic organisms	14	767	17	1468	0.0101097
ko00590	Arachidonic acid metabolism	6	767	6	1468	0.0201533
ko00270	Cysteine and methionine metabolism	24	767	34	1468	0.0219618
ko04626	Plant-pathogen interaction	54	767	86	1468	0.0277812
ko04712	Circadian rhythm - plant	21	767	30	1468	0.0360148
ko04070	Phosphatidylinositol signaling system	13	767	17	1468	0.0363943
ko00480	Glutathione metabolism	29	767	44	1468	0.0446976
ko00906	Carotenoid biosynthesis	21	767	31	1468	0.0577764
ko04075	Plant hormone signal transduction	61	767	103	1468	0.0854251
ko00561	Glycerolipid metabolism	12	767	17	1468	0.0994842
ko04141	Protein processing in endoplasmic reticulum	65	767	112	1468	0.119345
ko00196	Photosynthesis - antenna proteins	5	767	6	1468	0.131393
ko04933	AGE-RAGE signaling pathway in diabetic complications	5	767	6	1468	0.131393
ko00562	Inositol phosphate metabolism	12	767	18	1468	0.160009
ko00073	Cutin, suberine and wax biosynthesis	9	767	13	1468	0.170852
ko04120	Ubiquitin mediated proteolysis	22	767	37	1468	0.235503
ko00040	Pentose and glucuronate interconversions	22	767	37	1468	0.235503
ko00130	Ubiquinone and other terpenoid-quinone biosynthesis	8	767	12	1468	0.239267
ko00591	Linoleic acid metabolism	5	767	7	1468	0.264546
ko01051	Biosynthesis of ansamycins	2	767	2	1468	0.272815
ko00300	Lysine biosynthesis	2	767	2	1468	0.272815
ko04016	MAPK signaling pathway - plant	35	767	62	1468	0.292718
ko00620	Pyruvate metabolism	11	767	18	1468	0.303086
ko00940	Phenylpropanoid biosynthesis	39	767	70	1468	0.318942
ko00190	Oxidative phosphorylation	7	767	11	1468	0.326645
ko03020	RNA polymerase	7	767	11	1468	0.326645
ko03008	Ribosome biogenesis in eukaryotes	7	767	11	1468	0.326645
ko00905	Brassinosteroid biosynthesis	3	767	4	1468	0.346723
ko00020	Citrate cycle (TCA cycle)	9	767	15	1468	0.36728
ko00010	Glycolysis / Gluconeogenesis	18	767	32	1468	0.391172
ko00941	Flavonoid biosynthesis	18	767	32	1468	0.391172
ko00780	Biotin metabolism	5	767	8	1468	0.413192
ko00943	Isoflavonoid biosynthesis	5	767	8	1468	0.413192
ko00195	Photosynthesis	5	767	8	1468	0.413192
ko00280	Valine, leucine and isoleucine degradation	6	767	10	1468	0.433104
ko00051	Fructose and mannose metabolism	7	767	12	1468	0.448974
ko00400	Phenylalanine, tyrosine and tryptophan biosynthesis	7	767	12	1468	0.448974
ko00944	Flavone and flavonol biosynthesis	1	767	1	1468	0.52248
ko00261	Monobactam biosynthesis	1	767	1	1468	0.52248
ko00524	Neomycin, kanamycin and gentamicin biosynthesis	1	767	1	1468	0.52248
ko00785	Lipoic acid metabolism	1	767	1	1468	0.52248
ko00902	Monoterpenoid biosynthesis	2	767	3	1468	0.53372
ko00402	Benzoxazinoid biosynthesis	2	767	3	1468	0.53372
ko00290	Valine, leucine and isoleucine biosynthesis	2	767	3	1468	0.53372
ko00531	Glycosaminoglycan degradation	3	767	5	1468	0.54215
ko00511	Other glycan degradation	3	767	5	1468	0.54215
ko00942	Anthocyanin biosynthesis	4	767	7	1468	0.549175
ko00514	Other types of O-glycan biosynthesis	4	767	7	1468	0.549175
ko00350	Tyrosine metabolism	9	767	17	1468	0.57505
ko00945	Stilbenoid, diarylheptanoid and gingerol biosynthesis	9	767	17	1468	0.57505
ko00592	alpha-Linolenic acid metabolism	12	767	23	1468	0.586962
ko00240	Pyrimidine metabolism	12	767	24	1468	0.666241
ko00330	Arginine and proline metabolism	9	767	18	1468	0.666657
ko00071	Fatty acid degradation	7	767	14	1468	0.669673
ko03050	Proteasome	7	767	14	1468	0.669673
ko00900	Terpenoid backbone biosynthesis	6	767	12	1468	0.672735
ko00061	Fatty acid biosynthesis	6	767	12	1468	0.672735
ko00909	Sesquiterpenoid and triterpenoid biosynthesis	6	767	12	1468	0.672735
ko00220	Arginine biosynthesis	5	767	10	1468	0.677541
ko01040	Biosynthesis of unsaturated fatty acids	4	767	8	1468	0.685158
ko00730	Thiamine metabolism	3	767	6	1468	0.69777
ko00333	Prodigiosin biosyntheses	3	767	6	1468	0.69777
ko00440	Phosphonate and phosphinate metabolism	3	767	6	1468	0.69777
ko04136	Autophagy - other eukaryotes	2	767	4	1468	0.720716
ko00430	Taurine and hypotaurine metabolism	2	767	4	1468	0.720716
ko00563	Glycosylphosphatidylinositol(GPI)-anchor biosynthesis	2	767	4	1468	0.720716
ko00908	Zeatin biosynthesis	2	767	4	1468	0.720716
ko00640	Propanoate metabolism	2	767	4	1468	0.720716
ko03013	RNA transport	16	767	33	1468	0.73059
ko04144	Endocytosis	31	767	63	1468	0.733546
ko00450	Selenocompound metabolism	6	767	13	1468	0.764286
ko00232	Caffeine metabolism	1	767	2	1468	0.772144
ko04130	SNARE interactions in vesicular transport	1	767	2	1468	0.772144
ko00520	Amino sugar and nucleotide sugar metabolism	15	767	32	1468	0.786495
ko00950	Isoquinoline alkaloid biosynthesis	4	767	9	1468	0.789027
ko00100	Steroid biosynthesis	4	767	9	1468	0.789027
ko00920	Sulfur metabolism	3	767	7	1468	0.809216
ko00053	Ascorbate and aldarate metabolism	9	767	20	1468	0.81017
ko00460	Cyanoamino acid metabolism	9	767	20	1468	0.81017
ko03022	Basal transcription factors	6	767	14	1468	0.835246
ko03410	Base excision repair	2	767	5	1468	0.83976
ko03015	mRNA surveillance pathway	11	767	25	1468	0.849565
ko00360	Phenylalanine metabolism	9	767	21	1468	0.86165
ko03420	Nucleotide excision repair	4	767	10	1468	0.863351
ko00904	Diterpenoid biosynthesis	6	767	15	1468	0.887855
ko04146	Peroxisome	11	767	26	1468	0.889188
ko03060	Protein export	1	767	3	1468	0.891357
ko00604	Glycosphingolipid biosynthesis - ganglio series	1	767	3	1468	0.891357
ko03450	Non-homologous end-joining	1	767	3	1468	0.891357
ko00966	Glucosinolate biosynthesis	1	767	3	1468	0.891357
ko00630	Glyoxylate and dicarboxylate metabolism	10	767	24	1468	0.894882
ko00910	Nitrogen metabolism	5	767	13	1468	0.89978
ko03440	Homologous recombination	8	767	20	1468	0.908382
ko03018	RNA degradation	13	767	31	1468	0.910547
ko00670	One carbon pool by folate	3	767	9	1468	0.930963
ko00230	Purine metabolism	15	767	37	1468	0.946557
ko00650	Butanoate metabolism	1	767	4	1468	0.948237
ko00062	Fatty acid elongation	1	767	4	1468	0.948237
ko00901	Indole alkaloid biosynthesis	1	767	4	1468	0.948237
ko03030	DNA replication	2	767	7	1468	0.951372
ko00860	Porphyrin and chlorophyll metabolism	3	767	10	1468	0.959939
ko00250	Alanine, aspartate and glutamate metabolism	3	767	10	1468	0.959939
ko02010	ABC transporters	10	767	27	1468	0.96384
ko00510	N-Glycan biosynthesis	2	767	8	1468	0.973945
ko03430	Mismatch repair	2	767	8	1468	0.973945
ko00960	Tropane, piperidine and pyridine alkaloid biosynthesis	5	767	16	1468	0.975012
ko00600	Sphingolipid metabolism	1	767	5	1468	0.975356
ko00750	Vitamin B6 metabolism	3	767	11	1468	0.97718
ko00030	Pentose phosphate pathway	4	767	14	1468	0.981155
ko00970	Aminoacyl-tRNA biosynthesis	5	767	17	1468	0.984828
ko00410	beta-Alanine metabolism	3	767	12	1468	0.987202
ko00770	Pantothenate and CoA biosynthesis	1	767	6	1468	0.988276
ko00740	Riboflavin metabolism	1	767	6	1468	0.988276
ko00340	Histidine metabolism	1	767	6	1468	0.988276
ko00760	Nicotinate and nicotinamide metabolism	1	767	6	1468	0.988276
ko00500	Starch and sucrose metabolism	27	767	69	1468	0.990918
ko00052	Galactose metabolism	12	767	36	1468	0.993531
ko03040	Spliceosome	28	767	74	1468	0.996241
ko00380	Tryptophan metabolism	4	767	19	1468	0.998882
ko03010	Ribosome	4	767	22	1468	0.999817
ko00260	Glycine, serine and threonine metabolism	2	767	16	1468	0.999874
